# Supplementary material for: A pyridinesulfonamide derivative FD268 suppresses cell proliferation and induces apoptosis via inhibiting PI3K pathway in acute myeloid leukemia
Source: PLoS One. 2022 Nov 22;17(11):e0277893. doi: 10.1371/journal.pone.0277893 (PMC9681083; doi:10.1371/journal.pone.0277893)
Supplement: S1 Table — (XLSX) [file pone.0277893.s006.xlsx]

## Sheet: Sheet1
The sequence of primers used for q-PCR
Gene	Forward primer (5′-3′)	Reverse primer (5′-3′)	Size (bp)
HPRT	TGGACAGGACTGAACGTCTTG	CCAGCAGGTCAGCAAAGAATTTA	111
Bcl-2	CGGTGGGGTCATGTGTGTG	CGGTTCAGGTACTCAGTCATCC	90
MCL-1	AGAAAGCTGCATCGAACCAT	CCAGCTCCTACTCCAGCAAC	183
Bad	CCCAGAGTTTGAGCCGAGTG	CCCATCCCTTCGTCGTCCT	249
CDK2	TTGACGGGAGAAGTTGTGG	TGATGAGGGGAAGAGGAATG	256
p21cip1	GGACATGTGCACGGAAGGA	GAAGCTTGGCAAAGGGCCTG	221
p27kip1	TCAGACGGTTCCCCAAATGC	AGTGCGTGCTCCTTTAGTGAT	112
ABCA3	CTCGCTGTTCCTCAAGCAGA	CTTCAAACCTGTGCGTGCTC	185
C1RL	CTGCCAAGGTCCAGAACCACTGC	TCAATTCTTGCCATTCATCACTCCCTTGATCC	122
LRRC25	CCCTCCACTCCCGACTATGAG	TGTCCTCTGAAGGGTGAGCC	91
NOXA1	CTTGCACCTCTTCTCGGGC	TGGTCACGGCTTGGTCAAAT	122
RASAL1	TGGATTTCTCTTCTTGCGATTCT	TGTTGGTCCCGAAGGTCAA	72
SULF2	GTGACACATCGGTGCTACATC	CCTTTGTGCTGGGTGTGGTA	224
IL-6	TACAGGGAGAGGGAGCGATA	CAGGGAGAAGGCAACTGGAC	207
