# Supplementary material for: A pyridinesulfonamide derivative FD268 suppresses cell proliferation and induces apoptosis via inhibiting PI3K pathway in acute myeloid leukemia
Source: PLoS One. 2022 Nov 22;17(11):e0277893. doi: 10.1371/journal.pone.0277893 (PMC9681083; doi:10.1371/journal.pone.0277893)
Supplement: S2 Table — (XLSX) [file pone.0277893.s007.xlsx]

## Sheet: Sheet1
GO_ID	GO_term	GO_category	Annotated	Significant	SymbolList	Expected	classic_fisher	FDR
GO:0006954	inflammatory response	biological_process	747	61	ACP5,ADAMTS12,ADGRE2,ADORA3,AGT,ALOX5,AOAH,C2,C3,C5AR1,CCL2,CCR2,CCR3,CCR5,CD14,CFP,CHRNA7,CLEC7A,CMA1,CR1,CSF1R,FCGR2B,FFAR4,FPR1,GHRL,ICAM1,IL17RE,IL1B,IL1R1,IL2RA,IL6,ITGAM,JUN,LRP1,LTA,MAS1,MS4A2,NLRP12,NUPR1,PLA2G7,PTAFR,PTGS2,S100A12,S100A8,S100A9,SERPINE1,SERPINF2,SIGLEC1,SLC11A1,SOCS3,TGM2,TICAM2,TLR1,TLR6,TLR8,TNFRSF10C,TNFRSF8,TNFRSF9,UCN,USP18,VNN1	20	5.7e-15	3.13101e-11
GO:0006952	defense response	biological_process	1650	94	ACP5,ADAMTS12,ADGRE2,ADORA3,AGT,ALOX5,AOAH,C1RL,C2,C3,C5AR1,CCL2,CCR2,CCR3,CCR5,CD14,CD209,CD86,CFP,CHRNA7,CLEC10A,CLEC7A,CMA1,CR1,CSF1R,CTSG,CXCL16,DAPK1,DHX58,FCGR2B,FFAR4,FGR,FPR1,GHRL,GRB2,HIST1H2BK,HLA-F,ICAM1,IL17RE,IL1B,IL1R1,IL2RA,IL32,IL6,INHBB,ITGAM,JUN,KIR3DL2,KYNU,LILRA5,LILRB2,LILRB3,LRP1,LTA,LYG2,MAP2K6,MAS1,MMP12,MS4A2,MUC20,NCF2,NLRP12,NUPR1,PLA2G7,PTAFR,PTGS2,S100A12,S100A8,S100A…	44.17	9.1e-13	2.49932e-09
GO:0009611	response to wounding	biological_process	1254	78	ABAT,ACP5,ADAMTS12,ADGRE2,ADORA3,ADRA2C,AGT,ALOX5,AOAH,BCL9,C2,C3,C5AR1,CCL2,CCR2,CCR3,CCR5,CD14,CFP,CHRNA7,CLEC7A,CMA1,CR1,CSF1R,F13A1,FCGR2B,FFAR4,FPR1,FZD6,GHRL,ICAM1,IL17RE,IL1B,IL1R1,IL2RA,IL6,ITGA2B,JAML,JUN,LTA,MAS1,MMP12,MS4A2,NLRP12,NRG1,NUPR1,PDGFB,PLA2G7,PTAFR,PTGS2,RHOB,S100A12,S100A8,S100A9,SCARF1,SERPINE1,SERPINF2,SIGLEC1,SLC11A1,SOCS3,SPARC,SRC,SULF2,TGFB2,TGM2,TICAM2,TLR1,TLR6,TLR…	33.57	1.6e-12	2.9296e-09
GO:0048583	regulation of response to stimulus	biological_process	3989	169	ABAT,ACP5,ADAMTS12,ADGRE2,ADRA2C,AGT,APLN,AR,ARHGAP31,ARHGAP42,ATP6V0D2,ATP6V1C2,BAIAP2L1,BCL2L2,BCL9,BIK,BMP8B,C1RL,C2,C3,C5AR1,CARD14,CCL2,CCR2,CD14,CD1C,CD209,CD86,CDKN2A,CDKN2B,CFP,CHRNA3,CHRNA6,CHRNA7,CHRNB2,CLEC10A,CLEC7A,CMA1,CMKLR1,CR1,CSF1R,CSPG5,CTF1,CTSG,CXCL16,DAPK1,DFNA5,DHX58,DLL1,DTX1,DUSP19,EPHB2,FAM129B,FCGR2B,FCGR3A,FCRLB,FFAR4,FGD2,FGR,FOXA1,FPR1,FZD6,GHRL,GOLT1B,GPAT3,GPR161,G…	106.8	2.3e-11	2.63664e-08
GO:0046903	secretion	biological_process	1559	87	ABAT,ABCA13,ABCC3,ADGRE2,ADGRE3,ADRA2C,AGT,ALOX5,AMPD3,ANG,APLN,BAIAP3,C3,C5AR1,CCR2,CD14,CEACAM3,CFP,CHRNA3,CHRNA6,CHRNA7,CHRNB2,CR1,CSF1R,CTSG,F13A1,FAM129B,FCGR2B,FFAR4,FGL2,FGR,FOLR3,FPR1,FTH1,GHRL,HSPA6,IL1B,IL6,ILDR2,INHBB,ITGA2B,ITGAM,ITGAX,LHFPL2,LILRB2,LILRB3,LRRK2,LTBP2,MAP2K6,MARCKS,MMP9,MYOM1,NLRP12,NRG1,NRXN2,PCDH7,PDGFB,PTAFR,S100A12,S100A8,S100A9,SCT,SERPINE1,SERPINF2,SIGLEC9,SLC11…	41.74	2.4e-11	2.63664e-08
GO:0032940	secretion by cell	biological_process	1438	82	ABAT,ABCA13,ADGRE2,ADGRE3,ADRA2C,AGT,ALOX5,AMPD3,ANG,APLN,BAIAP3,C3,C5AR1,CCR2,CD14,CEACAM3,CFP,CHRNA3,CHRNA6,CHRNA7,CHRNB2,CR1,CSF1R,CTSG,F13A1,FAM129B,FCGR2B,FFAR4,FGL2,FGR,FOLR3,FPR1,FTH1,GHRL,HSPA6,IL1B,IL6,ILDR2,INHBB,ITGA2B,ITGAM,ITGAX,LHFPL2,LILRB2,LILRB3,LRRK2,LTBP2,MARCKS,MMP9,MYOM1,NLRP12,NRXN2,PCDH7,PDGFB,PTAFR,S100A12,S100A8,S100A9,SCT,SERPINE1,SERPINF2,SIGLEC9,SLC11A1,SLPI,SPARC,SPIN…	38.5	3.5e-11	3.20425e-08
GO:0001816	cytokine production	biological_process	671	48	ACP5,AGT,C3,C5AR1,CCL2,CCR2,CD14,CD86,CHRNA7,CMA1,CMKLR1,CSF1R,DHX58,DLL1,FCGR2B,FFAR4,FGR,GHRL,IL18R1,IL19,IL1B,IL6,INHBB,KLF2,LILRB2,LTA,NLRP12,PTAFR,PTGS2,S100A12,S100A8,S100A9,SERPINE1,SERPINF2,SLC11A1,SPON2,SRC,SULF2,TGFB2,TLR1,TLR6,TLR8,TNFRSF8,TNFRSF9,TREM1,UCN,VSIG4,WNT11	17.96	5.6e-10	4.3944e-07
GO:0006955	immune response	biological_process	2063	101	ABCA13,ADGRE2,ADGRE3,ALOX5,AMPD3,APLN,C1RL,C2,C3,C5AR1,CCL2,CCR2,CCR5,CD14,CD1C,CD209,CD86,CEACAM3,CFP,CLEC10A,CLEC7A,CMKLR1,CR1,CSF1R,CTSG,CXCL16,DAPK1,DHX58,DLL1,ENPP2,FCGR2B,FCGR2C,FCGR3A,FCRLB,FGL2,FGR,FOLR3,FPR1,FTH1,GRB2,HIST1H2BK,HLA-F,HSPA6,ICAM1,IGLC2,IL18R1,IL19,IL1B,IL1R1,IL2RA,IL32,IL6,ITGAM,ITGAX,JAML,JUN,KIR3DL2,KYNU,LILRA5,LILRA6,LILRB2,LILRB3,LRP1,LTA,MAP2K6,MAPK10,MMP12,MMP9,MS4A…	55.23	7.8e-10	5.35567e-07
GO:0002237	response to molecule of bacterial origin	biological_process	331	31	ACP5,C5AR1,CCL2,CCR5,CD14,CD86,CTSG,CXCL16,FCGR2B,ICAM1,IL1B,IL6,JUN,LILRB2,LTA,PTAFR,PTGS2,S100A8,SERPINE1,SLC11A1,SLPI,SPARC,SPON2,SRC,STAR,TICAM2,TLR1,TLR6,TNFRSF10C,TNFRSF8,TNFRSF9	8.86	1.5e-09	9.155e-07
GO:0048584	positive regulation of response to stimulus	biological_process	2146	102	ABAT,ADRA2C,AGT,AR,ATP6V1C2,BIK,BMP8B,C1RL,C2,C3,C5AR1,CARD14,CCL2,CCR2,CD14,CD209,CD86,CDKN2A,CDKN2B,CFP,CHRNA7,CHRNB2,CLEC10A,CLEC7A,CMKLR1,CR1,CSF1R,CTF1,CTSG,DFNA5,DHX58,DLL1,DUSP19,EPHB2,FCGR2B,FCGR3A,FFAR4,FGD2,FGR,FOXA1,FPR1,GHRL,GOLT1B,GPR35,GRB2,ICAM1,IL19,IL1B,IL1R1,IL6,INHBB,ITGAM,JUN,LMO3,LRRK2,LTA,MAP2K6,MAPK10,MAS1,MEIS3,MMP12,MMP9,MPP7,MUC20,NLRP12,NRG1,NRG2,PDGFB,PLA2G7,PLD2,PTAFR…	57.45	3.2e-09	1.59796e-06
GO:0009605	response to external stimulus	biological_process	2441	112	ABAT,ACP5,ADAMTS12,ADGRE2,AGT,ALDH3A1,AQP3,ATP6V0D2,ATP6V1C2,ATP8A2,BAIAP2L1,BTG2,C2,C3,C5AR1,CCL2,CCR2,CCR3,CCR5,CD14,CD209,CD86,CDKN2B,CFP,CHRNA7,CLEC7A,CMA1,CMKLR1,CR1,CSF1R,CTSG,CXCL16,DHX58,DOCK4,EGR2,ENPP2,EPHB2,FAM129B,FCGR2B,FFAR4,FGR,FPR1,GABARAPL1,GHRL,GRB2,GRK1,HIST1H2BK,HMGCS1,ICAM1,IL1B,IL1R1,IL2RA,IL6,INHBB,JAML,JUN,KYNU,LILRB2,LRRK2,LTA,LYG2,MAS1,MMP12,MMP14,NLRP12,NRCAM,NRG1,NRXN2…	65.35	3.2e-09	1.59796e-06
GO:0023056	positive regulation of signaling	biological_process	1576	81	ABAT,ADRA2C,AGT,APLN,AR,ATP6V1C2,BIK,BMP8B,C3,C5AR1,CARD14,CCL2,CD14,CD86,CDKN2B,CHRNA7,CHRNB2,CSF1R,CTF1,DFNA5,DHX58,DLL1,DUSP19,EPHB2,FCGR2B,FFAR4,FGD2,FGR,FOXA1,FPR1,GHRL,GOLT1B,GPR35,GRB2,ICAM1,IL19,IL1B,IL1R1,IL6,INHBB,JUN,LILRB2,LMO3,LRRK2,MAP2K6,MAPK10,MAS1,MEIS3,MMP12,MMP9,MPP7,MUC20,NRG1,NRG2,NRGN,PDGFB,PTGS2,S100A12,S100A8,S100A9,S1PR2,SCT,SEMA4C,SERPINF2,SH3BGR,SLC9A3R1,SOCS3,SRC,STX1A…	42.19	6.5e-09	2.97537e-06
GO:0010647	positive regulation of cell communication	biological_process	1585	81	ABAT,ADRA2C,AGT,APLN,AR,ATP6V1C2,BIK,BMP8B,C3,C5AR1,CARD14,CCL2,CD14,CD86,CDKN2B,CHRNA7,CHRNB2,CSF1R,CTF1,DFNA5,DHX58,DLL1,DUSP19,EPHB2,FCGR2B,FFAR4,FGD2,FGR,FOXA1,FPR1,GHRL,GOLT1B,GPR35,GRB2,ICAM1,IL19,IL1B,IL1R1,IL6,INHBB,JUN,LILRB2,LMO3,LRRK2,MAP2K6,MAPK10,MAS1,MEIS3,MMP12,MMP9,MPP7,MUC20,NRG1,NRG2,NRGN,PDGFB,PTGS2,S100A12,S100A8,S100A9,S1PR2,SCT,SEMA4C,SERPINF2,SH3BGR,SLC9A3R1,SOCS3,SRC,STX1A…	42.43	8.4e-09	3.54932e-06
GO:0002682	regulation of immune system process	biological_process	1488	77	ADGRE2,AQP3,C1RL,C2,C3,C5AR1,CCL2,CCR2,CD101,CD14,CD1C,CD209,CD86,CFP,CHRNB2,CLEC10A,CLEC7A,CMKLR1,CR1,CTSG,DHX58,DLL1,DTX1,FCGR2B,FCGR3A,FCRLB,FGR,FPR1,GRB2,HLA-F,ICAM1,IL1B,IL1R1,IL2RA,IL6,ITGA2B,ITGAM,JAML,JUN,KIR3DL2,LILRB2,LILRB3,LTA,MAFB,MAP2K6,MAPK10,MMP12,MMP14,MS4A2,MUC20,PILRA,PLA2G7,PLD2,PTAFR,S100A8,S100A9,SERPINE1,SIGLEC15,SIGLEC9,SLAMF7,SLC11A1,SOCS3,SPON2,SRC,TGFB2,TICAM2,TLR1,TLR6…	39.84	1.2e-08	4.70829e-06
GO:0001817	regulation of cytokine production	biological_process	606	42	ACP5,AGT,C3,C5AR1,CCL2,CCR2,CD14,CD86,CHRNA7,CMKLR1,CSF1R,DHX58,DLL1,FCGR2B,FFAR4,FGR,GHRL,IL18R1,IL1B,IL6,INHBB,KLF2,LILRB2,LTA,NLRP12,PTAFR,PTGS2,SERPINE1,SERPINF2,SLC11A1,SPON2,SRC,SULF2,TGFB2,TLR1,TLR6,TLR8,TNFRSF8,TNFRSF9,UCN,VSIG4,WNT11	16.22	1.8e-08	6.10333e-06
GO:0002376	immune system process	biological_process	2886	124	ABCA13,ADGRE2,ADGRE3,ALOX5,AMPD3,APLN,AQP3,C1RL,C2,C3,C5AR1,CCL2,CCR2,CCR5,CD101,CD14,CD1C,CD209,CD86,CDKN2B,CEACAM3,CFP,CHRNA7,CHRNB2,CLEC10A,CLEC7A,CMKLR1,CR1,CSF1R,CTSG,CXCL16,DAPK1,DHX58,DLL1,DNASE2,DTX1,ENPP2,FCGR2B,FCGR2C,FCGR3A,FCRLB,FGL2,FGR,FOLR3,FPR1,FTH1,GRB2,HIST1H2BK,HLA-F,HSPA6,ICAM1,IGLC2,IL18R1,IL19,IL1B,IL1R1,IL2RA,IL32,IL6,ITGA2B,ITGAM,ITGAX,JAML,JUN,KIR3DL2,KLF2,KLF6,KYNU,LILRA…	77.27	1.8e-08	6.10333e-06
GO:0045055	regulated exocytosis	biological_process	772	49	ABCA13,ADGRE2,ADGRE3,ALOX5,AMPD3,C3,C5AR1,CCR2,CD14,CEACAM3,CFP,CR1,CTSG,F13A1,FCGR2B,FGL2,FGR,FOLR3,FPR1,FTH1,HSPA6,ITGA2B,ITGAM,ITGAX,LHFPL2,LILRB2,LILRB3,LRRK2,MMP9,PCDH7,PDGFB,PTAFR,S100A12,S100A8,S100A9,SERPINE1,SERPINF2,SIGLEC9,SLC11A1,SLPI,SPARC,SPINK2,STX1A,SYT15,SYTL2,TGFB2,TICAM2,UNC13A,VNN1	20.67	1.9e-08	6.10333e-06
GO:0009966	regulation of signal transduction	biological_process	2953	126	ABAT,ADRA2C,AGT,APLN,AR,ARHGAP31,ARHGAP42,ATP6V1C2,BAIAP2L1,BCL2L2,BCL9,BIK,BMP8B,C3,C5AR1,CARD14,CCL2,CD14,CD86,CDKN2B,CHRNA7,CMKLR1,CSF1R,CSPG5,CTF1,CXCL16,DAPK1,DFNA5,DHX58,DLL1,DTX1,DUSP19,EPHB2,FAM129B,FCGR2B,FFAR4,FGD2,FGR,FOXA1,FPR1,FZD6,GHRL,GOLT1B,GPAT3,GPR161,GPR35,GRB2,GRK1,ICAM1,IGFBP6,IL18R1,IL19,IL1B,IL1R1,IL32,IL6,INHBB,JUN,KREMEN1,LMO3,LRP1,LRRC3,LRRK2,LTA,MAP2K6,MAPK10,MAS1,MEIS3…	79.06	2e-08	6.10333e-06
GO:0032496	response to lipopolysaccharide	biological_process	314	28	ACP5,C5AR1,CCL2,CCR5,CD14,CD86,CTSG,CXCL16,ICAM1,IL1B,IL6,JUN,LILRB2,LTA,PTAFR,PTGS2,S100A8,SERPINE1,SLC11A1,SLPI,SPARC,SPON2,SRC,STAR,TICAM2,TNFRSF10C,TNFRSF8,TNFRSF9	8.41	2.8e-08	7.84714e-06
GO:0050727	regulation of inflammatory response	biological_process	375	31	ACP5,ADAMTS12,AGT,C2,C3,C5AR1,CCR2,CFP,CHRNA7,CMA1,CR1,FCGR2B,FFAR4,GHRL,IL1B,IL1R1,IL2RA,IL6,LTA,MAS1,NLRP12,PLA2G7,PTGS2,S100A12,S100A8,S100A9,SERPINE1,SOCS3,TGM2,TLR6,USP18	10.04	2.9e-08	7.84714e-06
GO:0009967	positive regulation of signal transduction	biological_process	1436	74	ABAT,ADRA2C,AGT,AR,ATP6V1C2,BIK,BMP8B,C3,C5AR1,CARD14,CCL2,CD14,CD86,CDKN2B,CHRNA7,CSF1R,CTF1,DFNA5,DHX58,DLL1,DUSP19,EPHB2,FCGR2B,FFAR4,FGD2,FGR,FOXA1,FPR1,GHRL,GOLT1B,GPR35,GRB2,ICAM1,IL19,IL1B,IL1R1,IL6,INHBB,JUN,LMO3,LRRK2,MAP2K6,MAPK10,MAS1,MEIS3,MMP12,MMP9,MPP7,MUC20,NRG1,NRG2,PDGFB,S100A12,S100A8,S100A9,S1PR2,SEMA4C,SERPINF2,SH3BGR,SLC9A3R1,SOCS3,SRC,STX1A,SULF2,TERT,TGFB2,TGM2,TICAM2,TLR1…	38.45	3e-08	7.84714e-06
GO:0042107	cytokine metabolic process	biological_process	110	16	CCR2,CD86,CMA1,GHRL,IL19,IL1B,IL6,INHBB,NLRP12,PTAFR,TLR1,TLR6,TLR8,TNFRSF8,TNFSF15,TREM1	2.94	3.7e-08	9.23823e-06
GO:0048585	negative regulation of response to stimulus	biological_process	1337	70	ABAT,ACP5,ADAMTS12,AGT,AR,ARHGAP42,BCL2L2,CCL2,CCR2,CD14,CHRNA7,CR1,DHX58,DUSP19,EPHB2,FAM129B,FCGR2B,FCRLB,FFAR4,FZD6,GHRL,GPR161,GRB2,IGFBP6,IL19,IL1B,IL2RA,IL6,KREMEN1,LILRB2,LMO3,LRP1,LRRC3,LRRK2,MEIS3,MMP12,MMP14,MMP9,NLRP12,NPHP3,NRG1,NRG2,PDGFB,PID1,PSCA,PTPN3,RASA4,RASA4B,RASAL1,RGS9,RGS9BP,S1PR2,SEMA3A,SERPINE1,SERPINF2,SLC9A3R1,SLIT3,SOCS3,SRC,SULF2,TERT,TGFB2,TICAM2,TLR6,TNFSF14,TRIM72…	35.79	4.1e-08	9.79187e-06
GO:0051046	regulation of secretion	biological_process	710	45	ABAT,ADGRE2,ADRA2C,AGT,ANG,APLN,CCR2,CD14,CHRNA3,CHRNA6,CHRNA7,CHRNB2,CSF1R,FCGR2B,FFAR4,FGR,GHRL,IL1B,IL6,INHBB,ITGAM,LRRK2,MAP2K6,MARCKS,MYOM1,NLRP12,NRG1,PTAFR,S100A8,SCT,SLC9A3R1,SPINK2,SRC,SRCIN1,STX1A,SYT15,SYTL2,TGFB2,TLR1,TLR6,TLR8,TNFRSF9,UCN,UNC13A,WNK4	19.01	7.7e-08	1.6479e-05
GO:0006935	chemotaxis	biological_process	569	39	ADGRE2,C5AR1,CCL2,CCR2,CCR3,CCR5,CMKLR1,CSF1R,CXCL16,DOCK4,EGR2,ENPP2,EPHB2,FAM129B,FPR1,GRB2,IL1B,IL6,JAML,NRCAM,NRG1,PDGFB,PLA2G7,PLXNA2,PTAFR,S100A12,S100A8,S100A9,SEMA3A,SEMA4C,SERPINE1,SLIT3,SPON2,SRC,TGFB2,TNFRSF8,TNFSF14,TREM1,TYMP	15.23	8e-08	1.6479e-05
GO:0042330	taxis	biological_process	569	39	ADGRE2,C5AR1,CCL2,CCR2,CCR3,CCR5,CMKLR1,CSF1R,CXCL16,DOCK4,EGR2,ENPP2,EPHB2,FAM129B,FPR1,GRB2,IL1B,IL6,JAML,NRCAM,NRG1,PDGFB,PLA2G7,PLXNA2,PTAFR,S100A12,S100A8,S100A9,SEMA3A,SEMA4C,SERPINE1,SLIT3,SPON2,SRC,TGFB2,TNFRSF8,TNFSF14,TREM1,TYMP	15.23	8e-08	1.6479e-05
GO:0023051	regulation of signaling	biological_process	3277	134	ABAT,ADRA2C,AGT,APLN,AR,ARHGAP31,ARHGAP42,ATP6V1C2,BAIAP2L1,BCL2L2,BCL9,BIK,BMP8B,C3,C5AR1,CARD14,CCL2,CD14,CD86,CDKN2B,CHRNA3,CHRNA6,CHRNA7,CHRNB2,CMKLR1,CSF1R,CSPG5,CTF1,CXCL16,DAPK1,DFNA5,DHX58,DLL1,DTX1,DUSP19,EGR2,EPHB2,FAM129B,FCGR2B,FFAR4,FGD2,FGR,FOXA1,FPR1,FZD6,GHRL,GOLT1B,GPAT3,GPR161,GPR35,GRB2,GRK1,ICAM1,IGFBP6,IL18R1,IL19,IL1B,IL1R1,IL32,IL6,INHBB,JUN,KREMEN1,LILRB2,LMO3,LRP1,LRRC3,L…	87.73	8.1e-08	1.6479e-05
GO:0051239	regulation of multicellular organismal process	biological_process	2847	120	ABAT,ACP5,ADAMTS12,ADORA3,ADRA2C,AGT,APLN,AQP3,AR,ATP8A2,BHLHB9,BHLHE41,C3,C5AR1,CCL2,CCR2,CCR3,CD101,CD14,CD86,CDKL5,CHRNA3,CHRNA7,CHRNB2,CMA1,CMKLR1,CR1,CSF1R,CSPG5,DHX58,DLL1,DTX1,EGR2,ENPP2,EPHB2,EPS8L3,FAM129B,FCGR2B,FFAR4,FGR,FOXA1,FZD6,GCM1,GHRL,GPR161,ICAM1,IL18R1,IL1B,IL2RA,IL6,INHBB,ITGA2B,JUN,KCNE3,KLF2,KLHL41,KREMEN1,LILRB2,LILRB3,LRP1,LRRK2,LTA,MAFB,MMP14,MMP9,MYH6,NLRP12,NPHP3,NRCAM…	76.22	1e-07	1.88822e-05
GO:1902533	positive regulation of intracellular signal transduction	biological_process	917	53	ADRA2C,AGT,AR,C5AR1,CARD14,CCL2,CD14,CD86,CHRNA7,CSF1R,CTF1,DFNA5,DHX58,DUSP19,EPHB2,FCGR2B,FFAR4,FGD2,FGR,FPR1,GHRL,GOLT1B,GPR35,GRB2,ICAM1,IL19,IL1B,IL6,JUN,LRRK2,MAP2K6,MAPK10,MAS1,MEIS3,MUC20,NRG1,NRG2,PDGFB,S100A12,S100A8,S100A9,S1PR2,SEMA4C,SERPINF2,SLC9A3R1,SOCS3,SRC,TGFB2,TGM2,TICAM2,TLR6,TNFSF15,WNT11	24.55	1e-07	1.88822e-05
GO:0050776	regulation of immune response	biological_process	1021	57	ADGRE2,C1RL,C2,C3,C5AR1,CCR2,CD14,CD1C,CD209,CD86,CFP,CLEC10A,CLEC7A,CR1,CTSG,DHX58,FCGR2B,FCGR3A,FCRLB,FGR,FPR1,GRB2,HLA-F,ICAM1,IL1B,IL2RA,IL6,ITGAM,JAML,JUN,KIR3DL2,LILRB2,LTA,MAP2K6,MAPK10,MMP12,MS4A2,MUC20,PILRA,PLD2,PTAFR,S100A8,S100A9,SIGLEC9,SLAMF7,SLC11A1,SOCS3,SPON2,SRC,TGFB2,TICAM2,TLR1,TLR6,TLR8,TREM1,USP18,VSIG4	27.33	1.1e-07	1.88822e-05
GO:0031347	regulation of defense response	biological_process	793	48	ACP5,ADAMTS12,AGT,C2,C3,C5AR1,CCR2,CD14,CD209,CD86,CFP,CHRNA7,CLEC10A,CLEC7A,CMA1,CR1,DHX58,FCGR2B,FFAR4,FGR,GHRL,IL1B,IL1R1,IL2RA,IL6,ITGAM,LTA,MAP2K6,MAS1,MMP12,MUC20,NLRP12,PLA2G7,PTAFR,PTGS2,S100A12,S100A8,S100A9,SERPINE1,SOCS3,SRC,TGM2,TICAM2,TLR1,TLR6,TLR8,UCN,USP18	21.23	1.1e-07	1.88822e-05
GO:0010646	regulation of cell communication	biological_process	3327	135	ABAT,ADRA2C,AGT,APLN,AR,ARHGAP31,ARHGAP42,ATP6V0D2,ATP6V1C2,BAIAP2L1,BCL2L2,BCL9,BIK,BMP8B,C3,C5AR1,CARD14,CCL2,CD14,CD86,CDKN2B,CHRNA3,CHRNA6,CHRNA7,CHRNB2,CMKLR1,CSF1R,CSPG5,CTF1,CXCL16,DAPK1,DFNA5,DHX58,DLL1,DTX1,DUSP19,EGR2,EPHB2,FAM129B,FCGR2B,FFAR4,FGD2,FGR,FOXA1,FPR1,FZD6,GHRL,GOLT1B,GPAT3,GPR161,GPR35,GRB2,GRK1,ICAM1,IGFBP6,IL18R1,IL19,IL1B,IL1R1,IL32,IL6,INHBB,JUN,KREMEN1,LILRB2,LMO3,LRP…	89.07	1.1e-07	1.88822e-05
GO:0006887	exocytosis	biological_process	869	51	ABCA13,ADGRE2,ADGRE3,ALOX5,AMPD3,C3,C5AR1,CCR2,CD14,CEACAM3,CFP,CR1,CTSG,F13A1,FCGR2B,FGL2,FGR,FOLR3,FPR1,FTH1,HSPA6,ITGA2B,ITGAM,ITGAX,LHFPL2,LILRB2,LILRB3,LRRK2,MMP9,PCDH7,PDGFB,PTAFR,S100A12,S100A8,S100A9,SERPINE1,SERPINF2,SIGLEC9,SLC11A1,SLPI,SPARC,SPINK2,SRCIN1,STX1A,SYT15,SYTL2,TGFB2,TICAM2,TRIM72,UNC13A,VNN1	23.27	1.2e-07	1.99745e-05
GO:0009617	response to bacterium	biological_process	579	39	ACP5,BAIAP2L1,C5AR1,CCL2,CCR5,CD14,CD86,CFP,CTSG,CXCL16,FCGR2B,FGR,HIST1H2BK,ICAM1,IL1B,IL6,JUN,LILRB2,LTA,LYG2,PTAFR,PTGS2,S100A12,S100A8,S100A9,SERPINE1,SLC11A1,SLPI,SPARC,SPON2,SRC,STAR,TICAM2,TLR1,TLR6,TNFRSF10C,TNFRSF8,TNFRSF9,TREM1	15.5	1.3e-07	2.10026e-05
GO:0051241	negative regulation of multicellular organismal process	biological_process	1056	58	ABAT,ACP5,ADAMTS12,ADRA2C,AGT,APLN,BHLHE41,CCL2,CCR2,CD86,CHRNA7,CMKLR1,DHX58,DLL1,DTX1,EPHB2,FAM129B,FCGR2B,FFAR4,FOXA1,GHRL,GPR161,IL1B,IL6,INHBB,KLF2,KREMEN1,LILRB2,LILRB3,LRP1,LRRK2,MAFB,NLRP12,NRG1,PDGFB,PTGS2,S1PR2,SEMA3A,SERPINE1,SERPINF2,SLC11A1,SPARC,TERT,TGFB2,TLR6,TLR8,TMEM176A,TNFRSF8,TNFRSF9,TNN,TNNT1,TRIM72,TSC22D3,UCN,VSIG4,WNK4,WNT11,ZFP36L1	28.27	1.4e-07	2.13617e-05
GO:0050729	positive regulation of inflammatory response	biological_process	106	15	AGT,C3,CCR2,IL1B,IL6,LTA,NLRP12,PLA2G7,PTGS2,S100A12,S100A8,S100A9,SERPINE1,TGM2,TLR6	2.84	1.4e-07	2.13617e-05
GO:0001775	cell activation	biological_process	1355	69	ABAT,ABCA13,ADGRE2,ADGRE3,ADRA2C,ALOX5,AMPD3,C3,C5AR1,CCL2,CCR2,CD14,CD1C,CD209,CD86,CEACAM3,CFP,CHRNA7,CHRNB2,CLEC7A,CR1,CTSG,DLL1,DTX1,FCGR2B,FGL2,FGR,FOLR3,FPR1,FTH1,FZD6,GRB2,HSPA6,ICAM1,IL18R1,IL1B,IL2RA,IL6,ITGA2B,ITGAM,ITGAX,JAML,JUN,KLF6,LILRB2,LILRB3,LRP1,MAFB,MMP14,MMP9,PDGFB,PTAFR,RHOB,S100A12,S100A8,S100A9,SIGLEC9,SLAMF7,SLC11A1,SLPI,SRC,TICAM2,TLR1,TLR6,TLR8,TNFSF14,VNN1,VSIG4,ZFP36L1	36.28	1.5e-07	2.22689e-05
GO:0002444	myeloid leukocyte mediated immunity	biological_process	539	37	ABCA13,ADGRE2,ADGRE3,ALOX5,AMPD3,C3,C5AR1,CCR2,CD14,CEACAM3,CFP,CR1,CTSG,FCGR2B,FGL2,FGR,FOLR3,FPR1,FTH1,HSPA6,IL6,ITGAM,ITGAX,LILRB2,LILRB3,MMP9,PTAFR,S100A12,S100A8,S100A9,SIGLEC9,SLC11A1,SLPI,SPON2,TICAM2,TREM1,VNN1	14.43	1.7e-07	2.39438e-05
GO:0071219	cellular response to molecule of bacterial origin	biological_process	171	19	CCL2,CCR5,CD14,CD86,CTSG,CXCL16,FCGR2B,ICAM1,IL1B,IL6,LILRB2,PTAFR,SERPINE1,SPON2,SRC,STAR,TICAM2,TLR1,TLR6	4.58	1.7e-07	2.39438e-05
GO:0040011	locomotion	biological_process	1761	83	ADAMTS12,ADGRE2,ADORA3,AGT,ANG,C5AR1,CCL2,CCR2,CCR3,CCR5,CD209,CD86,CDKL5,CEACAM3,CELF3,CHRNA7,CLDN7,CMKLR1,CR1,CSF1R,CXCL16,DACH1,DNAH8,DOCK4,EGR2,ENPP2,EPHB2,FAM129B,FGR,FPR1,FSCN3,GHRL,GRB2,ICAM1,IL1B,IL1R1,IL6,ITGA2B,ITGAM,ITGAX,JAML,JUN,LRP1,LRRK2,MMP1,MMP10,MMP12,MMP14,MMP9,NLRP12,NRCAM,NRG1,NRG2,PDGFB,PIK3C2B,PLA2G7,PLD2,PLXNA2,PTAFR,PTGS2,RHOB,S100A12,S100A8,S100A9,SEMA3A,SEMA4C,SERPINE1,…	47.15	1.9e-07	2.60917e-05
GO:0032147	activation of protein kinase activity	biological_process	325	27	ADRA2C,AGT,ANG,C5AR1,CARD14,CHRNA3,CHRNA7,DUSP19,EPHB2,FPR1,GHRL,IL1B,LRRK2,MAP2K6,MAPK10,MAS1,MUC20,NRG1,PDGFB,S1PR2,SLC11A1,SRC,TGFB2,TLR6,TNFSF15,UCN,WNT11	8.7	2.1e-07	2.81349e-05
GO:0042226	interleukin-6 biosynthetic process	biological_process	18	7	GHRL,IL19,IL1B,NLRP12,PTAFR,TLR1,TLR6	0.48	2.3e-07	3.00807e-05
GO:0030198	extracellular matrix organization	biological_process	327	27	ADAMTSL4,AGT,CAPNS2,CMA1,COL27A1,COL6A3,COL7A1,CTSG,ICAM1,ITGA2B,ITGAM,ITGAX,LRP1,MMP1,MMP10,MMP12,MMP14,MMP9,NID2,OLFML2A,PDGFB,SERPINE1,SERPINF2,SPARC,SPINT2,SULF2,TGFB2	8.75	2.4e-07	3.06586e-05
GO:0032879	regulation of localization	biological_process	2346	102	ABAT,ABCG1,ADGRE2,ADORA3,ADRA2C,AGT,ANG,APLN,ATP8A2,C2,C3,C5AR1,CCL2,CCR2,CCR5,CD14,CHRNA3,CHRNA6,CHRNA7,CHRNB2,CLDN7,CMKLR1,CSF1R,CXCL16,DACH1,DAPK1,DLL1,ENPP2,FCGR2B,FFAR4,FGR,GHRL,GPR35,ICAM1,IL18R1,IL1B,IL1R1,IL6,INHBB,ITGA2B,ITGAM,JUN,KCNC3,KCNE3,KCNH3,KCNJ15,KCNK13,KCNQ3,LILRB2,LRP1,LRRK2,MAP2K6,MARCKS,MMP10,MMP14,MMP9,MYOM1,NLRP12,NRG1,NRG2,PDGFB,PID1,PLA2G7,PLXNA2,PTAFR,PTGS2,PTPN3,REM2,R…	62.81	3e-07	3.74523e-05
GO:0051240	positive regulation of multicellular organismal process	biological_process	1495	73	ABAT,ADRA2C,AGT,APLN,AR,ATP8A2,BHLHB9,C3,C5AR1,CCL2,CCR2,CCR3,CD101,CD14,CD86,CDKL5,CHRNA7,CHRNB2,CMA1,CSF1R,DHX58,DLL1,ENPP2,EPHB2,FAM129B,FGR,FOXA1,GHRL,ICAM1,IL18R1,IL1B,IL2RA,IL6,INHBB,JUN,LILRB2,LRP1,LTA,MMP14,MMP9,NLRP12,NRCAM,NRG1,NRGN,PDGFB,PTAFR,PTGS2,RHOB,SCARF1,SCT,SEMA3A,SERPINE1,SERPINF2,SLC11A1,SLITRK5,SPARC,SPON2,SRC,STAR,STX1A,SULF2,SYTL2,TERT,TGFB2,TLR1,TLR6,TLR8,TNFRSF8,UCN,VNN1…	40.03	3.2e-07	3.90613e-05
GO:0043062	extracellular structure organization	biological_process	376	29	ABCG1,ADAMTSL4,AGT,CAPNS2,CMA1,COL27A1,COL6A3,COL7A1,CTSG,ICAM1,ITGA2B,ITGAM,ITGAX,LRP1,MMP1,MMP10,MMP12,MMP14,MMP9,NID2,OLFML2A,PDGFB,PLA2G7,SERPINE1,SERPINF2,SPARC,SPINT2,SULF2,TGFB2	10.07	3.6e-07	4.29887e-05
GO:0002684	positive regulation of immune system process	biological_process	1060	57	ADGRE2,AQP3,C1RL,C2,C3,C5AR1,CCL2,CCR2,CD101,CD14,CD209,CD86,CFP,CHRNB2,CLEC10A,CLEC7A,CMKLR1,CR1,CTSG,DHX58,FCGR2B,FCGR3A,FGR,FPR1,GRB2,ICAM1,IL1B,IL1R1,IL2RA,IL6,ITGA2B,ITGAM,JUN,LILRB2,LTA,MAP2K6,MMP12,MMP14,MUC20,PLA2G7,PLD2,PTAFR,S100A8,S100A9,SERPINE1,SLC11A1,SPON2,SRC,TGFB2,TICAM2,TLR1,TLR6,TLR8,TNFSF14,VNN1,VSIG4,ZFP36L1	28.38	3.7e-07	4.32428e-05
GO:0001819	positive regulation of cytokine production	biological_process	399	30	AGT,C3,C5AR1,CCL2,CCR2,CD14,CD86,CSF1R,DHX58,FGR,IL18R1,IL1B,IL6,LILRB2,LTA,NLRP12,PTAFR,PTGS2,SERPINE1,SERPINF2,SLC11A1,SPON2,SRC,SULF2,TLR1,TLR6,TLR8,TNFRSF8,UCN,WNT11	10.68	3.9e-07	4.46306e-05
GO:0002274	myeloid leukocyte activation	biological_process	609	39	ABCA13,ADGRE2,ADGRE3,ALOX5,AMPD3,C3,C5AR1,CCR2,CD14,CD86,CEACAM3,CFP,CR1,CTSG,FCGR2B,FGL2,FGR,FOLR3,FPR1,FTH1,HSPA6,ITGAM,ITGAX,JUN,LILRB2,LILRB3,MMP9,PTAFR,S100A12,S100A8,S100A9,SIGLEC9,SLC11A1,SLPI,TICAM2,TLR1,TLR6,TLR8,VNN1	16.3	4.6e-07	5.05356e-05
GO:0048870	cell motility	biological_process	1453	71	ADAMTS12,ADGRE2,ADORA3,AGT,ANG,C5AR1,CCL2,CCR2,CCR5,CDKL5,CEACAM3,CELF3,CHRNA7,CLDN7,CMKLR1,CSF1R,CXCL16,DACH1,DNAH8,DOCK4,ENPP2,FGR,FPR1,FSCN3,GRB2,ICAM1,IL1B,IL1R1,IL6,ITGA2B,ITGAM,ITGAX,JAML,JUN,LRP1,LRRK2,MMP1,MMP10,MMP12,MMP14,MMP9,NLRP12,NRCAM,NRG1,NRG2,PDGFB,PIK3C2B,PLA2G7,PLD2,PLXNA2,PTGS2,RHOB,S100A12,S100A8,S100A9,SEMA3A,SEMA4C,SERPINE1,SLC7A7,SLC9A3R1,SLIT3,SPARC,SPINT2,SRC,SRCIN1,TGFB…	38.9	4.6e-07	5.05356e-05
GO:0045321	leukocyte activation	biological_process	1203	62	ABCA13,ADGRE2,ADGRE3,ALOX5,AMPD3,C3,C5AR1,CCL2,CCR2,CD14,CD1C,CD209,CD86,CEACAM3,CFP,CHRNA7,CHRNB2,CLEC7A,CR1,CTSG,DLL1,DTX1,FCGR2B,FGL2,FGR,FOLR3,FPR1,FTH1,GRB2,HSPA6,ICAM1,IL18R1,IL1B,IL2RA,IL6,ITGAM,ITGAX,JAML,JUN,KLF6,LILRB2,LILRB3,MAFB,MMP14,MMP9,PTAFR,S100A12,S100A8,S100A9,SIGLEC9,SLAMF7,SLC11A1,SLPI,SRC,TICAM2,TLR1,TLR6,TLR8,TNFSF14,VNN1,VSIG4,ZFP36L1	32.21	4.7e-07	5.06218e-05
GO:0051674	localization of cell	biological_process	1454	71	ADAMTS12,ADGRE2,ADORA3,AGT,ANG,C5AR1,CCL2,CCR2,CCR5,CDKL5,CEACAM3,CELF3,CHRNA7,CLDN7,CMKLR1,CSF1R,CXCL16,DACH1,DNAH8,DOCK4,ENPP2,FGR,FPR1,FSCN3,GRB2,ICAM1,IL1B,IL1R1,IL6,ITGA2B,ITGAM,ITGAX,JAML,JUN,LRP1,LRRK2,MMP1,MMP10,MMP12,MMP14,MMP9,NLRP12,NRCAM,NRG1,NRG2,PDGFB,PIK3C2B,PLA2G7,PLD2,PLXNA2,PTGS2,RHOB,S100A12,S100A8,S100A9,SEMA3A,SEMA4C,SERPINE1,SLC7A7,SLC9A3R1,SLIT3,SPARC,SPINT2,SRC,SRCIN1,TGFB…	38.93	4.8e-07	5.07046e-05
GO:0007165	signal transduction	biological_process	5825	206	ABAT,ADAM11,ADGRE2,ADGRE3,ADGRE4P,ADORA3,ADRA2C,AGT,APLN,AR,ARHGAP31,ARHGAP42,ATP6V0D2,ATP6V1C2,BAIAP2L1,BAIAP3,BCL2L2,BCL9,BIK,BMP8B,BTG2,C3,C5AR1,CAMKV,CARD14,CCL2,CCR2,CCR3,CCR5,CD101,CD14,CD209,CD86,CDC42EP1,CDKN2A,CDKN2B,CHRNA3,CHRNA6,CHRNA7,CHRNB2,CLEC10A,CLEC7A,CMKLR1,CNKSR1,CR1,CSF1R,CSPG5,CTF1,CXCL16,DAPK1,DFNA5,DHX58,DLL1,DOCK4,DTX1,DUSP19,ENPP2,EPHB2,FAM129B,FCGR2B,FCGR2C,FCGR3A,FFAR4,…	155.95	5.6e-07	5.80392e-05
GO:0006928	movement of cell or subcellular component	biological_process	1910	86	ADAMTS12,ADGRE2,ADORA3,AGT,ANG,C5AR1,CCDC183,CCL2,CCR2,CCR5,CDKL5,CEACAM3,CELF3,CHRNA7,CLDN7,CMKLR1,CSF1R,CXCL16,DACH1,DNAH8,DOCK4,EGR2,ENPP2,EPHB2,FAM129B,FGR,FPR1,FSCN3,GRB2,ICAM1,IL1B,IL1R1,IL6,ITGA2B,ITGAM,ITGAX,JAML,JUN,KIFC2,LRP1,LRRK2,MMP1,MMP10,MMP12,MMP14,MMP9,MYH6,NLRP12,NPHP3,NRCAM,NRG1,NRG2,PDGFB,PIK3C2B,PLA2G7,PLD2,PLXNA2,PTGS2,RHOB,RSPH4A,S100A12,S100A8,S100A9,SEMA3A,SEMA4C,SERPINE1…	51.14	7.9e-07	7.98982e-05
GO:0050900	leukocyte migration	biological_process	458	32	ADGRE2,C5AR1,CCL2,CCR2,CCR5,CEACAM3,CMKLR1,CXCL16,FPR1,GRB2,ICAM1,IL1B,IL1R1,IL6,ITGA2B,ITGAM,ITGAX,JAML,MMP1,MMP9,NLRP12,PDGFB,PLA2G7,S100A12,S100A8,S100A9,SERPINE1,SLC7A7,SRC,TGFB2,TNFSF14,TREM1	12.26	8e-07	7.98982e-05
GO:0051050	positive regulation of transport	biological_process	825	47	ABAT,ABCG1,AGT,ANG,APLN,ATP8A2,C2,C3,CCL2,CD14,CHRNB2,CSF1R,DLL1,FCGR2B,FGR,GHRL,IL18R1,IL1B,IL6,INHBB,ITGAM,KCNE3,LRP1,LRRK2,MAP2K6,MYOM1,NLRP12,PDGFB,PTAFR,PTGS2,S100A8,SCT,SERPINE1,SLC11A1,SRC,STX1A,SULF2,SYTL2,TERT,TGFB2,TLR1,TLR8,TNFSF14,UCN,UNC13A,WNK2,XPO4	22.09	8.7e-07	8.53377e-05
GO:0071216	cellular response to biotic stimulus	biological_process	192	19	CCL2,CCR5,CD14,CD86,CTSG,CXCL16,FCGR2B,ICAM1,IL1B,IL6,LILRB2,PTAFR,SERPINE1,SPON2,SRC,STAR,TICAM2,TLR1,TLR6	5.14	1e-06	9.63684e-05
GO:0002263	cell activation involved in immune response	biological_process	679	41	ABCA13,ADGRE2,ADGRE3,ALOX5,AMPD3,C3,C5AR1,CCR2,CD14,CD1C,CD86,CEACAM3,CFP,CR1,CTSG,DLL1,FCGR2B,FGL2,FGR,FOLR3,FPR1,FTH1,HSPA6,ICAM1,IL18R1,IL6,ITGAM,ITGAX,LILRB2,LILRB3,LRP1,MMP9,PTAFR,S100A12,S100A8,S100A9,SIGLEC9,SLC11A1,SLPI,TICAM2,VNN1	18.18	1.1e-06	9.74565e-05
GO:0051049	regulation of transport	biological_process	1718	79	ABAT,ABCG1,ADGRE2,ADRA2C,AGT,ANG,APLN,ATP8A2,C2,C3,CCL2,CCR2,CD14,CHRNA3,CHRNA6,CHRNA7,CHRNB2,CSF1R,DAPK1,DLL1,FCGR2B,FFAR4,FGR,GHRL,GPR35,ICAM1,IL18R1,IL1B,IL6,INHBB,ITGAM,KCNC3,KCNE3,KCNH3,KCNJ15,KCNK13,KCNQ3,LILRB2,LRP1,LRRK2,MAP2K6,MARCKS,MMP9,MYOM1,NLRP12,NRG1,PDGFB,PID1,PTAFR,PTGS2,PTPN3,REM2,S100A8,SCT,SERPINE1,SLC11A1,SLC9A3R1,SPINK2,SRC,SRCIN1,STON2,STX1A,SULF2,SYT15,SYTL2,TBC1D3,TBC1D3D…	46	1.1e-06	9.74565e-05
GO:0042089	cytokine biosynthetic process	biological_process	108	14	CCR2,CD86,CMA1,GHRL,IL19,IL1B,IL6,INHBB,NLRP12,PTAFR,TLR1,TLR6,TLR8,TNFRSF8	2.89	1.1e-06	9.74565e-05
GO:0032103	positive regulation of response to external stimulus	biological_process	291	24	AGT,C3,C5AR1,CCL2,CCR2,CMKLR1,DHX58,GHRL,IL1B,IL6,LTA,NLRP12,PDGFB,PLA2G7,PTGS2,S100A12,S100A8,S100A9,SCARF1,SERPINE1,SERPINF2,TGM2,TLR6,TNFSF14	7.79	1.1e-06	9.74565e-05
GO:0010574	regulation of vascular endothelial growth factor production	biological_process	31	8	C3,C5AR1,CCL2,CCR2,IL1B,IL6,PTGS2,SULF2	0.83	1.1e-06	9.74565e-05
GO:0031349	positive regulation of defense response	biological_process	443	31	AGT,C3,CCR2,CD14,CD209,CD86,CLEC10A,CLEC7A,DHX58,IL1B,IL6,ITGAM,LTA,MAP2K6,MMP12,MUC20,NLRP12,PLA2G7,PTAFR,PTGS2,S100A12,S100A8,S100A9,SERPINE1,SRC,TGM2,TICAM2,TLR1,TLR6,TLR8,UCN	11.86	1.2e-06	0.000102994
GO:0035239	tube morphogenesis	biological_process	733	43	ADAMTS12,AGT,ANG,AR,C3,C5AR1,CCL2,CCR2,CCR3,CHRNA7,CMA1,CSF1R,DLL1,ENPP2,EPHB2,FAM129B,FMN1,FOXA1,FZD6,GHRL,IL1B,IL6,JUN,LRP1,MMP14,NPHP3,NRCAM,PTGS2,RHOB,SEMA4C,SERPINE1,SERPINF2,SPARC,SPINT2,SRC,TERT,TGFB2,TGM2,TYMP,WNK4,WNT11,WNT2B,ZFP36L1	19.62	1.2e-06	0.000102994
GO:0034097	response to cytokine	biological_process	889	49	ACP5,ADAMTS12,CARD14,CCL2,CCR2,CCR3,CCR5,CD14,CD86,CMKLR1,CSF1R,CXCL16,DAPK1,GPR35,GRB2,HLA-F,ICAM1,IL17RE,IL18R1,IL1B,IL1R1,IL2RA,IL6,JUN,KLF2,KYNU,LRRC3,LTA,MMP12,NLRP12,PDGFB,PID1,PTAFR,PTGS2,SLC11A1,SLIT3,SOCS3,SPARC,SRC,STAR,TICAM2,TNFRSF10C,TNFRSF8,TNFRSF9,TNFSF14,TNFSF15,TRAF1,USP18,ZFP36L1	23.8	1.3e-06	0.00010986
GO:0035295	tube development	biological_process	917	50	ADAMTS12,AGT,ANG,AR,C3,C5AR1,CCL2,CCR2,CCR3,CECR2,CHRNA7,CMA1,CSF1R,DLL1,ENPP2,EPHB2,FAM129B,FAM212A,FMN1,FOXA1,FZD6,GHRL,GPR161,IL1B,IL6,JUN,KLF2,LRP1,MMP14,NFIA,NPHP3,NRCAM,PLXNA2,PTGS2,RHOB,SCT,SEMA4C,SERPINE1,SERPINF2,SPARC,SPINT2,SRC,TERT,TGFB2,TGM2,TYMP,WNK4,WNT11,WNT2B,ZFP36L1	24.55	1.4e-06	0.000114779
GO:1903530	regulation of secretion by cell	biological_process	662	40	ABAT,ADGRE2,ADRA2C,AGT,ANG,APLN,CCR2,CD14,CHRNA3,CHRNA6,CHRNA7,CHRNB2,CSF1R,FCGR2B,FFAR4,FGR,GHRL,IL1B,IL6,INHBB,ITGAM,LRRK2,MARCKS,MYOM1,NLRP12,PTAFR,SCT,SPINK2,SRC,SRCIN1,STX1A,SYT15,SYTL2,TGFB2,TLR1,TLR6,TLR8,TNFRSF9,UCN,UNC13A	17.72	1.4e-06	0.000114779
GO:0023052	signaling	biological_process	6435	221	ABAT,ACSBG1,ADAM11,ADGRE2,ADGRE3,ADGRE4P,ADORA3,ADRA2C,AGT,APLN,AR,ARHGAP31,ARHGAP42,ATP6V0D2,ATP6V1C2,BAIAP2L1,BAIAP3,BCL2L2,BCL9,BHLHB9,BIK,BMP8B,BTG2,C3,C5AR1,CAMKV,CARD14,CCL2,CCR2,CCR3,CCR5,CD101,CD14,CD209,CD86,CDC42EP1,CDKN2A,CDKN2B,CHRNA3,CHRNA6,CHRNA7,CHRNB2,CLEC10A,CLEC7A,CMKLR1,CNKSR1,CR1,CSF1R,CSPG5,CTF1,CXCL16,DAPK1,DFNA5,DHX58,DLL1,DOCK4,DTX1,DUSP19,EGR2,ENPP2,EPHB2,FAM129B,FCGR2B,F…	172.28	1.6e-06	0.000124508
GO:0002446	neutrophil mediated immunity	biological_process	496	33	ABCA13,ADGRE3,ALOX5,AMPD3,C3,C5AR1,CD14,CEACAM3,CFP,CR1,CTSG,FGL2,FGR,FOLR3,FPR1,FTH1,HSPA6,IL6,ITGAM,ITGAX,LILRB2,LILRB3,MMP9,PTAFR,S100A12,S100A8,S100A9,SIGLEC9,SLC11A1,SLPI,TICAM2,TREM1,VNN1	13.28	1.6e-06	0.000124508
GO:0006810	transport	biological_process	4995	180	ABAT,ABCA13,ABCA3,ABCC3,ABCG1,ADGRE2,ADGRE3,ADRA2C,AGT,ALOX5,AMPD3,ANG,APLN,AQP3,AR,ATP6V0D2,ATP6V1C2,ATP8A2,BAIAP3,C2,C3,C5AR1,CCL2,CCR2,CCR5,CD14,CD209,CDH23,CEACAM3,CEACAM4,CECR2,CFP,CHRNA3,CHRNA6,CHRNA7,CHRNB2,CLEC10A,CLEC7A,CLN8,COL7A1,CR1,CSF1R,CSPG5,CTSG,CXCL16,DAPK1,DLL1,EGR2,ENPP2,EPN2,F13A1,FAM129B,FCGR2B,FCGR3A,FFAR4,FGL2,FGR,FOLR3,FPR1,FTH1,GABRR1,GHRL,GOLGA7B,GOLT1B,GPR35,GRB2,HEATR4…	133.73	1.6e-06	0.000124508
GO:0010562	positive regulation of phosphorus metabolic process	biological_process	1084	56	ADORA3,ADRA2C,AGT,ANG,APLN,AR,BMP8B,C3,C5AR1,CARD14,CCL2,CHRNA3,CHRNA7,CSF1R,CTF1,DUSP19,ENPP2,EPHB2,FCGR2B,FFAR4,FGD2,FGR,FPR1,GHRL,GPR161,ICAM1,IL1B,IL6,INHBB,JUN,LILRB2,LRRK2,MAP2K6,MAPK10,MAS1,MMP9,MUC20,NRG1,PDGFB,PID1,PTAFR,PTGS2,S100A12,S1PR2,SCT,SEMA4C,SERPINF2,SLC11A1,SOCS3,SRC,SRCIN1,TGFB2,TLR6,TNFSF15,UCN,WNT11	29.02	1.7e-06	0.000124508
GO:0045937	positive regulation of phosphate metabolic process	biological_process	1084	56	ADORA3,ADRA2C,AGT,ANG,APLN,AR,BMP8B,C3,C5AR1,CARD14,CCL2,CHRNA3,CHRNA7,CSF1R,CTF1,DUSP19,ENPP2,EPHB2,FCGR2B,FFAR4,FGD2,FGR,FPR1,GHRL,GPR161,ICAM1,IL1B,IL6,INHBB,JUN,LILRB2,LRRK2,MAP2K6,MAPK10,MAS1,MMP9,MUC20,NRG1,PDGFB,PID1,PTAFR,PTGS2,S100A12,S1PR2,SCT,SEMA4C,SERPINF2,SLC11A1,SOCS3,SRC,SRCIN1,TGFB2,TLR6,TNFSF15,UCN,WNT11	29.02	1.7e-06	0.000124508
GO:0019220	regulation of phosphate metabolic process	biological_process	2096	91	ADAP2,ADORA3,ADRA2C,AGAP14,AGT,ANG,APLN,AR,ARHGAP31,ARHGAP42,BMP8B,C3,C5AR1,CARD14,CCL2,CCR2,CDC42EP1,CDKL5,CDKN2A,CDKN2B,CHRNA3,CHRNA7,CSF1R,CTF1,DNAJB2,DOCK4,DUSP19,ELFN2,ENPP2,EPHB2,FAM212A,FAM212B,FCGR2B,FFAR4,FGD2,FGR,FPR1,GHRL,GPR161,GRB2,ICAM1,IL1B,IL6,INHBB,JUN,LILRB2,LMO3,LRRC3,LRRK2,MAP2K6,MAPK10,MAS1,MMP9,MUC20,MYH6,NLRP12,NRG1,PDGFB,PDK4,PID1,PPP1R26,PSCA,PTAFR,PTGS2,RASA4,RASA4B,RASA…	56.12	1.7e-06	0.000124508
GO:0051174	regulation of phosphorus metabolic process	biological_process	2097	91	ADAP2,ADORA3,ADRA2C,AGAP14,AGT,ANG,APLN,AR,ARHGAP31,ARHGAP42,BMP8B,C3,C5AR1,CARD14,CCL2,CCR2,CDC42EP1,CDKL5,CDKN2A,CDKN2B,CHRNA3,CHRNA7,CSF1R,CTF1,DNAJB2,DOCK4,DUSP19,ELFN2,ENPP2,EPHB2,FAM212A,FAM212B,FCGR2B,FFAR4,FGD2,FGR,FPR1,GHRL,GPR161,GRB2,ICAM1,IL1B,IL6,INHBB,JUN,LILRB2,LMO3,LRRC3,LRRK2,MAP2K6,MAPK10,MAS1,MMP9,MUC20,MYH6,NLRP12,NRG1,PDGFB,PDK4,PID1,PPP1R26,PSCA,PTAFR,PTGS2,RASA4,RASA4B,RASA…	56.14	1.7e-06	0.000124508
GO:0043085	positive regulation of catalytic activity	biological_process	1392	67	ADAP2,ADORA3,ADRA2C,AGAP14,AGT,ANG,ARHGAP31,ARHGAP42,C5AR1,CARD14,CCL2,CDC42EP1,CDKL5,CHRNA3,CHRNA7,CR1,CSF1R,DAPK1,DNAJB2,DOCK4,DUSP19,EPHB2,FGD2,FGR,FPR1,GHRL,ICAM1,IL1B,ITGAM,JUN,LRRK2,MAP2K6,MAPK10,MAS1,MMP14,MUC20,NCF1B,NCF1C,NCF2,NLRP12,NOXA1,NRG1,PCOLCE,PDGFB,PTAFR,RASA4,RASA4B,RASAL1,RASGEF1B,RGS9,S100A12,S100A8,S100A9,S1PR2,SIPA1L2,SLC11A1,SRC,SRCIN1,TBC1D3,TBC1D3D,TERT,TGFB2,TLR6,TNFSF1…	37.27	1.7e-06	0.000124508
GO:0030595	leukocyte chemotaxis	biological_process	200	19	ADGRE2,C5AR1,CCL2,CCR2,CCR5,CMKLR1,CXCL16,IL1B,IL6,JAML,PDGFB,PLA2G7,S100A12,S100A8,S100A9,SERPINE1,TGFB2,TNFSF14,TREM1	5.35	1.9e-06	0.000133804
GO:0010573	vascular endothelial growth factor production	biological_process	33	8	C3,C5AR1,CCL2,CCR2,IL1B,IL6,PTGS2,SULF2	0.88	1.9e-06	0.000133804
GO:0023057	negative regulation of signaling	biological_process	1172	59	ADRA2C,AGT,AR,ARHGAP42,BCL2L2,CD14,DHX58,DUSP19,EPHB2,FAM129B,FZD6,GHRL,GPR161,GRB2,IGFBP6,IL19,IL1B,IL6,INHBB,KREMEN1,LILRB2,LMO3,LRP1,LRRC3,LRRK2,MEIS3,MMP12,MMP14,MMP9,NLRP12,NPHP3,NRG1,NRG2,PDGFB,PID1,PSCA,PTGS2,PTPN3,RASA4,RASA4B,RASAL1,RGS9,RGS9BP,S1PR2,SLC9A3R1,SLIT3,SOCS3,SRC,SULF2,TERT,TGFB2,TICAM2,TLR6,TNFSF14,TRIM72,UCN,WNK2,WNT11,ZNF366	31.38	1.9e-06	0.000133804
GO:0051047	positive regulation of secretion	biological_process	365	27	ABAT,AGT,ANG,APLN,CD14,CHRNB2,CSF1R,FGR,GHRL,IL1B,IL6,INHBB,ITGAM,MAP2K6,MYOM1,NLRP12,PTAFR,S100A8,SCT,SRC,STX1A,SYTL2,TGFB2,TLR1,TLR8,UCN,UNC13A	9.77	2e-06	0.000139063
GO:0043299	leukocyte degranulation	biological_process	527	34	ABCA13,ADGRE2,ADGRE3,ALOX5,AMPD3,C3,C5AR1,CCR2,CD14,CEACAM3,CFP,CR1,CTSG,FCGR2B,FGL2,FGR,FOLR3,FPR1,FTH1,HSPA6,ITGAM,ITGAX,LILRB2,LILRB3,MMP9,PTAFR,S100A12,S100A8,S100A9,SIGLEC9,SLC11A1,SLPI,TICAM2,VNN1	14.11	2.2e-06	0.000151057
GO:0045408	regulation of interleukin-6 biosynthetic process	biological_process	16	6	GHRL,IL1B,NLRP12,PTAFR,TLR1,TLR6	0.43	2.3e-06	0.000154072
GO:0002366	leukocyte activation involved in immune response	biological_process	675	40	ABCA13,ADGRE2,ADGRE3,ALOX5,AMPD3,C3,C5AR1,CCR2,CD14,CD1C,CD86,CEACAM3,CFP,CR1,CTSG,DLL1,FCGR2B,FGL2,FGR,FOLR3,FPR1,FTH1,HSPA6,ICAM1,IL18R1,IL6,ITGAM,ITGAX,LILRB2,LILRB3,MMP9,PTAFR,S100A12,S100A8,S100A9,SIGLEC9,SLC11A1,SLPI,TICAM2,VNN1	18.07	2.3e-06	0.000154072
GO:0016192	vesicle-mediated transport	biological_process	1994	87	ABCA13,ADGRE2,ADGRE3,ALOX5,AMPD3,C2,C3,C5AR1,CCL2,CCR2,CD14,CD209,CEACAM3,CEACAM4,CECR2,CFP,CHRNA7,CLEC10A,CLEC7A,COL7A1,CR1,CTSG,CXCL16,DLL1,ENPP2,EPN2,F13A1,FCGR2B,FCGR3A,FGL2,FGR,FOLR3,FPR1,FTH1,GOLT1B,GRB2,HSPA6,IL1B,ITGA2B,ITGAM,ITGAX,LHFPL2,LILRB2,LILRB3,LRP1,LRP10,LRRK2,MMP9,NCALD,NCF2,NEURL1B,PCDH7,PDGFB,PLD2,PTAFR,RHOB,S100A12,S100A8,S100A9,SCARF1,SERPINE1,SERPINF2,SIGLEC1,SIGLEC9,SLC11A…	53.38	2.5e-06	0.00015968
GO:0010648	negative regulation of cell communication	biological_process	1181	59	ADRA2C,AGT,AR,ARHGAP42,BCL2L2,CD14,DHX58,DUSP19,EPHB2,FAM129B,FZD6,GHRL,GPR161,GRB2,IGFBP6,IL19,IL1B,IL6,INHBB,KREMEN1,LILRB2,LMO3,LRP1,LRRC3,LRRK2,MEIS3,MMP12,MMP14,MMP9,NLRP12,NPHP3,NRG1,NRG2,PDGFB,PID1,PSCA,PTGS2,PTPN3,RASA4,RASA4B,RASAL1,RGS9,RGS9BP,S1PR2,SLC9A3R1,SLIT3,SOCS3,SRC,SULF2,TERT,TGFB2,TICAM2,TLR6,TNFSF14,TRIM72,UCN,WNK2,WNT11,ZNF366	31.62	2.5e-06	0.00015968
GO:0045087	innate immune response	biological_process	910	49	C1RL,C2,C3,CCL2,CD14,CD209,CD86,CFP,CLEC10A,CLEC7A,CR1,CSF1R,CXCL16,DAPK1,DHX58,FCGR2B,FGR,GRB2,HIST1H2BK,HLA-F,ICAM1,ITGAM,KYNU,LILRA5,MAP2K6,MMP12,MUC20,NCF2,PTAFR,S100A12,S100A8,S100A9,SIGLEC15,SIGLEC16,SLAMF7,SLC11A1,SLPI,SOCS3,SPON2,SRC,STAR,TICAM2,TLR1,TLR6,TLR8,TREM1,USP18,VNN1,VSIG4	24.36	2.5e-06	0.00015968
GO:0016477	cell migration	biological_process	1322	64	ADAMTS12,ADGRE2,ADORA3,AGT,ANG,C5AR1,CCL2,CCR2,CCR5,CDKL5,CEACAM3,CMKLR1,CSF1R,CXCL16,DACH1,DOCK4,ENPP2,FGR,FPR1,FSCN3,GRB2,ICAM1,IL1B,IL1R1,IL6,ITGA2B,ITGAM,ITGAX,JAML,JUN,LRP1,LRRK2,MMP1,MMP10,MMP12,MMP14,MMP9,NLRP12,NRCAM,NRG1,PDGFB,PIK3C2B,PLA2G7,PLXNA2,PTGS2,RHOB,S100A12,S100A8,S100A9,SEMA3A,SEMA4C,SERPINE1,SLC7A7,SLC9A3R1,SLIT3,SPARC,SRC,SRCIN1,TGFB2,TNFSF14,TNN,TREM1,TRIM46,WNT11	35.39	2.5e-06	0.00015968
GO:0097529	myeloid leukocyte migration	biological_process	167	17	ADGRE2,C5AR1,CCL2,CCR2,CMKLR1,IL1B,IL1R1,IL6,JAML,PDGFB,PLA2G7,S100A12,S100A8,S100A9,SERPINE1,TGFB2,TREM1	4.47	2.6e-06	0.00016047
GO:0033993	response to lipid	biological_process	911	49	ABCA3,ABCG1,ACP5,ACSBG1,AGT,ALDH3A1,AQP3,AR,C5AR1,CCL2,CCR5,CD14,CD86,CTSG,CXCL16,FOXA1,GHRL,HMGCS1,ICAM1,IL1B,IL6,JUN,LILRB2,LMO3,LTA,MMP14,PDK4,PID1,PTAFR,PTGS2,RGS9,S100A8,SERPINE1,SLC11A1,SLIT3,SLPI,SPARC,SPON2,SRC,STAR,TGFB2,TICAM2,TNFRSF10C,TNFRSF8,TNFRSF9,UCN,WNT11,ZFP36L1,ZNF366	24.39	2.6e-06	0.00016047
GO:0050790	regulation of catalytic activity	biological_process	2426	101	ADAP2,ADORA3,ADRA2C,AGAP14,AGT,ANG,AR,ARHGAP31,ARHGAP42,C3,C5AR1,CARD14,CCL2,CCR2,CDC42EP1,CDKL5,CDKN2A,CDKN2B,CHRNA3,CHRNA7,COL6A3,COL7A1,CR1,CSF1R,DAPK1,DNAJB2,DOCK4,DUSP19,ELFN2,EPHB2,EPS8L3,FAM212A,FAM212B,FGD2,FGR,FPR1,GHRL,GRB2,ICAM1,IL1B,IL2RA,IL6,ITGAM,JUN,LRP1,LRRC3,LRRK2,MAP2K6,MAPK10,MAS1,MMP14,MMP9,MUC20,MYH6,NCF1B,NCF1C,NCF2,NLRP12,NOXA1,NRG1,NRG2,PCOLCE,PDGFB,PINLYP,PPP1R26,PTAFR,PT…	64.95	2.6e-06	0.00016047
GO:0032635	interleukin-6 production	biological_process	117	14	CHRNA7,GHRL,IL19,IL1B,IL6,KLF2,LILRB2,NLRP12,PTAFR,SPON2,TLR1,TLR6,TLR8,UCN	3.13	3e-06	0.0001831
GO:0008217	regulation of blood pressure	biological_process	170	17	ABAT,AGT,APLN,AR,ARHGAP42,CHRNA7,CMA1,CTSG,DLL1,LVRN,MYH6,NCALD,PDGFB,PTAFR,PTGS2,SERPINF2,UCN	4.55	3.3e-06	0.000197032
GO:0007166	cell surface receptor signaling pathway	biological_process	3758	142	ABAT,ADAM11,ADGRE2,ADGRE3,ADGRE4P,ADORA3,ADRA2C,AGT,APLN,AR,ATP6V0D2,ATP6V1C2,BAIAP2L1,BAIAP3,BCL2L2,BCL9,BMP8B,C3,C5AR1,CARD14,CCL2,CCR2,CCR3,CCR5,CD101,CD14,CD209,CDKN2B,CHRNA3,CHRNA6,CHRNA7,CHRNB2,CLEC10A,CLEC7A,CMKLR1,CNKSR1,CR1,CSF1R,CTF1,CXCL16,DAPK1,DLL1,DTX1,ENPP2,EPHB2,FAM129B,FCGR2B,FCGR3A,FFAR4,FGD2,FGR,FOXA1,FPR1,FZD6,GABRR1,GHRL,GPR157,GPR161,GPR162,GPR35,GPR82,GRB2,GRK1,HLA-F,ICAM1,…	100.61	3.3e-06	0.000197032
GO:2000147	positive regulation of cell motility	biological_process	420	29	AGT,C5AR1,CCL2,CCR2,CLDN7,CMKLR1,CSF1R,CXCL16,ENPP2,FGR,ICAM1,IL1B,IL1R1,IL6,ITGA2B,JUN,MMP14,MMP9,PDGFB,PLA2G7,PTGS2,RHOB,SEMA3A,SERPINE1,SPARC,SRC,TGFB2,TNFSF14,WNT11	11.24	3.4e-06	0.000200819
GO:0007154	cell communication	biological_process	6570	223	ABAT,ACSBG1,ADAM11,ADGRE2,ADGRE3,ADGRE4P,ADORA3,ADRA2C,AGT,ANG,APLN,AR,ARHGAP31,ARHGAP42,ATP6V0D2,ATP6V1C2,BAIAP2L1,BAIAP3,BCL2L2,BCL9,BHLHB9,BIK,BMP8B,BTG2,C3,C5AR1,CAMKV,CARD14,CCL2,CCR2,CCR3,CCR5,CD101,CD14,CD209,CD86,CDC42EP1,CDKN2A,CDKN2B,CHRNA3,CHRNA6,CHRNA7,CHRNB2,CLEC10A,CLEC7A,CMKLR1,CNKSR1,CR1,CSF1R,CSPG5,CTF1,CXCL16,DAPK1,DFNA5,DHX58,DLL1,DOCK4,DTX1,DUSP19,EGR2,ENPP2,EPHB2,FAM129B,FCGR…	175.9	3.5e-06	0.000204527
GO:0036230	granulocyte activation	biological_process	495	32	ABCA13,ADGRE3,ALOX5,AMPD3,C3,C5AR1,CCR2,CD14,CEACAM3,CFP,CR1,CTSG,FGL2,FGR,FOLR3,FPR1,FTH1,HSPA6,ITGAM,ITGAX,LILRB2,LILRB3,MMP9,PTAFR,S100A12,S100A8,S100A9,SIGLEC9,SLC11A1,SLPI,TICAM2,VNN1	13.25	4.2e-06	0.000240319
GO:0023014	signal transduction by protein phosphorylation	biological_process	927	49	ADRA2C,AGT,AR,BMP8B,C5AR1,CARD14,CCL2,CCR5,CHRNA7,CSF1R,DUSP19,EPHB2,FCGR2B,FFAR4,FGD2,FPR1,GHRL,GRB2,ICAM1,IL1B,IL2RA,IL6,INHBB,JUN,KCNH3,LMO3,LRRK2,MAP2K6,MAPK10,MAS1,MUC20,NLRP12,NRG1,NRG2,PDGFB,PSCA,RASA4,RASAL1,S100A12,S1PR2,SEMA4C,SERPINF2,SLC9A3R1,SRC,TGFB2,TLR6,TNFSF15,WNK2,ZFP36L1	24.82	4.2e-06	0.000240319
GO:0051272	positive regulation of cellular component movement	biological_process	426	29	AGT,C5AR1,CCL2,CCR2,CLDN7,CMKLR1,CSF1R,CXCL16,ENPP2,FGR,ICAM1,IL1B,IL1R1,IL6,ITGA2B,JUN,MMP14,MMP9,PDGFB,PLA2G7,PTGS2,RHOB,SEMA3A,SERPINE1,SPARC,SRC,TGFB2,TNFSF14,WNT11	11.41	4.4e-06	0.000249167
GO:1902531	regulation of intracellular signal transduction	biological_process	1695	76	ADRA2C,AGT,AR,ARHGAP31,ARHGAP42,BCL2L2,BMP8B,C5AR1,CARD14,CCL2,CD14,CD86,CHRNA7,CMKLR1,CSF1R,CTF1,DFNA5,DHX58,DUSP19,EPHB2,FCGR2B,FFAR4,FGD2,FGR,FPR1,GHRL,GOLT1B,GPAT3,GPR35,GRB2,ICAM1,IL18R1,IL19,IL1B,IL6,INHBB,JUN,LMO3,LRRC3,LRRK2,MAP2K6,MAPK10,MAS1,MEIS3,MMP9,MUC20,NLRP12,NRG1,NRG2,PDGFB,PRKAG3,PSCA,PTGS2,RASA4,RASA4B,RASAL1,RHOB,RHOV,S100A12,S100A8,S100A9,S1PR2,SEMA4C,SERPINF2,SIPA1L2,SLC9A3R…	45.38	4.6e-06	0.000257835
GO:0032101	regulation of response to external stimulus	biological_process	904	48	ABAT,ACP5,ADAMTS12,AGT,ATP6V0D2,ATP6V1C2,C2,C3,C5AR1,CCL2,CCR2,CFP,CHRNA7,CMA1,CMKLR1,CR1,DHX58,FCGR2B,FFAR4,GHRL,GRK1,IL1B,IL1R1,IL2RA,IL6,LRRK2,LTA,MAS1,MMP12,NLRP12,PDGFB,PLA2G7,PLXNA2,PRKAG3,PTGS2,S100A12,S100A8,S100A9,SCARF1,SEMA3A,SERPINE1,SERPINF2,SOCS3,TGM2,TLR6,TNFSF14,UCN,USP18	24.2	4.7e-06	0.000260779
GO:0006950	response to stress	biological_process	3852	144	ABAT,ACP5,ADAMTS12,ADGRE2,ADORA3,ADRA2C,AGT,ALDH3A1,ALOX5,ANG,AOAH,AQP3,ATP6V0D2,ATP6V1C2,BCL2L2,BCL9,BTG2,C1RL,C2,C3,C5AR1,CCL2,CCR2,CCR3,CCR5,CD14,CD209,CD86,CDKN2A,CFP,CHRNA7,CHRNB2,CLEC10A,CLEC7A,CMA1,CR1,CSF1R,CTSG,CXCL16,DAPK1,DHX58,DNAJA4,DNAJB2,DUSP19,F13A1,FCGR2B,FFAR4,FGD2,FGR,FPR1,FZD6,GABARAPL1,GHRL,GRB2,HIST1H2BK,HLA-F,HSPA6,ICAM1,IL17RE,IL1B,IL1R1,IL2RA,IL32,IL6,INHBB,ITGA2B,ITGAM,J…	103.13	4.9e-06	0.000269157
GO:0042327	positive regulation of phosphorylation	biological_process	961	50	ADRA2C,AGT,ANG,APLN,AR,BMP8B,C3,C5AR1,CARD14,CCL2,CHRNA3,CHRNA7,CSF1R,CTF1,DUSP19,ENPP2,EPHB2,FCGR2B,FFAR4,FGD2,FGR,FPR1,GHRL,ICAM1,IL1B,IL6,INHBB,JUN,LRRK2,MAP2K6,MAPK10,MAS1,MMP9,MUC20,NRG1,PDGFB,PTGS2,S100A12,S1PR2,SEMA4C,SERPINF2,SLC11A1,SOCS3,SRC,SRCIN1,TGFB2,TLR6,TNFSF15,UCN,WNT11	25.73	5.2e-06	0.000280035
GO:0065009	regulation of molecular function	biological_process	3262	126	ADAP2,ADORA3,ADRA2C,AGAP14,AGT,ANG,APLN,AR,ARHGAP31,ARHGAP42,BMP8B,C3,C5AR1,CARD14,CCL2,CCR2,CDC42EP1,CDKL5,CDKN2A,CDKN2B,CHRNA3,CHRNA7,CMKLR1,COL6A3,COL7A1,CR1,CSF1R,CSPG5,CTF1,CXCL16,DAPK1,DNAJB2,DOCK4,DUSP19,ELFN2,EPHB2,EPS8L3,FAM212A,FAM212B,FCGR2B,FGD2,FGR,FOXA1,FPR1,FZD6,GHRL,GPR35,GRB2,ICAM1,IL19,IL1B,IL2RA,IL32,IL6,INHBB,ITGAM,JUN,KCNE3,LRP1,LRRC3,LRRK2,LTA,MAP2K6,MAPK10,MAS1,MMP14,MMP9,M…	87.33	5.2e-06	0.000280035
GO:0030335	positive regulation of cell migration	biological_process	408	28	AGT,C5AR1,CCL2,CCR2,CMKLR1,CSF1R,CXCL16,ENPP2,FGR,ICAM1,IL1B,IL1R1,IL6,ITGA2B,JUN,MMP14,MMP9,PDGFB,PLA2G7,PTGS2,RHOB,SEMA3A,SERPINE1,SPARC,SRC,TGFB2,TNFSF14,WNT11	10.92	5.6e-06	0.000298649
GO:0051234	establishment of localization	biological_process	5091	180	ABAT,ABCA13,ABCA3,ABCC3,ABCG1,ADGRE2,ADGRE3,ADRA2C,AGT,ALOX5,AMPD3,ANG,APLN,AQP3,AR,ATP6V0D2,ATP6V1C2,ATP8A2,BAIAP3,C2,C3,C5AR1,CCL2,CCR2,CCR5,CD14,CD209,CDH23,CEACAM3,CEACAM4,CECR2,CFP,CHRNA3,CHRNA6,CHRNA7,CHRNB2,CLEC10A,CLEC7A,CLN8,COL7A1,CR1,CSF1R,CSPG5,CTSG,CXCL16,DAPK1,DLL1,EGR2,ENPP2,EPN2,F13A1,FAM129B,FCGR2B,FCGR3A,FFAR4,FGL2,FGR,FOLR3,FPR1,FTH1,GABRR1,GHRL,GOLGA7B,GOLT1B,GPR35,GRB2,HEATR4…	136.3	6e-06	0.000316904
GO:0032675	regulation of interleukin-6 production	biological_process	108	13	CHRNA7,GHRL,IL1B,IL6,KLF2,LILRB2,NLRP12,PTAFR,SPON2,TLR1,TLR6,TLR8,UCN	2.89	6.2e-06	0.000324349
GO:0010033	response to organic substance	biological_process	2855	113	ABAT,ABCA3,ABCG1,ACP5,ACSBG1,ADAMTS12,AGT,ALDH3A1,ANG,AQP3,AR,ATP6V0D2,ATP6V1C2,BAIAP2L1,BCL9,BMP8B,BTG2,C5AR1,CARD14,CCL2,CCR2,CCR3,CCR5,CD14,CD86,CDKN2B,CHRNA3,CHRNA6,CHRNA7,CHRNB2,CLDN7,CLEC7A,CMA1,CMKLR1,CSF1R,CTSG,CXCL16,DAPK1,DLL1,DNAJB2,EGR2,FAM129B,FCGR2B,FFAR4,FOXA1,GHRL,GPR35,GRB2,HLA-F,HMGCS1,HSPA6,ICAM1,IL17RE,IL18R1,IL1B,IL1R1,IL2RA,IL6,ILDR2,INHBB,JUN,KLF2,KYNU,LILRB2,LMO3,LRRC3,LTA…	76.44	6.4e-06	0.000331653
GO:0043312	neutrophil degranulation	biological_process	482	31	ABCA13,ADGRE3,ALOX5,AMPD3,C3,C5AR1,CD14,CEACAM3,CFP,CR1,CTSG,FGL2,FGR,FOLR3,FPR1,FTH1,HSPA6,ITGAM,ITGAX,LILRB2,LILRB3,MMP9,PTAFR,S100A12,S100A8,S100A9,SIGLEC9,SLC11A1,SLPI,TICAM2,VNN1	12.9	6.6e-06	0.000335683
GO:0002252	immune effector process	biological_process	1219	59	ABCA13,ADGRE2,ADGRE3,ALOX5,AMPD3,C1RL,C2,C3,C5AR1,CCL2,CCR2,CD14,CD1C,CD86,CEACAM3,CFP,CR1,CTSG,DHX58,DLL1,FCGR2B,FCGR3A,FGL2,FGR,FOLR3,FPR1,FTH1,GRB2,HSPA6,ICAM1,IL18R1,IL1B,IL2RA,IL6,ITGAM,ITGAX,LILRB2,LILRB3,LRP1,LTA,MMP12,MMP9,PLD2,PTAFR,S100A12,S100A8,S100A9,SIGLEC9,SLAMF7,SLC11A1,SLPI,SPON2,SRC,TGFB2,TICAM2,TLR8,TREM1,VNN1,VSIG4	32.64	6.6e-06	0.000335683
GO:0002283	neutrophil activation involved in immune response	biological_process	483	31	ABCA13,ADGRE3,ALOX5,AMPD3,C3,C5AR1,CD14,CEACAM3,CFP,CR1,CTSG,FGL2,FGR,FOLR3,FPR1,FTH1,HSPA6,ITGAM,ITGAX,LILRB2,LILRB3,MMP9,PTAFR,S100A12,S100A8,S100A9,SIGLEC9,SLC11A1,SLPI,TICAM2,VNN1	12.93	6.9e-06	0.000347722
GO:0035556	intracellular signal transduction	biological_process	2606	105	ADRA2C,AGT,AR,ARHGAP31,ARHGAP42,BCL2L2,BMP8B,BTG2,C5AR1,CAMKV,CARD14,CCL2,CCR2,CCR5,CD14,CD209,CD86,CDC42EP1,CDKN2A,CHRNA7,CMKLR1,CNKSR1,CSF1R,CTF1,DAPK1,DFNA5,DHX58,DOCK4,DUSP19,EPHB2,FCGR2B,FFAR4,FGD2,FGR,FPR1,GHRL,GOLT1B,GPAT3,GPR35,GRB2,ICAM1,IL18R1,IL19,IL1B,IL2RA,IL6,INHBB,JUN,KCNH3,LMO3,LRRC3,LRRK2,MAP2K6,MAPK10,MAS1,MEIS3,MMP9,MUC20,MYLK4,MYOM1,NCALD,NEK11,NLRP12,NRG1,NRG2,NUPR1,PDGFB,PIK…	69.77	7e-06	0.000349555
GO:0051179	localization	biological_process	6162	210	ABAT,ABCA13,ABCA3,ABCC3,ABCG1,ADAMTS12,ADGRE2,ADGRE3,ADORA3,ADRA2C,AGT,ALOX5,AMPD3,ANG,APLN,AQP3,AR,ATP6V0D2,ATP6V1C2,ATP8A2,BAIAP3,C2,C3,C5AR1,CCL2,CCR2,CCR5,CD14,CD209,CDH23,CDKL5,CEACAM3,CEACAM4,CECR2,CELF3,CFP,CHRNA3,CHRNA6,CHRNA7,CHRNB2,CLDN7,CLEC10A,CLEC7A,CLN8,CMKLR1,COL7A1,CR1,CSF1R,CSPG5,CTSG,CXCL16,DACH1,DAPK1,DLL1,DNAH8,DOCK4,EFR3B,EGR2,ENPP2,EPN2,F13A1,FAM129B,FCGR2B,FCGR3A,FFAR4,FGL2…	164.97	7.2e-06	0.000356303
GO:0002275	myeloid cell activation involved in immune response	biological_process	534	33	ABCA13,ADGRE2,ADGRE3,ALOX5,AMPD3,C3,C5AR1,CCR2,CD14,CEACAM3,CFP,CR1,CTSG,FGL2,FGR,FOLR3,FPR1,FTH1,HSPA6,ITGAM,ITGAX,LILRB2,LILRB3,MMP9,PTAFR,S100A12,S100A8,S100A9,SIGLEC9,SLC11A1,SLPI,TICAM2,VNN1	14.3	7.7e-06	0.000377644
GO:0060326	cell chemotaxis	biological_process	261	21	ADGRE2,C5AR1,CCL2,CCR2,CCR5,CMKLR1,CXCL16,DOCK4,FPR1,IL1B,IL6,JAML,PDGFB,PLA2G7,S100A12,S100A8,S100A9,SERPINE1,TGFB2,TNFSF14,TREM1	6.99	7.8e-06	0.000379163
GO:0071222	cellular response to lipopolysaccharide	biological_process	163	16	CCL2,CCR5,CD14,CD86,CTSG,CXCL16,ICAM1,IL1B,IL6,LILRB2,PTAFR,SERPINE1,SPON2,SRC,STAR,TICAM2	4.36	8.1e-06	0.000390292
GO:0022603	regulation of anatomical structure morphogenesis	biological_process	978	50	ADAMTS12,AGT,AR,BHLHB9,C3,C5AR1,CCL2,CCR2,CCR3,CDC42EP1,CDKL5,CHRNA3,CHRNA7,CHRNB2,CMA1,CSF1R,DLL1,ENPP2,EPHB2,FAM129B,FGD2,FGR,FOXA1,FZD6,GCM1,GHRL,ICAM1,IL1B,IL6,LRRK2,NPHP3,NRCAM,NRG1,PID1,PLXNA2,PTGS2,RHOB,SCARF1,SEMA3A,SERPINE1,SLC9A3R1,SPARC,SRC,SRCIN1,SULF2,TERT,TGFB2,TNFSF14,WNT11,WNT2B	26.18	8.4e-06	0.000395682
GO:0001934	positive regulation of protein phosphorylation	biological_process	924	48	ADRA2C,AGT,ANG,AR,BMP8B,C3,C5AR1,CARD14,CCL2,CHRNA3,CHRNA7,CSF1R,CTF1,DUSP19,ENPP2,EPHB2,FCGR2B,FFAR4,FGD2,FPR1,GHRL,ICAM1,IL1B,IL6,INHBB,JUN,LRRK2,MAP2K6,MAPK10,MAS1,MMP9,MUC20,NRG1,PDGFB,PTGS2,S100A12,S1PR2,SEMA4C,SERPINF2,SLC11A1,SOCS3,SRC,SRCIN1,TGFB2,TLR6,TNFSF15,UCN,WNT11	24.74	8.4e-06	0.000395682
GO:0001932	regulation of protein phosphorylation	biological_process	1343	63	ADRA2C,AGT,ANG,AR,BMP8B,C3,C5AR1,CARD14,CCL2,CDKN2A,CDKN2B,CHRNA3,CHRNA7,CSF1R,CTF1,DUSP19,ENPP2,EPHB2,FAM212A,FAM212B,FCGR2B,FFAR4,FGD2,FGR,FPR1,GHRL,GRB2,ICAM1,IL1B,IL6,INHBB,JUN,LMO3,LRRC3,LRRK2,MAP2K6,MAPK10,MAS1,MMP9,MUC20,NLRP12,NRG1,PDGFB,PID1,PSCA,PTGS2,S100A12,S1PR2,SEMA4C,SERPINF2,SLC11A1,SLC9A3R1,SOCS3,SPDYE16,SRC,SRCIN1,TGFB2,TLR6,TLR8,TNFSF15,UCN,WNK2,WNT11	35.96	8.5e-06	0.000395682
GO:0009968	negative regulation of signal transduction	biological_process	1061	53	AGT,AR,ARHGAP42,BCL2L2,CD14,DHX58,DUSP19,EPHB2,FAM129B,FZD6,GPR161,GRB2,IGFBP6,IL19,IL1B,IL6,KREMEN1,LMO3,LRP1,LRRC3,LRRK2,MEIS3,MMP12,MMP14,MMP9,NLRP12,NPHP3,NRG1,NRG2,PDGFB,PID1,PSCA,PTPN3,RASA4,RASA4B,RASAL1,RGS9,RGS9BP,S1PR2,SLC9A3R1,SLIT3,SOCS3,SRC,SULF2,TERT,TGFB2,TICAM2,TLR6,TNFSF14,TRIM72,WNK2,WNT11,ZNF366	28.41	8.5e-06	0.000395682
GO:0040017	positive regulation of locomotion	biological_process	441	29	AGT,C5AR1,CCL2,CCR2,CLDN7,CMKLR1,CSF1R,CXCL16,ENPP2,FGR,ICAM1,IL1B,IL1R1,IL6,ITGA2B,JUN,MMP14,MMP9,PDGFB,PLA2G7,PTGS2,RHOB,SEMA3A,SERPINE1,SPARC,SRC,TGFB2,TNFSF14,WNT11	11.81	8.6e-06	0.000396973
GO:1901700	response to oxygen-containing compound	biological_process	1460	67	ABAT,ACP5,AGT,ALDH3A1,AQP3,AR,ATP6V0D2,ATP6V1C2,BAIAP2L1,BTG2,C5AR1,CCL2,CCR5,CD14,CD86,CHRNA7,CHRNB2,CLDN7,CLEC7A,CMA1,CTSG,CXCL16,DAPK1,EGR2,FFAR4,FOXA1,GHRL,GRB2,HMGCS1,ICAM1,IL1B,IL6,ILDR2,INHBB,JUN,KLF2,LILRB2,LTA,MAP2K6,MAS1,MMP9,PDGFB,PDK4,PID1,PTAFR,PTGS2,RHOB,S100A8,SERPINE1,SLC11A1,SLIT3,SLPI,SOCS3,SPARC,SPON2,SRC,STAR,TGFB2,TICAM2,TNFRSF10C,TNFRSF8,TNFRSF9,TRIM72,TRPA1,UCN,WNT11,ZFP36L1	39.09	8.7e-06	0.000398242
GO:0044093	positive regulation of molecular function	biological_process	1699	75	ADAP2,ADORA3,ADRA2C,AGAP14,AGT,ANG,AR,ARHGAP31,ARHGAP42,C5AR1,CARD14,CCL2,CDC42EP1,CDKL5,CHRNA3,CHRNA7,CR1,CSF1R,DAPK1,DNAJB2,DOCK4,DUSP19,EPHB2,FGD2,FGR,FOXA1,FPR1,GHRL,ICAM1,IL1B,IL6,ITGAM,JUN,KCNE3,LRP1,LRRK2,MAP2K6,MAPK10,MAS1,MMP14,MMP9,MUC20,NCF1B,NCF1C,NCF2,NLRP12,NOXA1,NRG1,PCOLCE,PDGFB,PTAFR,RASA4,RASA4B,RASAL1,RASGEF1B,RGS9,S100A12,S100A8,S100A9,S1PR2,SIPA1L2,SLC11A1,SRC,SRCIN1,TBC1D3,T…	45.49	9.4e-06	0.000426729
GO:0042119	neutrophil activation	biological_process	491	31	ABCA13,ADGRE3,ALOX5,AMPD3,C3,C5AR1,CD14,CEACAM3,CFP,CR1,CTSG,FGL2,FGR,FOLR3,FPR1,FTH1,HSPA6,ITGAM,ITGAX,LILRB2,LILRB3,MMP9,PTAFR,S100A12,S100A8,S100A9,SIGLEC9,SLC11A1,SLPI,TICAM2,VNN1	13.15	9.5e-06	0.000427734
GO:0042035	regulation of cytokine biosynthetic process	biological_process	97	12	CCR2,CD86,GHRL,IL1B,IL6,INHBB,NLRP12,PTAFR,TLR1,TLR6,TLR8,TNFRSF8	2.6	1.1e-05	0.000487282
GO:0008285	negative regulation of cell proliferation	biological_process	644	37	ADORA3,ANG,AR,ATP8A2,BTG2,CDKN2A,CDKN2B,CSF1R,DACH1,DFNA5,DLL1,DNAJB2,FAM129B,FCGR2B,FTH1,GHRL,IGFBP6,IL1B,IL2RA,IL6,JUN,LILRB2,LTA,NUPR1,PTGS2,SLC9A3R1,SLIT3,SPARC,SPINT2,TERT,TGFB2,TNFRSF8,TNFRSF9,TNN,VSIG4,WNK2,WNT11	17.24	1.1e-05	0.000487282
GO:0051336	regulation of hydrolase activity	biological_process	1129	55	ADAP2,AGAP14,AGT,ANG,ARHGAP31,ARHGAP42,C3,C5AR1,CCL2,CDC42EP1,CDKL5,COL6A3,COL7A1,CR1,DAPK1,DNAJB2,DOCK4,ELFN2,FGD2,ICAM1,IL6,JUN,LRP1,LRRK2,MMP14,MMP9,MYH6,NLRP12,PCOLCE,PPP1R26,PTAFR,PTGS2,RASA4,RASA4B,RASAL1,RASGEF1B,RGS9,S100A8,S100A9,SERPINE1,SERPINF2,SERPINI2,SIPA1L2,SLPI,SPINK2,SPINT2,SRC,SYTL2,TBC1D3,TBC1D3D,TGFB2,TNFRSF10C,TNFSF14,TNFSF15,WNT11	30.23	1.2e-05	0.000523143
GO:0007155	cell adhesion	biological_process	1272	60	ABAT,ADAMTS12,ADGRE2,CCL2,CCR2,CCR3,CD209,CD86,CDH23,CDKN2A,CLDN7,COL6A3,COL7A1,CYTIP,DLL1,DTX1,FCGR2B,FMN1,FOXA1,GRB2,ICAM1,IL1B,IL2RA,IL32,IL6,ITGA2B,ITGAM,ITGAX,JAML,LGALS4,LILRB2,MMP14,NCAM2,NID2,NRCAM,NRXN2,PCDH7,PCDHGB6,RHOB,S100A8,S100A9,SCARF1,SERPINE1,SERPINF2,SIGLEC1,SIGLEC16,SIGLEC9,SLAMF7,SPINT2,SPON2,SRC,SRCIN1,TGFB2,TGM2,TNFSF14,TNN,TRO,VNN1,VSIG4,ZFP36L1	34.05	1.2e-05	0.000523143
GO:2000379	positive regulation of reactive oxygen species metabolic process	biological_process	83	11	AGT,GRB2,ICAM1,IL1B,IL6,ITGAM,KLF2,PDGFB,PID1,PTGS2,TLR6	2.22	1.3e-05	0.000557883
GO:0072593	reactive oxygen species metabolic process	biological_process	228	19	ACP5,AGT,GRB2,ICAM1,IL19,IL1B,IL6,ITGAM,KLF2,LRRK2,NCF1B,NCF1C,NCF2,NOXA1,PDGFB,PDK4,PID1,PTGS2,TLR6	6.1	1.3e-05	0.000557883
GO:0022610	biological adhesion	biological_process	1279	60	ABAT,ADAMTS12,ADGRE2,CCL2,CCR2,CCR3,CD209,CD86,CDH23,CDKN2A,CLDN7,COL6A3,COL7A1,CYTIP,DLL1,DTX1,FCGR2B,FMN1,FOXA1,GRB2,ICAM1,IL1B,IL2RA,IL32,IL6,ITGA2B,ITGAM,ITGAX,JAML,LGALS4,LILRB2,MMP14,NCAM2,NID2,NRCAM,NRXN2,PCDH7,PCDHGB6,RHOB,S100A8,S100A9,SCARF1,SERPINE1,SERPINF2,SIGLEC1,SIGLEC16,SIGLEC9,SLAMF7,SPINT2,SPON2,SRC,SRCIN1,TGFB2,TGM2,TNFSF14,TNN,TRO,VNN1,VSIG4,ZFP36L1	34.24	1.4e-05	0.00059614
GO:0051048	negative regulation of secretion	biological_process	190	17	ABAT,ADRA2C,CCR2,FCGR2B,FFAR4,GHRL,IL1B,IL6,INHBB,NLRP12,NRG1,SRCIN1,TLR6,TLR8,TNFRSF9,UCN,WNK4	5.09	1.5e-05	0.000619511
GO:0009612	response to mechanical stimulus	biological_process	210	18	AGT,ATP8A2,BTG2,CCL2,IL1B,IL6,INHBB,JUN,MMP14,NRXN2,PTGS2,SRC,TLR8,TNFRSF8,TNFSF14,TRPA1,UCN,WNT11	5.62	1.5e-05	0.000619511
GO:1903532	positive regulation of secretion by cell	biological_process	338	24	ABAT,AGT,ANG,APLN,CD14,CHRNB2,CSF1R,FGR,GHRL,IL1B,IL6,INHBB,ITGAM,MYOM1,NLRP12,PTAFR,SCT,SRC,STX1A,TGFB2,TLR1,TLR8,UCN,UNC13A	9.05	1.5e-05	0.000619511
GO:0002443	leukocyte mediated immunity	biological_process	836	44	ABCA13,ADGRE2,ADGRE3,ALOX5,AMPD3,C1RL,C2,C3,C5AR1,CCR2,CD14,CEACAM3,CFP,CR1,CTSG,FCGR2B,FGL2,FGR,FOLR3,FPR1,FTH1,HSPA6,ICAM1,IL1B,IL6,ITGAM,ITGAX,LILRB2,LILRB3,LTA,MMP9,PTAFR,S100A12,S100A8,S100A9,SIGLEC9,SLAMF7,SLC11A1,SLPI,SPON2,TICAM2,TLR8,TREM1,VNN1	22.38	1.5e-05	0.000619511
GO:0002434	immune complex clearance	biological_process	3	3	CCL2,CCR2,FCGR2B	0.08	1.9e-05	0.000767404
GO:0002436	immune complex clearance by monocytes and macrophages	biological_process	3	3	CCL2,CCR2,FCGR2B	0.08	1.9e-05	0.000767404
GO:0090264	regulation of immune complex clearance by monocytes and macrophages	biological_process	3	3	CCL2,CCR2,FCGR2B	0.08	1.9e-05	0.000767404
GO:0045860	positive regulation of protein kinase activity	biological_process	511	31	ADRA2C,AGT,ANG,C5AR1,CARD14,CHRNA3,CHRNA7,CSF1R,DUSP19,EPHB2,FGD2,FPR1,GHRL,IL1B,LRRK2,MAP2K6,MAPK10,MAS1,MUC20,NRG1,PDGFB,S100A12,S1PR2,SLC11A1,SRC,SRCIN1,TGFB2,TLR6,TNFSF15,UCN,WNT11	13.68	2.1e-05	0.000841993
GO:0002790	peptide secretion	biological_process	537	32	ABAT,ADRA2C,AGT,ANG,APLN,CD14,CSF1R,FCGR2B,FFAR4,FGR,GHRL,IL1B,IL6,ILDR2,INHBB,LTBP2,MARCKS,MYOM1,NLRP12,S100A12,S100A8,SCT,SRC,SRCIN1,STX1A,TGFB2,TLR1,TLR6,TLR8,TNFRSF9,TREM1,UCN	14.38	2.2e-05	0.000875696
GO:0042127	regulation of cell proliferation	biological_process	1537	68	ADORA3,AGT,ALDH3A1,ANG,APLN,AR,ATP8A2,BTG2,C5AR1,CCL2,CCR2,CCR3,CD209,CD86,CDKN2A,CDKN2B,CHRNA7,CHRNB2,CLDN7,CSF1R,CTF1,DACH1,DFNA5,DLL1,DNAJB2,FAM129B,FCGR2B,FGR,FTH1,GHRL,GRB2,HSF4,IGFBP6,IL1B,IL2RA,IL6,JAML,JUN,KLHL41,LILRB2,LTA,MAS1,MMP12,NRG1,NUPR1,PDGFB,PID1,PTAFR,PTGS2,S1PR2,SERPINF2,SLC9A3R1,SLIT3,SPARC,SPINT2,SRC,SULF2,TERT,TGFB2,TGM2,TNFRSF10C,TNFRSF8,TNFRSF9,TNN,VSIG4,WNK2,WNT11,ZFP36L1	41.15	2.4e-05	0.000941657
GO:2000026	regulation of multicellular organismal development	biological_process	1777	76	ADAMTS12,ADRA2C,AGT,AQP3,AR,ATP8A2,BHLHB9,BHLHE41,C3,C5AR1,CCL2,CCR2,CCR3,CD101,CD86,CDKL5,CHRNA3,CHRNA7,CHRNB2,CMA1,CR1,DLL1,DTX1,ENPP2,EPHB2,FAM129B,FCGR2B,FOXA1,FZD6,GCM1,GHRL,GPR161,IL1B,IL2RA,IL6,ITGA2B,JUN,KLHL41,LILRB2,LILRB3,LRP1,LRRK2,LTA,MAFB,MMP14,NPHP3,NRCAM,NRG1,NUPR1,PDGFB,PHOSPHO1,PLXNA2,PTGS2,RHOB,SCARF1,SEMA3A,SERPINE1,SIGLEC15,SLITRK5,SPARC,SRC,SRCIN1,STAR,SULF2,TERT,TGFB2,TMEM1…	47.57	2.4e-05	0.000941657
GO:0043408	regulation of MAPK cascade	biological_process	694	38	ADRA2C,AR,BMP8B,C5AR1,CCL2,CHRNA7,CSF1R,DUSP19,EPHB2,FCGR2B,FFAR4,FGD2,FPR1,GHRL,GRB2,ICAM1,IL1B,IL6,INHBB,JUN,LMO3,LRRK2,MAP2K6,MAPK10,MUC20,NLRP12,NRG1,PDGFB,PSCA,S100A12,S1PR2,SEMA4C,SERPINF2,SLC9A3R1,SRC,TGFB2,TLR6,WNK2	18.58	2.5e-05	0.000967077
GO:0001818	negative regulation of cytokine production	biological_process	239	19	ACP5,CHRNA7,CMKLR1,DHX58,DLL1,FCGR2B,FFAR4,GHRL,IL6,INHBB,KLF2,NLRP12,SLC11A1,TGFB2,TLR6,TLR8,TNFRSF9,VSIG4,WNT11	6.4	2.5e-05	0.000967077
GO:0033674	positive regulation of kinase activity	biological_process	542	32	ADRA2C,AGT,ANG,C5AR1,CARD14,CHRNA3,CHRNA7,CSF1R,DUSP19,EPHB2,FGD2,FGR,FPR1,GHRL,IL1B,LRRK2,MAP2K6,MAPK10,MAS1,MUC20,NRG1,PDGFB,S100A12,S1PR2,SLC11A1,SRC,SRCIN1,TGFB2,TLR6,TNFSF15,UCN,WNT11	14.51	2.6e-05	0.000991792
GO:0045859	regulation of protein kinase activity	biological_process	775	41	ADRA2C,AGT,ANG,C5AR1,CARD14,CDKN2A,CDKN2B,CHRNA3,CHRNA7,CSF1R,DUSP19,EPHB2,FAM212A,FAM212B,FGD2,FGR,FPR1,GHRL,IL1B,IL6,LRRC3,LRRK2,MAP2K6,MAPK10,MAS1,MUC20,NRG1,PDGFB,S100A12,S1PR2,SLC11A1,SLC9A3R1,SOCS3,SPDYE16,SRC,SRCIN1,TGFB2,TLR6,TNFSF15,UCN,WNT11	20.75	2.6e-05	0.000991792
GO:0000165	MAPK cascade	biological_process	885	45	ADRA2C,AGT,AR,BMP8B,C5AR1,CCL2,CCR5,CHRNA7,CSF1R,DUSP19,EPHB2,FCGR2B,FFAR4,FGD2,FPR1,GHRL,GRB2,ICAM1,IL1B,IL2RA,IL6,INHBB,JUN,LMO3,LRRK2,MAP2K6,MAPK10,MUC20,NLRP12,NRG1,NRG2,PDGFB,PSCA,RASA4,RASAL1,S100A12,S1PR2,SEMA4C,SERPINF2,SLC9A3R1,SRC,TGFB2,TLR6,WNK2,ZFP36L1	23.69	2.8e-05	0.00105345
GO:0044057	regulation of system process	biological_process	724	39	ABAT,ADORA3,ADRA2C,AGT,APLN,CCL2,CHRNA3,CHRNA7,CHRNB2,CSPG5,EGR2,EPHB2,GHRL,ICAM1,IL1B,IL6,INHBB,KCNE3,LILRB2,LRRK2,MYH6,NRG1,NRGN,PDGFB,PTAFR,PTGS2,S1PR2,SCT,SEMA3A,SLC9A3R1,STAR,STX1A,TGFB2,TNNI2,TNNT1,TYMP,UCN,UNC13A,WNK4	19.38	2.8e-05	0.00105345
GO:0006468	protein phosphorylation	biological_process	1908	80	ADRA2C,AGT,ANG,AR,BMP8B,C3,C5AR1,CAMKV,CARD14,CCL2,CCR5,CDKL5,CDKN2A,CDKN2B,CHRNA3,CHRNA7,CSF1R,CTF1,CTSG,DAPK1,DUSP19,ENPP2,EPHB2,FAM212A,FAM212B,FCGR2B,FFAR4,FGD2,FGR,FPR1,GHRL,GRB2,GRK1,ICAM1,IL1B,IL2RA,IL6,INHBB,JUN,KCNH3,LMO3,LRRC3,LRRK2,MAP2K6,MAPK10,MAS1,MMP9,MUC20,MYLK4,NEK11,NLRP12,NRG1,NRG2,PDGFB,PDK4,PID1,PRKAG3,PSCA,PTGS2,RASA4,RASAL1,S100A12,S1PR2,SEMA4C,SERPINF2,SLC11A1,SLC9A3R1,SOC…	51.08	2.9e-05	0.00108365
GO:0050793	regulation of developmental process	biological_process	2345	94	ABCG1,ADAMTS12,ADRA2C,AGT,AQP3,AR,ATP8A2,BCL9,BHLHB9,BHLHE41,C3,C5AR1,CCL2,CCR2,CCR3,CD101,CD86,CDC42EP1,CDKL5,CDKN2A,CHRNA3,CHRNA7,CHRNB2,CMA1,CMKLR1,CR1,CSF1R,DLL1,DTX1,ENPP2,EPHB2,FAM129B,FCGR2B,FGD2,FGR,FOXA1,FZD6,GCM1,GHRL,GPR161,HSF4,ICAM1,IL1B,IL2RA,IL6,ITGA2B,JUN,KLHL41,LILRB2,LILRB3,LMO3,LRP1,LRRK2,LTA,MAFB,MEDAG,MMP14,NPHP3,NRCAM,NRG1,NUPR1,PDGFB,PHOSPHO1,PID1,PLXNA2,PTGS2,RHOB,SCARF1,S…	62.78	3e-05	0.00111345
GO:0043410	positive regulation of MAPK cascade	biological_process	497	30	ADRA2C,AR,C5AR1,CCL2,CHRNA7,CSF1R,DUSP19,EPHB2,FCGR2B,FFAR4,FGD2,FPR1,GHRL,ICAM1,IL1B,IL6,JUN,LRRK2,MAP2K6,MAPK10,MUC20,NRG1,PDGFB,S100A12,S1PR2,SEMA4C,SERPINF2,SRC,TGFB2,TLR6	13.31	3.1e-05	0.00114284
GO:0045410	positive regulation of interleukin-6 biosynthetic process	biological_process	8	4	IL1B,PTAFR,TLR1,TLR6	0.21	3.3e-05	0.00120846
GO:0045765	regulation of angiogenesis	biological_process	224	18	AGT,C3,C5AR1,CCL2,CCR2,CCR3,CHRNA7,CMA1,ENPP2,FAM129B,GHRL,IL1B,IL6,PTGS2,RHOB,SERPINE1,SPARC,TERT	6	3.5e-05	0.00127321
GO:0048514	blood vessel morphogenesis	biological_process	501	30	AGT,ANG,C3,C5AR1,CCL2,CCR2,CCR3,CHRNA7,CMA1,DLL1,ENPP2,EPHB2,FAM129B,GHRL,IL1B,IL6,JUN,LRP1,MMP14,NRCAM,PTGS2,RHOB,SERPINE1,SERPINF2,SPARC,TERT,TGFB2,TYMP,WNT11,ZFP36L1	13.41	3.6e-05	0.00129247
GO:0050801	ion homeostasis	biological_process	1062	51	ABAT,ABCG1,ACSBG1,AGT,ATP6V0D2,ATP6V1C2,C5AR1,CCL2,CCR2,CCR3,CCR5,CDH23,CHRNA3,CHRNA6,CHRNA7,CHRNB2,EGR2,FPR1,FTH1,GCM2,GHRL,GPR157,GPR35,IL6,JUN,KCNH3,KCNK13,KCNQ3,LRRK2,NRG1,PDK4,PID1,S100A8,S100A9,S1PR2,SLC11A1,SLC26A11,SLC30A4,SLC39A5,SLC4A8,SLC9A3,SLC9A3R1,SLC9A9,SRC,STEAP1,STX1A,TGM2,TRPA1,TYMP,WNK2,WNK4	28.43	3.6e-05	0.00129247
GO:0050663	cytokine secretion	biological_process	184	16	AGT,CD14,CSF1R,FCGR2B,FFAR4,FGR,IL1B,IL6,NLRP12,S100A12,SRC,TLR1,TLR6,TLR8,TNFRSF9,TREM1	4.93	3.7e-05	0.00131123
GO:1901342	regulation of vasculature development	biological_process	246	19	AGT,C3,C5AR1,CCL2,CCR2,CCR3,CHRNA7,CMA1,ENPP2,FAM129B,GHRL,IL1B,IL6,PDGFB,PTGS2,RHOB,SERPINE1,SPARC,TERT	6.59	3.7e-05	0.00131123
GO:0002791	regulation of peptide secretion	biological_process	431	27	ABAT,ADRA2C,ANG,APLN,CD14,CSF1R,FCGR2B,FFAR4,FGR,GHRL,IL1B,IL6,INHBB,MARCKS,MYOM1,NLRP12,S100A8,SCT,SRC,SRCIN1,STX1A,TGFB2,TLR1,TLR6,TLR8,TNFRSF9,UCN	11.54	4.1e-05	0.00144367
GO:0090087	regulation of peptide transport	biological_process	686	37	ABAT,ADRA2C,ANG,APLN,CCL2,CD14,CSF1R,FCGR2B,FFAR4,FGR,GHRL,IL18R1,IL1B,IL6,INHBB,ITGAM,LRP1,LRRK2,MARCKS,MYOM1,NLRP12,PTGS2,S100A8,SCT,SLC9A3R1,SRC,SRCIN1,STX1A,SULF2,TGFB2,TLR1,TLR6,TLR8,TNFRSF9,TNFSF14,UCN,XPO4	18.37	4.4e-05	0.00153944
GO:0080134	regulation of response to stress	biological_process	1419	63	ABAT,ACP5,ADAMTS12,AGT,ATP6V0D2,ATP6V1C2,C2,C3,C5AR1,CCL2,CCR2,CD14,CD209,CD86,CDKN2A,CFP,CHRNA7,CLEC10A,CLEC7A,CMA1,CR1,DHX58,DUSP19,FCGR2B,FFAR4,FGD2,FGR,GHRL,IL1B,IL1R1,IL2RA,IL6,ITGAM,LRRK2,LTA,MAP2K6,MAS1,MMP12,MUC20,NLRP12,PDGFB,PLA2G7,PRKAG3,PTAFR,PTGS2,S100A12,S100A8,S100A9,SCARF1,SEMA4C,SERPINE1,SERPINF2,SOCS3,SRC,TERT,TGFB2,TGM2,TICAM2,TLR1,TLR6,TLR8,UCN,USP18	37.99	4.6e-05	0.00159923
GO:0031644	regulation of neurological system process	biological_process	363	24	ABAT,ADRA2C,AGT,CCL2,CHRNA3,CHRNA7,CHRNB2,CSPG5,EGR2,EPHB2,GHRL,IL1B,IL6,LILRB2,LRRK2,NRG1,NRGN,PTGS2,S1PR2,STAR,STX1A,TYMP,UCN,UNC13A	9.72	4.7e-05	0.00162372
GO:2000145	regulation of cell motility	biological_process	745	39	ADORA3,AGT,C5AR1,CCL2,CCR2,CLDN7,CMKLR1,CSF1R,CXCL16,DACH1,ENPP2,FGR,ICAM1,IL1B,IL1R1,IL6,ITGA2B,JUN,LRP1,MMP10,MMP14,MMP9,NRG1,NRG2,PDGFB,PLA2G7,PLXNA2,PTGS2,RHOB,SEMA3A,SERPINE1,SLC9A3R1,SPARC,SPINT2,SRC,SRCIN1,TGFB2,TNFSF14,WNT11	19.95	5.2e-05	0.00178523
GO:0050896	response to stimulus	biological_process	8776	276	ABAT,ABCA13,ABCA3,ABCC3,ABCG1,ACP5,ACSBG1,ADAM11,ADAMTS12,ADGRE2,ADGRE3,ADGRE4P,ADORA3,ADRA2C,AGT,ALDH3A1,ALOX5,AMPD3,ANG,AOAH,APLN,AQP3,AR,ARHGAP31,ARHGAP42,ATP6V0D2,ATP6V1C2,ATP8A2,BAIAP2L1,BAIAP3,BCL2L2,BCL9,BHLHB9,BIK,BMP8B,BTG2,C1RL,C2,C3,C5AR1,CAMKV,CARD14,CCL2,CCR2,CCR3,CCR5,CD101,CD14,CD1C,CD209,CD86,CDC42EP1,CDH23,CDKN2A,CDKN2B,CEACAM3,CFP,CHRNA3,CHRNA6,CHRNA7,CHRNB2,CLDN7,CLEC10A,CLEC7A…	234.96	5.4e-05	0.00184237
GO:2001242	regulation of intrinsic apoptotic signaling pathway	biological_process	51	8	BCL2L2,DFNA5,IL19,MMP9,S100A8,S100A9,SLC9A3R1,SRC	1.37	5.8e-05	0.00195456
GO:1903531	negative regulation of secretion by cell	biological_process	171	15	ABAT,ADRA2C,CCR2,FCGR2B,FFAR4,GHRL,IL1B,IL6,INHBB,NLRP12,SRCIN1,TLR6,TLR8,TNFRSF9,UCN	4.58	5.8e-05	0.00195456
GO:0071674	mononuclear cell migration	biological_process	81	10	C5AR1,CCL2,CCR2,CMKLR1,IL6,JAML,PDGFB,PLA2G7,S100A12,SERPINE1	2.17	5.9e-05	0.00197614
GO:0051247	positive regulation of protein metabolic process	biological_process	1522	66	ADRA2C,AGT,ANG,AR,BMP8B,C3,C5AR1,CARD14,CCL2,CCR2,CD86,CHRNA3,CHRNA7,CR1,CSF1R,CTF1,DAPK1,DUSP19,ENPP2,EPHB2,FCGR2B,FFAR4,FGD2,FPR1,GHRL,ICAM1,IL1B,IL6,INHBB,JUN,KLF2,LILRB2,LRP1,LRRK2,MAP2K6,MAPK10,MAS1,MMP14,MMP9,MUC20,NLRP12,NRG1,NUPR1,PCOLCE,PDGFB,PTAFR,PTGS2,S100A12,S100A8,S100A9,S1PR2,SEMA4C,SERPINF2,SLC11A1,SOCS3,SRC,SRCIN1,TGFB2,TLR1,TLR6,TLR8,TNFRSF8,TNFSF15,UBE2C,UCN,WNT11	40.75	6e-05	0.00199745
GO:0051707	response to other organism	biological_process	944	46	ACP5,BAIAP2L1,C5AR1,CCL2,CCR5,CD14,CD209,CD86,CFP,CLEC7A,CR1,CTSG,CXCL16,DHX58,FCGR2B,FGR,HIST1H2BK,ICAM1,IL1B,IL2RA,IL6,JUN,LILRB2,LTA,LYG2,MMP12,PTAFR,PTGS2,S100A12,S100A8,S100A9,SERPINE1,SLC11A1,SLPI,SPARC,SPON2,SRC,STAR,TICAM2,TLR1,TLR6,TLR8,TNFRSF10C,TNFRSF8,TNFRSF9,TREM1	25.27	6.3e-05	0.00208469
GO:0042325	regulation of phosphorylation	biological_process	1465	64	ADRA2C,AGT,ANG,APLN,AR,BMP8B,C3,C5AR1,CARD14,CCL2,CDKN2A,CDKN2B,CHRNA3,CHRNA7,CSF1R,CTF1,DUSP19,ENPP2,EPHB2,FAM212A,FAM212B,FCGR2B,FFAR4,FGD2,FGR,FPR1,GHRL,GRB2,ICAM1,IL1B,IL6,INHBB,JUN,LMO3,LRRC3,LRRK2,MAP2K6,MAPK10,MAS1,MMP9,MUC20,NLRP12,NRG1,PDGFB,PID1,PSCA,PTGS2,S100A12,S1PR2,SEMA4C,SERPINF2,SLC11A1,SLC9A3R1,SOCS3,SPDYE16,SRC,SRCIN1,TGFB2,TLR6,TLR8,TNFSF15,UCN,WNK2,WNT11	39.22	6.4e-05	0.0021051
GO:0070371	ERK1 and ERK2 cascade	biological_process	279	20	AGT,C5AR1,CCL2,CHRNA7,CSF1R,EPHB2,FFAR4,ICAM1,IL1B,IL6,JUN,LMO3,NLRP12,PDGFB,PSCA,SERPINF2,SLC9A3R1,SRC,WNK2,ZFP36L1	7.47	6.7e-05	0.00219066
GO:0043207	response to external biotic stimulus	biological_process	947	46	ACP5,BAIAP2L1,C5AR1,CCL2,CCR5,CD14,CD209,CD86,CFP,CLEC7A,CR1,CTSG,CXCL16,DHX58,FCGR2B,FGR,HIST1H2BK,ICAM1,IL1B,IL2RA,IL6,JUN,LILRB2,LTA,LYG2,MMP12,PTAFR,PTGS2,S100A12,S100A8,S100A9,SERPINE1,SLC11A1,SLPI,SPARC,SPON2,SRC,STAR,TICAM2,TLR1,TLR6,TLR8,TNFRSF10C,TNFRSF8,TNFRSF9,TREM1	25.35	6.8e-05	0.0022102
GO:0097530	granulocyte migration	biological_process	118	12	ADGRE2,C5AR1,CCL2,CMKLR1,IL1B,IL1R1,JAML,S100A12,S100A8,S100A9,TGFB2,TREM1	3.16	7.7e-05	0.00248801
GO:0040012	regulation of locomotion	biological_process	814	41	ADORA3,AGT,C5AR1,CCL2,CCR2,CLDN7,CMKLR1,CSF1R,CXCL16,DACH1,ENPP2,FGR,GHRL,ICAM1,IL1B,IL1R1,IL6,ITGA2B,JUN,LRP1,LRRK2,MMP10,MMP14,MMP9,NRG1,NRG2,PDGFB,PLA2G7,PLXNA2,PTGS2,RHOB,SEMA3A,SERPINE1,SLC9A3R1,SPARC,SPINT2,SRC,SRCIN1,TGFB2,TNFSF14,WNT11	21.79	7.9e-05	0.0025377
GO:0001525	angiogenesis	biological_process	424	26	AGT,ANG,C3,C5AR1,CCL2,CCR2,CCR3,CHRNA7,CMA1,DLL1,ENPP2,EPHB2,FAM129B,GHRL,IL1B,IL6,JUN,MMP14,NRCAM,PTGS2,RHOB,SERPINE1,SPARC,TERT,TGFB2,TYMP	11.35	8.1e-05	0.00258682
GO:0045428	regulation of nitric oxide biosynthetic process	biological_process	54	8	ACP5,AGT,ICAM1,IL1B,IL6,KLF2,PTGS2,TLR6	1.45	8.8e-05	0.00279413
GO:0009607	response to biotic stimulus	biological_process	987	47	ACP5,BAIAP2L1,C5AR1,CCL2,CCR5,CD14,CD209,CD86,CFP,CLEC7A,CR1,CTSG,CXCL16,DHX58,FCGR2B,FGR,HIST1H2BK,ICAM1,IFITM10,IL1B,IL2RA,IL6,JUN,LILRB2,LTA,LYG2,MMP12,PTAFR,PTGS2,S100A12,S100A8,S100A9,SERPINE1,SLC11A1,SLPI,SPARC,SPON2,SRC,STAR,TICAM2,TLR1,TLR6,TLR8,TNFRSF10C,TNFRSF8,TNFRSF9,TREM1	26.42	9.1e-05	0.00287134
GO:0051248	negative regulation of protein metabolic process	biological_process	1044	49	AGT,ANG,BTG2,C3,CDKN2A,CDKN2B,CHRNA7,CLN8,COL6A3,COL7A1,CR1,DAPK1,DUSP19,EPHB2,FAM212A,FAM212B,GHRL,IL1B,IL6,INHBB,JUN,LILRB2,LMO3,LRRC3,LRRK2,MAS1,MMP9,NLRP12,NRG1,PID1,PSCA,PTGS2,PTPN3,SERPINE1,SERPINF2,SERPINI2,SLC9A3R1,SLPI,SOCS3,SPINK2,SPINT2,SRC,SRCIN1,TNFRSF10C,TNFSF14,UBE2C,UCN,WNK2,ZFP36L1	27.95	9.2e-05	0.00287134
GO:0008015	blood circulation	biological_process	452	27	ABAT,ADORA3,ADRA2C,AGT,APLN,AR,ARHGAP42,CHRNA7,CMA1,CTSG,DLL1,ICAM1,KCNE3,LVRN,MAP2K6,MYH6,NCALD,PDGFB,PTAFR,PTGS2,SEMA3A,SERPINF2,SGCG,SRC,TGFB2,TNNI2,UCN	12.1	9.2e-05	0.00287134
GO:0071345	cellular response to cytokine stimulus	biological_process	793	40	ADAMTS12,CARD14,CCL2,CCR2,CCR3,CCR5,CD86,CMKLR1,CSF1R,DAPK1,GPR35,GRB2,HLA-F,ICAM1,IL17RE,IL18R1,IL1B,IL1R1,IL2RA,IL6,KLF2,LRRC3,LTA,MMP12,NLRP12,PDGFB,PID1,PTAFR,SLIT3,SOCS3,STAR,TICAM2,TNFRSF10C,TNFRSF8,TNFRSF9,TNFSF14,TNFSF15,TRAF1,USP18,ZFP36L1	21.23	9.4e-05	0.00288459
GO:0031652	positive regulation of heat generation	biological_process	10	4	ABAT,APLN,IL1B,PTGS2	0.27	9.4e-05	0.00288459
GO:0048608	reproductive structure development	biological_process	428	26	ANG,AR,BCL2L2,BIK,FOXA1,GCM1,GCM2,GHRL,GRB2,HMGCS1,ICAM1,INHBB,MAS1,MMP14,NUPR1,PDGFB,PTGS2,SEMA3A,SLIT3,SOCS3,SPINT2,SRC,STAR,TGFB2,WNT2B,ZFP36L1	11.46	9.4e-05	0.00288459
GO:0002886	regulation of myeloid leukocyte mediated immunity	biological_process	41	7	ADGRE2,C3,CCR2,FCGR2B,FGR,ITGAM,PTAFR	1.1	9.6e-05	0.00289741
GO:0045429	positive regulation of nitric oxide biosynthetic process	biological_process	41	7	AGT,ICAM1,IL1B,IL6,KLF2,PTGS2,TLR6	1.1	9.6e-05	0.00289741
GO:1904407	positive regulation of nitric oxide metabolic process	biological_process	41	7	AGT,ICAM1,IL1B,IL6,KLF2,PTGS2,TLR6	1.1	9.6e-05	0.00289741
GO:0031960	response to corticosteroid	biological_process	159	14	ABCA3,ACSBG1,ALDH3A1,CCL2,ICAM1,IL6,PTAFR,PTGS2,SLIT3,SPARC,SRC,STAR,UCN,ZFP36L1	4.26	9.7e-05	0.00291159
GO:0050886	endocrine process	biological_process	86	10	AGT,APLN,CMA1,CTSG,FAM129B,GHRL,IL1B,INHBB,SERPINF2,UCN	2.3	9.8e-05	0.00292562
GO:0061458	reproductive system development	biological_process	431	26	ANG,AR,BCL2L2,BIK,FOXA1,GCM1,GCM2,GHRL,GRB2,HMGCS1,ICAM1,INHBB,MAS1,MMP14,NUPR1,PDGFB,PTGS2,SEMA3A,SLIT3,SOCS3,SPINT2,SRC,STAR,TGFB2,WNT2B,ZFP36L1	11.54	0.00011	0.00314703
GO:0002793	positive regulation of peptide secretion	biological_process	244	18	ABAT,ANG,APLN,CD14,CSF1R,FGR,GHRL,IL1B,IL6,MYOM1,NLRP12,S100A8,SCT,SRC,TGFB2,TLR1,TLR8,UCN	6.53	0.00011	0.00314703
GO:0003013	circulatory system process	biological_process	457	27	ABAT,ADORA3,ADRA2C,AGT,APLN,AR,ARHGAP42,CHRNA7,CMA1,CTSG,DLL1,ICAM1,KCNE3,LVRN,MAP2K6,MYH6,NCALD,PDGFB,PTAFR,PTGS2,SEMA3A,SERPINF2,SGCG,SRC,TGFB2,TNNI2,UCN	12.24	0.00011	0.00314703
GO:0001568	blood vessel development	biological_process	585	32	AGT,ANG,C3,C5AR1,CCL2,CCR2,CCR3,CHRNA7,CMA1,DLL1,ENPP2,EPHB2,FAM129B,GHRL,IL1B,IL6,JUN,LRP1,MMP14,NRCAM,PDGFB,PTGS2,RHOB,SERPINE1,SERPINF2,SOCS3,SPARC,TERT,TGFB2,TYMP,WNT11,ZFP36L1	15.66	0.00011	0.00314703
GO:0032755	positive regulation of interleukin-6 production	biological_process	71	9	IL1B,IL6,LILRB2,PTAFR,SPON2,TLR1,TLR6,TLR8,UCN	1.9	0.00011	0.00314703
GO:1903428	positive regulation of reactive oxygen species biosynthetic process	biological_process	42	7	AGT,ICAM1,IL1B,IL6,KLF2,PTGS2,TLR6	1.12	0.00011	0.00314703
GO:0051051	negative regulation of transport	biological_process	433	26	ABAT,ADRA2C,CCR2,FCGR2B,FFAR4,GHRL,GPR35,ICAM1,IL1B,IL6,INHBB,LILRB2,MMP9,NLRP12,NRG1,PID1,PTGS2,REM2,SLC9A3R1,SRCIN1,TLR6,TLR8,TNFRSF9,TNFSF14,UCN,WNK4	11.59	0.00011	0.00314703
GO:0010942	positive regulation of cell death	biological_process	612	33	ADAMTSL4,AGT,BIK,CDKN2A,DAPK1,DFNA5,FCGR2B,FGD2,FOXA1,IL19,IL6,INHBB,ITGAM,JUN,LRP1,LRRK2,LTA,MAP2K6,MMP9,NLRP12,NUPR1,OSGIN1,PTGS2,RHOB,S100A8,S100A9,SLC9A3R1,SRC,TGFB2,TGM2,TNFRSF8,TNFSF15,WNT11	16.38	0.00011	0.00314703
GO:0006873	cellular ion homeostasis	biological_process	969	46	ABAT,ACSBG1,AGT,ATP6V0D2,ATP6V1C2,C5AR1,CCL2,CCR2,CCR3,CCR5,CDH23,CHRNA3,CHRNA6,CHRNA7,CHRNB2,EGR2,FPR1,FTH1,GCM2,GHRL,GPR157,GPR35,IL6,JUN,KCNH3,KCNK13,KCNQ3,LRRK2,NRG1,PID1,S100A8,S100A9,S1PR2,SLC11A1,SLC26A11,SLC30A4,SLC39A5,SLC4A8,SLC9A3,SLC9A3R1,SLC9A9,SRC,STX1A,TGM2,TRPA1,TYMP	25.94	0.00012	0.00339773
GO:0045137	development of primary sexual characteristics	biological_process	247	18	ANG,AR,BCL2L2,BIK,DACH1,HMGCS1,ICAM1,INHBB,LHFPL2,MAS1,MMP14,NUPR1,SEMA3A,SLIT3,SRC,STAR,TGFB2,WNT2B	6.61	0.00012	0.00339773
GO:0043549	regulation of kinase activity	biological_process	833	41	ADRA2C,AGT,ANG,C5AR1,CARD14,CDKN2A,CDKN2B,CHRNA3,CHRNA7,CSF1R,DUSP19,EPHB2,FAM212A,FAM212B,FGD2,FGR,FPR1,GHRL,IL1B,IL6,LRRC3,LRRK2,MAP2K6,MAPK10,MAS1,MUC20,NRG1,PDGFB,S100A12,S1PR2,SLC11A1,SLC9A3R1,SOCS3,SPDYE16,SRC,SRCIN1,TGFB2,TLR6,TNFSF15,UCN,WNT11	22.3	0.00013	0.00362482
GO:0032868	response to insulin	biological_process	248	18	AGT,ATP6V0D2,ATP6V1C2,BAIAP2L1,CCL2,EGR2,GRB2,ICAM1,IL1B,IL6,INHBB,PDK4,PID1,SOCS3,SRC,STAR,TRIM72,ZFP36L1	6.64	0.00013	0.00362482
GO:0030334	regulation of cell migration	biological_process	697	36	ADORA3,AGT,C5AR1,CCL2,CCR2,CMKLR1,CSF1R,CXCL16,DACH1,ENPP2,FGR,ICAM1,IL1B,IL1R1,IL6,ITGA2B,JUN,LRP1,MMP10,MMP14,MMP9,NRG1,PDGFB,PLA2G7,PLXNA2,PTGS2,RHOB,SEMA3A,SERPINE1,SLC9A3R1,SPARC,SRC,SRCIN1,TGFB2,TNFSF14,WNT11	18.66	0.00013	0.00362482
GO:1903555	regulation of tumor necrosis factor superfamily cytokine production	biological_process	107	11	ACP5,CCL2,CCR2,CD14,CD86,CHRNA7,GHRL,PTAFR,SPON2,TLR1,TNFRSF8	2.86	0.00014	0.0038451
GO:0098609	cell-cell adhesion	biological_process	672	35	ABAT,CCL2,CCR2,CD209,CD86,CDH23,CLDN7,DTX1,FCGR2B,FOXA1,GRB2,ICAM1,IL1B,IL2RA,IL6,ITGA2B,ITGAX,JAML,LILRB2,NCAM2,NRCAM,NRXN2,PCDH7,PCDHGB6,S100A8,S100A9,SERPINF2,SPINT2,SRC,TGFB2,TNFSF14,TRO,VNN1,VSIG4,ZFP36L1	17.99	0.00014	0.0038451
GO:0002693	positive regulation of cellular extravasation	biological_process	11	4	CCL2,CCR2,ICAM1,IL1R1	0.29	0.00014	0.0038451
GO:1903426	regulation of reactive oxygen species biosynthetic process	biological_process	58	8	ACP5,AGT,ICAM1,IL1B,IL6,KLF2,PTGS2,TLR6	1.55	0.00015	0.00407896
GO:0071621	granulocyte chemotaxis	biological_process	108	11	ADGRE2,C5AR1,CCL2,CMKLR1,IL1B,JAML,S100A12,S100A8,S100A9,TGFB2,TREM1	2.89	0.00015	0.00407896
GO:0042592	homeostatic process	biological_process	1917	77	ABAT,ABCG1,ACP5,ACSBG1,AGT,AMPD3,ANG,APLN,AQP3,ATP6V0D2,ATP6V1C2,C5AR1,CCL2,CCR2,CCR3,CCR5,CDH23,CHRNA3,CHRNA6,CHRNA7,CHRNB2,CMA1,CSF1R,DLL1,DNASE2,EGR2,FOXA1,FPR1,FTH1,GCM2,GHRL,GPR157,GPR35,ICAM1,IL1B,IL2RA,IL6,ILDR2,JUN,KCNH3,KCNK13,KCNQ3,KLF2,LRRK2,MAFB,NCF2,NPHP3,NRG1,PDK4,PID1,PTGS2,S100A8,S100A9,S1PR2,SIGLEC15,SLC11A1,SLC26A11,SLC30A4,SLC39A5,SLC4A8,SLC9A3,SLC9A3R1,SLC9A9,SRC,STAR,STEAP1,S…	51.32	0.00017	0.00460005
GO:0051384	response to glucocorticoid	biological_process	148	13	ABCA3,ACSBG1,ALDH3A1,CCL2,ICAM1,IL6,PTAFR,PTGS2,SLIT3,SPARC,STAR,UCN,ZFP36L1	3.96	0.00018	0.00479971
GO:2000377	regulation of reactive oxygen species metabolic process	biological_process	148	13	ACP5,AGT,GRB2,ICAM1,IL1B,IL6,ITGAM,KLF2,NOXA1,PDGFB,PID1,PTGS2,TLR6	3.96	0.00018	0.00479971
GO:0051461	positive regulation of corticotropin secretion	biological_process	5	3	APLN,GHRL,UCN	0.13	0.00018	0.00479971
GO:0042108	positive regulation of cytokine biosynthetic process	biological_process	60	8	CCR2,CD86,IL1B,PTAFR,TLR1,TLR6,TLR8,TNFRSF8	1.61	0.00019	0.00496986
GO:1903557	positive regulation of tumor necrosis factor superfamily cytokine production	biological_process	60	8	CCL2,CCR2,CD14,CD86,PTAFR,SPON2,TLR1,TNFRSF8	1.61	0.00019	0.00496986
GO:0071706	tumor necrosis factor superfamily cytokine production	biological_process	111	11	ACP5,CCL2,CCR2,CD14,CD86,CHRNA7,GHRL,PTAFR,SPON2,TLR1,TNFRSF8	2.97	0.00019	0.00496986
GO:0060713	labyrinthine layer morphogenesis	biological_process	21	5	GCM1,GRB2,SOCS3,SPINT2,ZFP36L1	0.56	0.00019	0.00496986
GO:0050778	positive regulation of immune response	biological_process	794	39	C1RL,C2,C3,C5AR1,CCR2,CD14,CD209,CD86,CFP,CLEC10A,CLEC7A,CR1,CTSG,DHX58,FCGR2B,FCGR3A,FGR,FPR1,GRB2,IL1B,IL6,ITGAM,LTA,MAP2K6,MMP12,MUC20,PLD2,PTAFR,S100A8,S100A9,SLC11A1,SPON2,SRC,TGFB2,TICAM2,TLR1,TLR6,TLR8,VSIG4	21.26	0.0002	0.00518208
GO:0007399	nervous system development	biological_process	2212	86	ABAT,ACSBG1,ADRA2C,AGT,ATL1,ATP8A2,BHLHB9,BTG2,C5AR1,CCL2,CCR2,CDH23,CDKL5,CECR2,CHRNA3,CHRNB2,CLN8,CMA1,CSF1R,CSPG5,CTF1,DFNA5,DLL1,DTX1,EGR2,EPHB2,FAM129B,FAM212A,FCGR2B,FMN1,FOXA1,FZD6,GCM1,GCM2,GHRL,GPR157,GPR161,GRB2,HMGCS1,IL6,JUN,LRP1,LRRK2,LTA,MAFB,MAPK10,MAS1,MMP14,NCAM2,NFIA,NPHP3,NRCAM,NRG1,NRGN,NRXN2,PCDHGB6,PHGDH,PLXNA2,POU6F1,RGS9,S100A8,SCARF1,SCT,SEMA3A,SEMA4C,SEMA6B,SLC9A3R1,SLIT…	59.22	0.0002	0.00518208
GO:0055082	cellular chemical homeostasis	biological_process	1080	49	ABAT,ACSBG1,AGT,ATP6V0D2,ATP6V1C2,C5AR1,CCL2,CCR2,CCR3,CCR5,CDH23,CHRNA3,CHRNA6,CHRNA7,CHRNB2,CMA1,EGR2,FPR1,FTH1,GCM2,GHRL,GPR157,GPR35,ICAM1,IL6,JUN,KCNH3,KCNK13,KCNQ3,LRRK2,NRG1,PID1,S100A8,S100A9,S1PR2,SLC11A1,SLC26A11,SLC30A4,SLC39A5,SLC4A8,SLC9A3,SLC9A3R1,SLC9A9,SRC,STAR,STX1A,TGM2,TRPA1,TYMP	28.91	0.00021	0.00526726
GO:0050709	negative regulation of protein secretion	biological_process	112	11	FCGR2B,FFAR4,GHRL,IL1B,IL6,INHBB,NLRP12,SRCIN1,TLR6,TLR8,TNFRSF9	3	0.00021	0.00526726
GO:0051094	positive regulation of developmental process	biological_process	1168	52	ADRA2C,AGT,AR,ATP8A2,BHLHB9,C3,C5AR1,CCR2,CCR3,CD101,CD86,CDKL5,CDKN2A,CHRNA7,CMA1,CMKLR1,DLL1,ENPP2,EPHB2,FAM129B,FOXA1,GCM1,GHRL,HSF4,IL1B,IL2RA,IL6,JUN,LILRB2,LMO3,LTA,MEDAG,MMP14,NRCAM,NRG1,PDGFB,PTGS2,RHOB,SCARF1,SEMA3A,SERPINE1,SERPINF2,SLITRK5,SOCS3,SRC,STAR,TERT,TGFB2,TNFSF14,VNN1,WNT2B,ZFP36L1	31.27	0.00021	0.00526726
GO:0052547	regulation of peptidase activity	biological_process	400	24	AGT,C3,COL6A3,COL7A1,CR1,DAPK1,IL6,MMP14,MMP9,NLRP12,PCOLCE,PTGS2,S100A8,S100A9,SERPINE1,SERPINF2,SERPINI2,SLPI,SPINK2,SPINT2,SRC,TNFRSF10C,TNFSF14,TNFSF15	10.71	0.00021	0.00526726
GO:0001944	vasculature development	biological_process	606	32	AGT,ANG,C3,C5AR1,CCL2,CCR2,CCR3,CHRNA7,CMA1,DLL1,ENPP2,EPHB2,FAM129B,GHRL,IL1B,IL6,JUN,LRP1,MMP14,NRCAM,PDGFB,PTGS2,RHOB,SERPINE1,SERPINF2,SOCS3,SPARC,TERT,TGFB2,TYMP,WNT11,ZFP36L1	16.22	0.00021	0.00526726
GO:0031650	regulation of heat generation	biological_process	12	4	ABAT,APLN,IL1B,PTGS2	0.32	0.00021	0.00526726
GO:0060670	branching involved in labyrinthine layer morphogenesis	biological_process	12	4	GCM1,GRB2,SOCS3,SPINT2	0.32	0.00021	0.00526726
GO:0071902	positive regulation of protein serine/threonine kinase activity	biological_process	352	22	C5AR1,CARD14,CHRNA7,CSF1R,DUSP19,EPHB2,FGD2,FPR1,GHRL,IL1B,LRRK2,MAP2K6,MAPK10,MAS1,MUC20,NRG1,PDGFB,S100A12,S1PR2,SRC,TLR6,TNFSF15	9.42	0.00022	0.00546814
GO:0008283	cell proliferation	biological_process	1964	78	ADORA3,AGT,ALDH3A1,ANG,APLN,AR,ATP8A2,BCL2L2,BHLHE41,BTG2,C5AR1,CCL2,CCR2,CCR3,CD209,CD86,CDKN2A,CDKN2B,CHRNA7,CHRNB2,CLDN7,CSF1R,CTF1,DACH1,DFNA5,DLL1,DNAJB2,FAM129B,FCGR2B,FGR,FTH1,FZD6,GHRL,GRB2,HSF4,IGFBP6,IL1B,IL2RA,IL6,JAML,JUN,KLHL41,LILRB2,LRP1,LTA,MAS1,MMP12,MMP14,NRG1,NUPR1,PDGFB,PID1,PTAFR,PTGS2,S1PR2,SERPINF2,SLC11A1,SLC39A5,SLC9A3R1,SLIT3,SPARC,SPINT2,SRC,SULF2,TERT,TGFB2,TGM2,TMEM11…	52.58	0.00022	0.00546814
GO:1990266	neutrophil migration	biological_process	95	10	C5AR1,CCL2,IL1B,IL1R1,JAML,S100A12,S100A8,S100A9,TGFB2,TREM1	2.54	0.00023	0.00566543
GO:0061098	positive regulation of protein tyrosine kinase activity	biological_process	47	7	ADRA2C,AGT,CSF1R,GHRL,NRG1,PDGFB,SRCIN1	1.26	0.00023	0.00566543
GO:0051969	regulation of transmission of nerve impulse	biological_process	330	21	AGT,CCL2,CHRNA3,CHRNA7,CHRNB2,CSPG5,EGR2,EPHB2,GHRL,IL1B,IL6,LILRB2,LRRK2,NRG1,NRGN,PTGS2,STAR,STX1A,TYMP,UCN,UNC13A	8.83	0.00024	0.0058592
GO:0009306	protein secretion	biological_process	505	28	ABAT,ADRA2C,AGT,ANG,CD14,CSF1R,FCGR2B,FFAR4,FGR,GHRL,IL1B,IL6,ILDR2,INHBB,LTBP2,MARCKS,MYOM1,NLRP12,S100A12,SRC,SRCIN1,STX1A,TGFB2,TLR1,TLR6,TLR8,TNFRSF9,TREM1	13.52	0.00024	0.0058592
GO:0032869	cellular response to insulin stimulus	biological_process	195	15	AGT,ATP6V0D2,ATP6V1C2,BAIAP2L1,CCL2,GRB2,IL1B,INHBB,PDK4,PID1,SOCS3,SRC,STAR,TRIM72,ZFP36L1	5.22	0.00025	0.00604956
GO:0010951	negative regulation of endopeptidase activity	biological_process	239	17	AGT,C3,COL6A3,COL7A1,CR1,IL6,MMP9,PTGS2,SERPINE1,SERPINF2,SERPINI2,SLPI,SPINK2,SPINT2,SRC,TNFRSF10C,TNFSF14	6.4	0.00025	0.00604956
GO:0008406	gonad development	biological_process	217	16	ANG,AR,BCL2L2,BIK,HMGCS1,ICAM1,INHBB,MAS1,MMP14,NUPR1,SEMA3A,SLIT3,SRC,STAR,TGFB2,WNT2B	5.81	0.00026	0.00620948
GO:0070372	regulation of ERK1 and ERK2 cascade	biological_process	262	18	C5AR1,CCL2,CHRNA7,CSF1R,EPHB2,FFAR4,ICAM1,IL1B,IL6,JUN,LMO3,NLRP12,PDGFB,PSCA,SERPINF2,SLC9A3R1,SRC,WNK2	7.01	0.00026	0.00620948
GO:0051222	positive regulation of protein transport	biological_process	381	23	ABAT,ANG,CCL2,CD14,CSF1R,FGR,GHRL,IL18R1,IL1B,IL6,ITGAM,LRP1,LRRK2,MYOM1,NLRP12,PTGS2,SRC,SULF2,TGFB2,TLR1,TLR8,TNFSF14,XPO4	10.2	0.00026	0.00620948
GO:0050433	regulation of catecholamine secretion	biological_process	48	7	ABAT,ADRA2C,AGT,CHRNA6,CHRNA7,CHRNB2,STX1A	1.29	0.00027	0.00642039
GO:0046546	development of primary male sexual characteristics	biological_process	155	13	AR,BCL2L2,BIK,HMGCS1,ICAM1,LHFPL2,MAS1,MMP14,NUPR1,SEMA3A,STAR,TGFB2,WNT2B	4.15	0.00028	0.00660103
GO:0032963	collagen metabolic process	biological_process	116	11	CCL2,COL6A3,COL7A1,IL6,MMP1,MMP10,MMP12,MMP14,MMP9,SERPINF2,UCN	3.11	0.00028	0.00660103
GO:0031401	positive regulation of protein modification process	biological_process	1155	51	ADRA2C,AGT,ANG,AR,BMP8B,C3,C5AR1,CARD14,CCL2,CHRNA3,CHRNA7,CSF1R,CTF1,DUSP19,ENPP2,EPHB2,FCGR2B,FFAR4,FGD2,FPR1,GHRL,ICAM1,IL1B,IL6,INHBB,JUN,LILRB2,LRRK2,MAP2K6,MAPK10,MAS1,MMP9,MUC20,NRG1,NUPR1,PDGFB,PTGS2,S100A12,S1PR2,SEMA4C,SERPINF2,SLC11A1,SOCS3,SRC,SRCIN1,TGFB2,TLR6,TNFSF15,UBE2C,UCN,WNT11	30.92	0.00029	0.0067786
GO:0042742	defense response to bacterium	biological_process	288	19	ACP5,C5AR1,CFP,CTSG,FGR,HIST1H2BK,IL6,LTA,LYG2,S100A12,S100A8,S100A9,SERPINE1,SLC11A1,SLPI,SPON2,TLR1,TLR6,TREM1	7.71	0.00029	0.0067786
GO:0043406	positive regulation of MAP kinase activity	biological_process	265	18	C5AR1,CHRNA7,DUSP19,EPHB2,FGD2,FPR1,GHRL,IL1B,LRRK2,MAP2K6,MAPK10,MUC20,NRG1,PDGFB,S100A12,S1PR2,SRC,TLR6	7.09	0.0003	0.00692395
GO:0043068	positive regulation of programmed cell death	biological_process	565	30	ADAMTSL4,AGT,BIK,CDKN2A,DAPK1,DFNA5,FGD2,FOXA1,IL19,IL6,INHBB,JUN,LRRK2,LTA,MAP2K6,MMP9,NLRP12,NUPR1,OSGIN1,PTGS2,RHOB,S100A8,S100A9,SLC9A3R1,SRC,TGFB2,TGM2,TNFRSF8,TNFSF15,WNT11	15.13	0.0003	0.00692395
GO:0065008	regulation of biological quality	biological_process	3693	130	ABAT,ABCG1,ACP5,ACSBG1,ADRA2C,AGT,AMPD3,ANG,APLN,AQP3,AR,ARHGAP42,ATP6V0D2,ATP6V1C2,ATP8A2,BAIAP2L1,BAIAP3,BHLHB9,C3,C5AR1,CCL2,CCR2,CCR3,CCR5,CDC42EP1,CDH23,CDKL5,CHDH,CHRNA3,CHRNA6,CHRNA7,CHRNB2,CMA1,CSF1R,CTSG,DLL1,DNASE2,EGR2,EPHB2,F13A1,FAM129B,FFAR4,FGD2,FGR,FMN1,FOXA1,FPR1,FTH1,FZD6,GCM2,GHRL,GPR157,GPR35,GRB2,HIST1H2BK,ICAM1,IL1B,IL2RA,IL6,ILDR2,INHBB,ITGA2B,JUN,KCNE3,KCNH3,KCNK13,KCNQ3,K…	98.87	0.0003	0.00692395
GO:0009620	response to fungus	biological_process	49	7	CD86,CTSG,IL6,S100A12,S100A8,S100A9,SPON2	1.31	0.00031	0.00712481
GO:0051270	regulation of cellular component movement	biological_process	814	39	ADORA3,AGT,C5AR1,CCL2,CCR2,CLDN7,CMKLR1,CSF1R,CXCL16,DACH1,ENPP2,FGR,ICAM1,IL1B,IL1R1,IL6,ITGA2B,JUN,LRP1,MMP10,MMP14,MMP9,NRG1,NRG2,PDGFB,PLA2G7,PLXNA2,PTGS2,RHOB,SEMA3A,SERPINE1,SLC9A3R1,SPARC,SPINT2,SRC,SRCIN1,TGFB2,TNFSF14,WNT11	21.79	0.00033	0.00742906
GO:0002792	negative regulation of peptide secretion	biological_process	118	11	FCGR2B,FFAR4,GHRL,IL1B,IL6,INHBB,NLRP12,SRCIN1,TLR6,TLR8,TNFRSF9	3.16	0.00033	0.00742906
GO:0006809	nitric oxide biosynthetic process	biological_process	65	8	ACP5,AGT,ICAM1,IL1B,IL6,KLF2,PTGS2,TLR6	1.74	0.00033	0.00742906
GO:0006897	endocytosis	biological_process	731	36	C2,C3,CCL2,CD14,CD209,CEACAM4,CHRNA7,CLEC10A,CLEC7A,CXCL16,DLL1,ENPP2,EPN2,FCGR2B,FCGR3A,FGR,GRB2,IL1B,ITGAM,LRP1,LRP10,LRRK2,NCF2,NEURL1B,PLD2,SCARF1,SERPINE1,SIGLEC1,SLC11A1,SPARC,SPON2,SRC,STON2,TGM2,TMPRSS13,UNC13A	19.57	0.00033	0.00742906
GO:0050707	regulation of cytokine secretion	biological_process	158	13	CD14,CSF1R,FCGR2B,FFAR4,FGR,IL1B,IL6,NLRP12,SRC,TLR1,TLR6,TLR8,TNFRSF9	4.23	0.00033	0.00742906
GO:0008584	male gonad development	biological_process	138	12	AR,BCL2L2,BIK,HMGCS1,ICAM1,MAS1,MMP14,NUPR1,SEMA3A,STAR,TGFB2,WNT2B	3.69	0.00034	0.00756121
GO:0048731	system development	biological_process	4562	155	ABAT,ACP5,ACSBG1,ADAMTS12,ADAP2,ADRA2C,AGT,ANG,APLN,AQP3,AR,ATL1,ATP8A2,BCL2L2,BCL9,BHLHB9,BHLHE41,BIK,BMP8B,BTG2,C3,C5AR1,CCL2,CCR2,CCR3,CD101,CD86,CDH23,CDKL5,CDKN2B,CECR2,CHRNA3,CHRNA7,CHRNB2,CLN8,CMA1,CMKLR1,COL27A1,COL6A3,COL7A1,CR1,CSF1R,CSPG5,CTF1,DFNA5,DLL1,DNASE2,DTX1,EGR2,ENPP2,EPHB2,FAM129B,FAM212A,FCGR2B,FMN1,FOXA1,FZD6,GCM1,GCM2,GHRL,GPR157,GPR161,GRB2,HMGCS1,HSF4,ICAM1,IL18R1,IL1B,I…	122.14	0.00034	0.00756121
GO:0048519	negative regulation of biological process	biological_process	4806	162	ABAT,ABCG1,ACP5,ADAMTS12,ADORA3,ADRA2C,AGT,ANG,APLN,AR,ARHGAP42,ATP8A2,BCL2L2,BCL9,BEND5,BHLHB9,BHLHE41,BTG2,C3,C5AR1,CARD14,CCL2,CCR2,CCR5,CD14,CD86,CDKN2A,CDKN2B,CHRNA7,CHRNB2,CLDN7,CLN8,CMKLR1,COL6A3,COL7A1,CR1,CSF1R,CTSG,DACH1,DAPK1,DFNA5,DHX58,DLL1,DNAJA4,DNAJB2,DTX1,DUSP19,ELFN2,EPHB2,FAM129B,FAM212A,FAM212B,FCGR2B,FCRLB,FFAR4,FOXA1,FTH1,FZD6,GHRL,GPR161,GPR35,GRB2,HIVEP1,HSF4,ICAM1,IGFBP6,…	128.67	0.00034	0.00756121
GO:0048523	negative regulation of cellular process	biological_process	4355	149	ABAT,ABCG1,ACP5,ADAMTS12,ADORA3,ADRA2C,AGT,ANG,AR,ARHGAP42,ATP8A2,BCL2L2,BCL9,BEND5,BHLHB9,BHLHE41,BTG2,C3,C5AR1,CARD14,CCL2,CCR2,CCR5,CD14,CDKN2A,CDKN2B,CHRNA7,CLDN7,CLN8,COL6A3,COL7A1,CR1,CSF1R,DACH1,DAPK1,DFNA5,DHX58,DLL1,DNAJA4,DNAJB2,DTX1,DUSP19,ELFN2,EPHB2,FAM129B,FAM212A,FAM212B,FCGR2B,FFAR4,FOXA1,FTH1,FZD6,GHRL,GPR161,GRB2,HIVEP1,HSF4,ICAM1,IGFBP6,IL19,IL1B,IL2RA,IL6,INHBB,ITGAM,JUN,KREME…	116.59	0.00035	0.00772108
GO:0097305	response to alcohol	biological_process	389	23	ABAT,AGT,AQP3,AR,CCL2,CCR5,CD14,CHRNA7,CHRNB2,CLDN7,FOXA1,HMGCS1,ICAM1,IL6,KLF2,MAP2K6,PTAFR,PTGS2,S100A8,SLIT3,SPARC,STAR,UCN	10.41	0.00035	0.00772108
GO:0035655	interleukin-18-mediated signaling pathway	biological_process	6	3	IL18R1,PDGFB,TICAM2	0.16	0.00036	0.00775482
GO:0051459	regulation of corticotropin secretion	biological_process	6	3	APLN,GHRL,UCN	0.16	0.00036	0.00775482
GO:0070339	response to bacterial lipopeptide	biological_process	6	3	CD14,TLR1,TLR6	0.16	0.00036	0.00775482
GO:0071220	cellular response to bacterial lipoprotein	biological_process	6	3	CD14,TLR1,TLR6	0.16	0.00036	0.00775482
GO:0071221	cellular response to bacterial lipopeptide	biological_process	6	3	CD14,TLR1,TLR6	0.16	0.00036	0.00775482
GO:0051246	regulation of protein metabolic process	biological_process	2607	97	ADRA2C,AGT,ANG,AR,BMP8B,BTG2,C2,C3,C5AR1,CARD14,CCL2,CCR2,CD86,CDKN2A,CDKN2B,CFP,CHRNA3,CHRNA7,CLN8,CMA1,COL6A3,COL7A1,CR1,CSF1R,CTF1,CTSG,DAPK1,DNAJB2,DUSP19,ENPP2,EPHB2,FAM212A,FAM212B,FCGR2B,FFAR4,FGD2,FGR,FPR1,GHRL,GRB2,ICAM1,IL1B,IL6,INHBB,JUN,KLF2,LILRB2,LMO3,LRP1,LRRC3,LRRK2,MAP2K6,MAPK10,MAS1,MMP14,MMP9,MUC20,NLRP12,NRG1,NUPR1,PCOLCE,PDGFB,PID1,PSCA,PTAFR,PTGS2,PTPN3,S100A12,S100A8,S100A9…	69.8	0.00036	0.00775482
GO:0032269	negative regulation of cellular protein metabolic process	biological_process	991	45	AGT,ANG,BTG2,C3,CDKN2A,CDKN2B,CHRNA7,CLN8,COL6A3,COL7A1,CR1,DAPK1,DUSP19,EPHB2,FAM212A,FAM212B,IL1B,IL6,JUN,LMO3,LRRC3,LRRK2,MAS1,MMP9,NLRP12,PID1,PSCA,PTGS2,PTPN3,SERPINE1,SERPINF2,SERPINI2,SLC9A3R1,SLPI,SOCS3,SPINK2,SPINT2,SRC,SRCIN1,TNFRSF10C,TNFSF14,UBE2C,UCN,WNK2,ZFP36L1	26.53	0.00037	0.0079391
GO:0061900	glial cell activation	biological_process	24	5	ITGAM,JUN,LRP1,TLR6,TLR8	0.64	0.00038	0.00805923
GO:0150076	neuroinflammatory response	biological_process	24	5	ITGAM,JUN,LRP1,TLR6,TLR8	0.64	0.00038	0.00805923
GO:0002687	positive regulation of leukocyte migration	biological_process	120	11	C5AR1,CCL2,CCR2,CMKLR1,ICAM1,IL1R1,IL6,ITGA2B,PLA2G7,SERPINE1,TNFSF14	3.21	0.00038	0.00805923
GO:0007610	behavior	biological_process	737	36	ABAT,AGT,APLN,ATP8A2,BHLHB9,BTG2,C5AR1,CCL2,CCR2,CDH23,CHRNA3,CHRNA7,CHRNB2,CMKLR1,DACH1,EGR2,EPHB2,GHRL,GPR157,IL6,JUN,LILRB2,LRRK2,NRG1,NRGN,NRXN2,PDGFB,PLA2G7,PLXNA2,PTGS2,SEMA3A,SERPINE1,SLITRK5,STAR,TNFSF14,UCN	19.73	0.00039	0.0081766
GO:0098657	import into cell	biological_process	765	37	C2,C3,CCL2,CD14,CD209,CEACAM4,CHRNA7,CLEC10A,CLEC7A,CXCL16,DLL1,ENPP2,EPN2,FCGR2B,FCGR3A,FGR,GRB2,IL1B,ITGAM,LRP1,LRP10,LRRK2,NCF2,NEURL1B,PLD2,SCARF1,SERPINE1,SIGLEC1,SLC11A1,SLC39A5,SPARC,SPON2,SRC,STON2,TGM2,TMPRSS13,UNC13A	20.48	0.00039	0.0081766
GO:0050432	catecholamine secretion	biological_process	51	7	ABAT,ADRA2C,AGT,CHRNA6,CHRNA7,CHRNB2,STX1A	1.37	0.00039	0.0081766
GO:0046661	male sex differentiation	biological_process	161	13	AR,BCL2L2,BIK,HMGCS1,ICAM1,LHFPL2,MAS1,MMP14,NUPR1,SEMA3A,STAR,TGFB2,WNT2B	4.31	0.0004	0.00835437
GO:0006957	complement activation, alternative pathway	biological_process	14	4	C3,CFP,CR1,VSIG4	0.37	0.00041	0.00846665
GO:0007169	transmembrane receptor protein tyrosine kinase signaling pathway	biological_process	684	34	ADRA2C,AGT,AR,ATP6V0D2,ATP6V1C2,BAIAP2L1,CCL2,CHRNA3,CNKSR1,CSF1R,DLL1,EPHB2,FAM129B,FGR,GHRL,GRB2,IGFBP6,IL1B,LRP1,MMP9,MUC20,NCF2,NRG1,NRG2,PDGFB,PDK4,PID1,PILRA,PTPN3,SLC9A3R1,SOCS3,SRC,SULF2,TRIM72	18.31	0.00041	0.00846665
GO:0051223	regulation of protein transport	biological_process	657	33	ABAT,ADRA2C,ANG,CCL2,CD14,CSF1R,FCGR2B,FFAR4,FGR,GHRL,IL18R1,IL1B,IL6,INHBB,ITGAM,LRP1,LRRK2,MARCKS,MYOM1,NLRP12,PTGS2,SLC9A3R1,SRC,SRCIN1,STX1A,SULF2,TGFB2,TLR1,TLR6,TLR8,TNFRSF9,TNFSF14,XPO4	17.59	0.00041	0.00846665
GO:0010466	negative regulation of peptidase activity	biological_process	250	17	AGT,C3,COL6A3,COL7A1,CR1,IL6,MMP9,PTGS2,SERPINE1,SERPINF2,SERPINI2,SLPI,SPINK2,SPINT2,SRC,TNFRSF10C,TNFSF14	6.69	0.00043	0.0088134
GO:0019221	cytokine-mediated signaling pathway	biological_process	631	32	CARD14,CCL2,CCR2,CCR3,CCR5,CMKLR1,CSF1R,GPR35,GRB2,HLA-F,ICAM1,IL17RE,IL18R1,IL1B,IL1R1,IL2RA,IL6,LRRC3,LTA,MMP12,PDGFB,PTAFR,SLIT3,SOCS3,TICAM2,TNFRSF10C,TNFRSF8,TNFRSF9,TNFSF14,TNFSF15,TRAF1,USP18	16.89	0.00043	0.0088134
GO:0070887	cellular response to chemical stimulus	biological_process	2721	100	ADAMTS12,ADGRE2,AGT,ALDH3A1,AQP3,AR,ATP6V0D2,ATP6V1C2,BAIAP2L1,BCL9,BMP8B,C5AR1,CARD14,CCL2,CCR2,CCR3,CCR5,CD14,CD86,CDKN2B,CLEC7A,CMA1,CMKLR1,CSF1R,CTSG,CXCL16,DAPK1,DLL1,DOCK4,EGR2,FAM129B,FFAR4,FOXA1,FPR1,GHRL,GPR35,GRB2,HLA-F,HMGCS1,ICAM1,IL17RE,IL18R1,IL1B,IL1R1,IL2RA,IL6,INHBB,JAML,JUN,KLF2,LILRB2,LMO3,LRRC3,LRRK2,LTA,LTBP2,MAP2K6,MAS1,MMP12,MMP9,NCF2,NLRP12,PDGFB,PDK4,PID1,PLA2G7,PTAFR,PTG…	72.85	0.00044	0.00895156
GO:0060986	endocrine hormone secretion	biological_process	52	7	AGT,APLN,FAM129B,GHRL,IL1B,INHBB,UCN	1.39	0.00044	0.00895156
GO:0045861	negative regulation of proteolysis	biological_process	322	20	AGT,C3,CLN8,COL6A3,COL7A1,CR1,IL6,LRRK2,MMP9,PTGS2,PTPN3,SERPINE1,SERPINF2,SERPINI2,SLPI,SPINK2,SPINT2,SRC,TNFRSF10C,TNFSF14	8.62	0.00045	0.00912122
GO:0007548	sex differentiation	biological_process	276	18	ANG,AR,BCL2L2,BIK,DACH1,HMGCS1,ICAM1,INHBB,LHFPL2,MAS1,MMP14,NUPR1,SEMA3A,SLIT3,SRC,STAR,TGFB2,WNT2B	7.39	0.00048	0.00965802
GO:0022602	ovulation cycle process	biological_process	86	9	ANG,CHRNA7,ICAM1,INHBB,MAP2K6,MMP14,SLIT3,SRC,TGFB2	2.3	0.00048	0.00965802
GO:0046209	nitric oxide metabolic process	biological_process	69	8	ACP5,AGT,ICAM1,IL1B,IL6,KLF2,PTGS2,TLR6	1.85	0.0005	0.00998727
GO:0051347	positive regulation of transferase activity	biological_process	664	33	ADRA2C,AGT,ANG,C5AR1,CARD14,CHRNA3,CHRNA7,CSF1R,DUSP19,EPHB2,FGD2,FGR,FPR1,GHRL,IL1B,LRRK2,MAP2K6,MAPK10,MAS1,MUC20,NRG1,PDGFB,S100A12,S1PR2,SLC11A1,SRC,SRCIN1,TGFB2,TLR6,TNFSF15,UBE2C,UCN,WNT11	17.78	0.0005	0.00998727
GO:0032680	regulation of tumor necrosis factor production	biological_process	105	10	ACP5,CCL2,CCR2,CD14,CHRNA7,GHRL,PTAFR,SPON2,TLR1,TNFRSF8	2.81	0.00051	0.0101501
GO:0052548	regulation of endopeptidase activity	biological_process	375	22	AGT,C3,COL6A3,COL7A1,CR1,DAPK1,IL6,MMP9,NLRP12,PTGS2,S100A8,S100A9,SERPINE1,SERPINF2,SERPINI2,SLPI,SPINK2,SPINT2,SRC,TNFRSF10C,TNFSF14,TNFSF15	10.04	0.00052	0.0103118
GO:0003073	regulation of systemic arterial blood pressure	biological_process	87	9	AGT,AR,ARHGAP42,CHRNA7,CMA1,CTSG,NCALD,PDGFB,SERPINF2	2.33	0.00053	0.0104723
GO:0043065	positive regulation of apoptotic process	biological_process	558	29	ADAMTSL4,AGT,BIK,CDKN2A,DAPK1,DFNA5,FGD2,FOXA1,IL19,IL6,INHBB,JUN,LTA,MAP2K6,MMP9,NLRP12,NUPR1,OSGIN1,PTGS2,RHOB,S100A8,S100A9,SLC9A3R1,SRC,TGFB2,TGM2,TNFRSF8,TNFSF15,WNT11	14.94	0.00054	0.0106316
GO:0032611	interleukin-1 beta production	biological_process	70	8	ACP5,CHRNA7,CMA1,GHRL,IL1B,NLRP12,TLR6,TLR8	1.87	0.00055	0.0107514
GO:0048511	rhythmic process	biological_process	303	19	ANG,BHLHE41,CHRNA7,CHRNB2,EGR2,GHRL,GPR157,ICAM1,IL6,INHBB,JUN,MAP2K6,MAPK10,MMP14,SERPINE1,SLIT3,SRC,STAR,TGFB2	8.11	0.00055	0.0107514
GO:0060669	embryonic placenta morphogenesis	biological_process	26	5	GCM1,GRB2,SOCS3,SPINT2,ZFP36L1	0.7	0.00056	0.0108313
GO:0032729	positive regulation of interferon-gamma production	biological_process	54	7	CCR2,CD14,IL18R1,IL1B,LTA,SLC11A1,TLR8	1.45	0.00056	0.0108313
GO:0050710	negative regulation of cytokine secretion	biological_process	54	7	FCGR2B,FFAR4,IL6,NLRP12,TLR6,TLR8,TNFRSF9	1.45	0.00056	0.0108313
GO:0050804	modulation of chemical synaptic transmission	biological_process	304	19	ABAT,AGT,CCL2,CHRNA3,CHRNA7,CHRNB2,CSPG5,EGR2,EPHB2,IL1B,LILRB2,LRRK2,NRGN,PTGS2,S1PR2,STAR,STX1A,UCN,UNC13A	8.14	0.00057	0.0109094
GO:0099177	regulation of trans-synaptic signaling	biological_process	304	19	ABAT,AGT,CCL2,CHRNA3,CHRNA7,CHRNB2,CSPG5,EGR2,EPHB2,IL1B,LILRB2,LRRK2,NRGN,PTGS2,S1PR2,STAR,STX1A,UCN,UNC13A	8.14	0.00057	0.0109094
GO:0030593	neutrophil chemotaxis	biological_process	88	9	C5AR1,CCL2,IL1B,JAML,S100A12,S100A8,S100A9,TGFB2,TREM1	2.36	0.00057	0.0109094
GO:0050708	regulation of protein secretion	biological_process	404	23	ABAT,ADRA2C,ANG,CD14,CSF1R,FCGR2B,FFAR4,FGR,GHRL,IL1B,IL6,INHBB,MARCKS,MYOM1,NLRP12,SRC,SRCIN1,STX1A,TGFB2,TLR1,TLR6,TLR8,TNFRSF9	10.82	0.00059	0.0111754
GO:0051346	negative regulation of hydrolase activity	biological_process	404	23	AGT,C3,COL6A3,COL7A1,CR1,ELFN2,IL6,LRRK2,MMP9,PPP1R26,PTGS2,RASA4,SERPINE1,SERPINF2,SERPINI2,SLPI,SPINK2,SPINT2,SRC,SYTL2,TGFB2,TNFRSF10C,TNFSF14	10.82	0.00059	0.0111754
GO:0032640	tumor necrosis factor production	biological_process	107	10	ACP5,CCL2,CCR2,CD14,CHRNA7,GHRL,PTAFR,SPON2,TLR1,TNFRSF8	2.86	0.00059	0.0111754
GO:0032270	positive regulation of cellular protein metabolic process	biological_process	1434	59	ADRA2C,AGT,ANG,AR,BMP8B,C3,C5AR1,CARD14,CCL2,CHRNA3,CHRNA7,CR1,CSF1R,CTF1,DAPK1,DUSP19,ENPP2,EPHB2,FCGR2B,FFAR4,FGD2,FPR1,GHRL,ICAM1,IL1B,IL6,INHBB,JUN,LILRB2,LRRK2,MAP2K6,MAPK10,MAS1,MMP14,MMP9,MUC20,NLRP12,NRG1,NUPR1,PCOLCE,PDGFB,PTAFR,PTGS2,S100A12,S100A8,S100A9,S1PR2,SEMA4C,SERPINF2,SLC11A1,SOCS3,SRC,SRCIN1,TGFB2,TLR6,TNFSF15,UBE2C,UCN,WNT11	38.39	0.0006	0.0112485
GO:0042110	T cell activation	biological_process	456	25	CCL2,CCR2,CD1C,CD209,CD86,CHRNA7,CLEC7A,CR1,DTX1,FCGR2B,GRB2,ICAM1,IL18R1,IL1B,IL2RA,IL6,JAML,LILRB2,MAFB,SLC11A1,SRC,TNFSF14,VNN1,VSIG4,ZFP36L1	12.21	0.0006	0.0112485
GO:0002699	positive regulation of immune effector process	biological_process	168	13	ADGRE2,C3,CCL2,CCR2,CD86,DHX58,FGR,IL1B,IL6,ITGAM,LTA,PTAFR,SPON2	4.5	0.0006	0.0112485
GO:0032493	response to bacterial lipoprotein	biological_process	7	3	CD14,TLR1,TLR6	0.19	0.00062	0.0115446
GO:0071351	cellular response to interleukin-18	biological_process	7	3	IL18R1,PDGFB,TICAM2	0.19	0.00062	0.0115446
GO:1904951	positive regulation of establishment of protein localization	biological_process	406	23	ABAT,ANG,CCL2,CD14,CSF1R,FGR,GHRL,IL18R1,IL1B,IL6,ITGAM,LRP1,LRRK2,MYOM1,NLRP12,PTGS2,SRC,SULF2,TGFB2,TLR1,TLR8,TNFSF14,XPO4	10.87	0.00063	0.0116912
GO:0002683	negative regulation of immune system process	biological_process	381	22	CCL2,CCR2,CD14,CD86,CR1,DHX58,DLL1,DTX1,FCGR2B,FCRLB,IL2RA,LILRB2,LILRB3,MAFB,MMP12,TGFB2,TICAM2,TLR6,TMEM176A,TSC22D3,VSIG4,ZFP36L1	10.2	0.00064	0.0118368
GO:0001763	morphogenesis of a branching structure	biological_process	191	14	AGT,AR,FOXA1,GCM1,GRB2,IL6,LRRK2,MMP14,SEMA3A,SOCS3,SPINT2,SRC,TGM2,WNT2B	5.11	0.00065	0.0119413
GO:0051716	cellular response to stimulus	biological_process	7132	225	ABAT,ADAM11,ADAMTS12,ADGRE2,ADGRE3,ADGRE4P,ADORA3,ADRA2C,AGT,ALDH3A1,APLN,AQP3,AR,ARHGAP31,ARHGAP42,ATP6V0D2,ATP6V1C2,BAIAP2L1,BAIAP3,BCL2L2,BCL9,BIK,BMP8B,BTG2,C3,C5AR1,CAMKV,CARD14,CCL2,CCR2,CCR3,CCR5,CD101,CD14,CD209,CD86,CDC42EP1,CDKN2A,CDKN2B,CHRNA3,CHRNA6,CHRNA7,CHRNB2,CLEC10A,CLEC7A,CMA1,CMKLR1,CNKSR1,CR1,CSF1R,CSPG5,CTF1,CTSG,CXCL16,DAPK1,DFNA5,DHX58,DLL1,DOCK4,DTX1,DUSP19,EGR2,ENPP2,EPHB…	190.94	0.00065	0.0119413
GO:2001057	reactive nitrogen species metabolic process	biological_process	72	8	ACP5,AGT,ICAM1,IL1B,IL6,KLF2,PTGS2,TLR6	1.93	0.00066	0.0120846
GO:0010575	positive regulation of vascular endothelial growth factor production	biological_process	27	5	C3,C5AR1,IL1B,PTGS2,SULF2	0.72	0.00067	0.0121462
GO:0048667	cell morphogenesis involved in neuron differentiation	biological_process	566	29	ATL1,ATP8A2,BHLHB9,CDKL5,CHRNA3,CHRNB2,CSF1R,EGR2,EPHB2,FAM129B,FMN1,GRB2,JUN,LRRK2,NCAM2,NRCAM,NRG1,PLXNA2,SCARF1,SEMA3A,SLC9A3R1,SLIT3,SLITRK5,SPON2,SRC,SRCIN1,TNFRSF8,TNN,TRIM46	15.15	0.00067	0.0121462
GO:0050731	positive regulation of peptidyl-tyrosine phosphorylation	biological_process	170	13	ADRA2C,AGT,CSF1R,CTF1,ENPP2,GHRL,ICAM1,IL6,NRG1,PDGFB,SOCS3,SRC,SRCIN1	4.55	0.00067	0.0121462
GO:0003006	developmental process involved in reproduction	biological_process	649	32	ANG,AR,BCL2L2,BIK,DACH1,FOXA1,FSCN3,GCM1,GCM2,GHRL,GRB2,HMGCS1,ICAM1,IL1B,INHBB,LHFPL2,MAS1,MCMDC2,MMP14,NUPR1,PDGFB,PTGS2,SEMA3A,SLIT3,SOCS3,SPINT2,SRC,STAR,TGFB2,WNT2B,ZFP36L1,ZMYND15	17.38	0.00069	0.0124677
GO:1901652	response to peptide	biological_process	435	24	AGT,ATP6V0D2,ATP6V1C2,BAIAP2L1,BTG2,CCL2,EGR2,FFAR4,GHRL,GRB2,ICAM1,IL1B,IL6,INHBB,KLF2,MAS1,PDK4,PID1,SOCS3,SPARC,SRC,STAR,TRIM72,ZFP36L1	11.65	0.0007	0.0126069
GO:0032695	negative regulation of interleukin-12 production	biological_process	16	4	ACP5,CMKLR1,TLR8,TNFRSF9	0.43	0.00071	0.0126357
GO:0002538	arachidonic acid metabolite production involved in inflammatory response	biological_process	2	2	ALOX5,SERPINE1	0.05	0.00072	0.0126357
GO:0002540	leukotriene production involved in inflammatory response	biological_process	2	2	ALOX5,SERPINE1	0.05	0.00072	0.0126357
GO:0035283	central nervous system segmentation	biological_process	2	2	EGR2,MAFB	0.05	0.00072	0.0126357
GO:0035284	brain segmentation	biological_process	2	2	EGR2,MAFB	0.05	0.00072	0.0126357
GO:0070488	neutrophil aggregation	biological_process	2	2	S100A8,S100A9	0.05	0.00072	0.0126357
GO:0090265	positive regulation of immune complex clearance by monocytes and macrophages	biological_process	2	2	CCL2,CCR2	0.05	0.00072	0.0126357
GO:0043300	regulation of leukocyte degranulation	biological_process	41	6	ADGRE2,CCR2,FCGR2B,FGR,ITGAM,PTAFR	1.1	0.00072	0.0126357
GO:0031399	regulation of protein modification process	biological_process	1696	67	ADRA2C,AGT,ANG,AR,BMP8B,C3,C5AR1,CARD14,CCL2,CDKN2A,CDKN2B,CHRNA3,CHRNA7,CSF1R,CTF1,DNAJB2,DUSP19,ENPP2,EPHB2,FAM212A,FAM212B,FCGR2B,FFAR4,FGD2,FGR,FPR1,GHRL,GRB2,ICAM1,IL1B,IL6,INHBB,JUN,LILRB2,LMO3,LRRC3,LRRK2,MAP2K6,MAPK10,MAS1,MMP9,MUC20,NLRP12,NRG1,NUPR1,PDGFB,PID1,PSCA,PTGS2,S100A12,S1PR2,SEMA4C,SERPINF2,SLC11A1,SLC9A3R1,SOCS3,SPDYE16,SRC,SRCIN1,TGFB2,TLR6,TLR8,TNFSF15,UBE2C,UCN,WNK2,WNT11	45.41	0.00075	0.0130786
GO:0006959	humoral immune response	biological_process	311	19	C1RL,C2,C3,C5AR1,CCL2,CFP,CR1,CTSG,FCGR2B,HIST1H2BK,IL6,LTA,S100A8,S100A9,SLC11A1,SLPI,SPON2,TREM1,VSIG4	8.33	0.00075	0.0130786
GO:0048878	chemical homeostasis	biological_process	1356	56	ABAT,ABCG1,ACSBG1,AGT,AQP3,ATP6V0D2,ATP6V1C2,C5AR1,CCL2,CCR2,CCR3,CCR5,CDH23,CHRNA3,CHRNA6,CHRNA7,CHRNB2,CMA1,EGR2,FOXA1,FPR1,FTH1,GCM2,GHRL,GPR157,GPR35,ICAM1,IL6,JUN,KCNH3,KCNK13,KCNQ3,LRRK2,NRG1,PDK4,PID1,S100A8,S100A9,S1PR2,SLC11A1,SLC26A11,SLC30A4,SLC39A5,SLC4A8,SLC9A3,SLC9A3R1,SLC9A9,SRC,STAR,STEAP1,STX1A,TGM2,TRPA1,TYMP,WNK2,WNK4	36.3	0.00076	0.013211
GO:0006968	cellular defense response	biological_process	57	7	C5AR1,CCR2,CCR3,CCR5,KIR3DL2,LILRB2,NCF2	1.53	0.00078	0.0134734
GO:0048661	positive regulation of smooth muscle cell proliferation	biological_process	57	7	IL6,JUN,PDGFB,PTAFR,PTGS2,SERPINF2,TGM2	1.53	0.00078	0.0134734
GO:0034612	response to tumor necrosis factor	biological_process	288	18	ADAMTS12,CARD14,CCL2,CD14,CXCL16,ICAM1,IL6,KLF2,LTA,PID1,PTGS2,TNFRSF10C,TNFRSF8,TNFRSF9,TNFSF14,TNFSF15,TRAF1,ZFP36L1	7.71	0.00079	0.0135608
GO:0021602	cranial nerve morphogenesis	biological_process	28	5	CHRNB2,EGR2,EPHB2,MAFB,SEMA3A	0.75	0.00079	0.0135608
GO:0071900	regulation of protein serine/threonine kinase activity	biological_process	492	26	C5AR1,CARD14,CDKN2A,CDKN2B,CHRNA7,CSF1R,DUSP19,EPHB2,FAM212A,FAM212B,FGD2,FPR1,GHRL,IL1B,LRRK2,MAP2K6,MAPK10,MAS1,MUC20,NRG1,PDGFB,S100A12,S1PR2,SRC,TLR6,TNFSF15	13.17	0.00081	0.0138608
GO:0071675	regulation of mononuclear cell migration	biological_process	42	6	C5AR1,CCL2,CCR2,CMKLR1,PLA2G7,SERPINE1	1.12	0.00083	0.0141151
GO:0019725	cellular homeostasis	biological_process	1209	51	ABAT,ACSBG1,AGT,ATP6V0D2,ATP6V1C2,C5AR1,CCL2,CCR2,CCR3,CCR5,CDH23,CHRNA3,CHRNA6,CHRNA7,CHRNB2,CMA1,EGR2,FPR1,FTH1,GCM2,GHRL,GPR157,GPR35,ICAM1,IL6,JUN,KCNH3,KCNK13,KCNQ3,LRRK2,NCF2,NRG1,PID1,S100A8,S100A9,S1PR2,SLC11A1,SLC26A11,SLC30A4,SLC39A5,SLC4A8,SLC9A3,SLC9A3R1,SLC9A9,SRC,STAR,STX1A,TGM2,TRPA1,TYMP,UBE2C	32.37	0.00083	0.0141151
GO:1903305	regulation of regulated secretory pathway	biological_process	132	11	ADGRE2,CCR2,FCGR2B,FGR,ITGAM,LRRK2,PTAFR,SPINK2,STX1A,SYT15,SYTL2	3.53	0.00085	0.0144106
GO:0042698	ovulation cycle	biological_process	93	9	ANG,CHRNA7,ICAM1,INHBB,MAP2K6,MMP14,SLIT3,SRC,TGFB2	2.49	0.00086	0.0145353
GO:0032760	positive regulation of tumor necrosis factor production	biological_process	58	7	CCL2,CCR2,CD14,PTAFR,SPON2,TLR1,TNFRSF8	1.55	0.00087	0.0145698
GO:0042116	macrophage activation	biological_process	58	7	FCGR2B,ITGAM,JUN,SLC11A1,TLR1,TLR6,TLR8	1.55	0.00087	0.0145698
GO:0070201	regulation of establishment of protein localization	biological_process	686	33	ABAT,ADRA2C,ANG,CCL2,CD14,CSF1R,FCGR2B,FFAR4,FGR,GHRL,IL18R1,IL1B,IL6,INHBB,ITGAM,LRP1,LRRK2,MARCKS,MYOM1,NLRP12,PTGS2,SLC9A3R1,SRC,SRCIN1,STX1A,SULF2,TGFB2,TLR1,TLR6,TLR8,TNFRSF9,TNFSF14,XPO4	18.37	0.00087	0.0145698
GO:0060341	regulation of cellular localization	biological_process	1123	48	ABAT,ADGRE2,ADRA2C,AGT,ANG,APLN,CCL2,CCR2,CD14,CHRNA3,CHRNA6,CHRNA7,CHRNB2,CSF1R,FCGR2B,FFAR4,FGR,GHRL,IL18R1,IL1B,IL6,INHBB,ITGAM,LRRK2,MARCKS,MYOM1,NLRP12,NRG1,PTAFR,PTGS2,SCT,SLC9A3R1,SPINK2,SRC,SRCIN1,STX1A,SULF2,SYT15,SYTL2,TGFB2,TLR1,TLR6,TLR8,TNFRSF9,TNFSF14,UCN,UNC13A,XPO4	30.07	0.0009	0.0150109
GO:0097194	execution phase of apoptosis	biological_process	523	27	AGT,AR,BCL2L2,BIK,CD14,CECR2,DAPK1,DFNA5,DNASE2,IL19,IL1B,INHBB,JUN,MEIS3,MMP9,NUPR1,S100A8,S100A9,SLC9A3R1,SRC,TERT,TGFB2,TICAM2,TNFRSF10C,TNFRSF8,TNFRSF9,TRAF1	14	0.00091	0.0150109
GO:0001774	microglial cell activation	biological_process	17	4	ITGAM,JUN,TLR6,TLR8	0.46	0.00091	0.0150109
GO:0002269	leukocyte activation involved in inflammatory response	biological_process	17	4	ITGAM,JUN,TLR6,TLR8	0.46	0.00091	0.0150109
GO:0014061	regulation of norepinephrine secretion	biological_process	17	4	ADRA2C,AGT,CHRNA7,STX1A	0.46	0.00091	0.0150109
GO:0051345	positive regulation of hydrolase activity	biological_process	688	33	ADAP2,AGAP14,AGT,ANG,ARHGAP31,ARHGAP42,C5AR1,CCL2,CDC42EP1,CDKL5,CR1,DAPK1,DNAJB2,DOCK4,ICAM1,JUN,LRRK2,MMP14,NLRP12,PCOLCE,PTAFR,RASA4,RASA4B,RASAL1,RASGEF1B,RGS9,S100A8,S100A9,SIPA1L2,TBC1D3,TBC1D3D,TNFSF15,WNT11	18.42	0.00092	0.0150853
GO:0097190	apoptotic signaling pathway	biological_process	470	25	AGT,AR,BCL2L2,BIK,CD14,DAPK1,DFNA5,IL19,IL1B,INHBB,JUN,MEIS3,MMP9,NUPR1,S100A8,S100A9,SLC9A3R1,SRC,TERT,TGFB2,TICAM2,TNFRSF10C,TNFRSF8,TNFRSF9,TRAF1	12.58	0.00092	0.0150853
GO:0048518	positive regulation of biological process	biological_process	5364	175	ABAT,ABCG1,ADAMTSL4,ADGRE2,ADORA3,ADRA2C,AGT,ALDH3A1,ANG,APLN,AQP3,AR,ATP6V1C2,ATP8A2,BAIAP2L1,BCL9,BHLHB9,BIK,BMP8B,BTG2,C1RL,C2,C3,C5AR1,CARD14,CCL2,CCR2,CCR3,CD101,CD14,CD209,CD86,CDC42EP1,CDKL5,CDKN2A,CDKN2B,CELF3,CFP,CHRNA3,CHRNA7,CHRNB2,CLDN7,CLEC10A,CLEC7A,CMA1,CMKLR1,CR1,CSF1R,CTF1,CTSG,CXCL16,DAPK1,DFNA5,DHX58,DLL1,DUSP19,EGR2,ENPP2,EPHB2,FAM129B,FCGR2B,FCGR3A,FFAR4,FGD2,FGR,FMN1,FOXA1,F…	143.61	0.00093	0.0151139
GO:0022617	extracellular matrix disassembly	biological_process	94	9	CAPNS2,CMA1,CTSG,LRP1,MMP1,MMP10,MMP12,MMP14,MMP9	2.52	0.00093	0.0151139
GO:0007275	multicellular organism development	biological_process	5116	168	ABAT,ACP5,ACSBG1,ADAMTS12,ADAP2,ADRA2C,AGT,ANG,APLN,AQP3,AR,ATL1,ATP8A2,BCL2L2,BCL9,BHLHB9,BHLHE41,BIK,BMP8B,BTG2,C3,C5AR1,CCL2,CCR2,CCR3,CD101,CD86,CDH23,CDKL5,CDKN2B,CECR2,CHRNA3,CHRNA7,CHRNB2,CLN8,CMA1,CMKLR1,COL27A1,COL6A3,COL7A1,CR1,CSF1R,CSPG5,CTF1,DACH1,DFNA5,DLL1,DNASE2,DTX1,EGR2,ENPP2,EPHB2,FAM129B,FAM212A,FCGR2B,FMN1,FOXA1,FZD6,GCM1,GCM2,GHRL,GPR157,GPR161,GRB2,HIVEP1,HMGCS1,HSF4,ICAM1,…	136.97	0.00093	0.0151139
GO:0022604	regulation of cell morphogenesis	biological_process	497	26	BHLHB9,CCL2,CDC42EP1,CDKL5,CHRNA3,CHRNB2,CSF1R,ENPP2,EPHB2,FGD2,FGR,FOXA1,ICAM1,IL1B,IL6,LRRK2,NRCAM,NRG1,PLXNA2,SCARF1,SEMA3A,SLC9A3R1,SPARC,SRC,SRCIN1,TGFB2	13.31	0.00094	0.015142
GO:0050766	positive regulation of phagocytosis	biological_process	43	6	C2,C3,CCL2,FCGR2B,IL1B,SLC11A1	1.15	0.00094	0.015142
GO:0010469	regulation of signaling receptor activity	biological_process	551	28	ADRA2C,AGT,APLN,BMP8B,CCL2,CSPG5,CTF1,CXCL16,DAPK1,FCGR2B,GHRL,IL19,IL1B,IL32,IL6,INHBB,LTA,NRG1,NRG2,OSGIN1,PDGFB,SCT,SERPINE1,TGFB2,TNFSF14,TNFSF15,TYMP,UCN	14.75	0.00094	0.015142
GO:0043434	response to peptide hormone	biological_process	393	22	AGT,ATP6V0D2,ATP6V1C2,BAIAP2L1,BTG2,CCL2,EGR2,GHRL,GRB2,ICAM1,IL1B,IL6,INHBB,MAS1,PDK4,PID1,SOCS3,SPARC,SRC,STAR,TRIM72,ZFP36L1	10.52	0.00096	0.0152671
GO:0048017	inositol lipid-mediated signaling	biological_process	155	12	AGT,CSF1R,FGR,NRG1,PDGFB,PIK3C2B,PLCH1,PLD2,PTAFR,SLC9A3R1,TGFB2,ZFP36L1	4.15	0.00096	0.0152671
GO:0035095	behavioral response to nicotine	biological_process	8	3	CHRNA3,CHRNA7,CHRNB2	0.21	0.00097	0.0152671
GO:0043615	astrocyte cell migration	biological_process	8	3	CCL2,CCR2,MMP14	0.21	0.00097	0.0152671
GO:0045188	regulation of circadian sleep/wake cycle, non-REM sleep	biological_process	8	3	CHRNB2,GHRL,IL6	0.21	0.00097	0.0152671
GO:0051458	corticotropin secretion	biological_process	8	3	APLN,GHRL,UCN	0.21	0.00097	0.0152671
GO:2000427	positive regulation of apoptotic cell clearance	biological_process	8	3	C2,C3,CCL2	0.21	0.00097	0.0152671
GO:0045807	positive regulation of endocytosis	biological_process	114	10	C2,C3,CCL2,CD14,DLL1,FCGR2B,IL1B,LRP1,SERPINE1,SLC11A1	3.05	0.00097	0.0152671
GO:0045088	regulation of innate immune response	biological_process	421	23	CD14,CD209,CD86,CLEC10A,CLEC7A,CR1,DHX58,FCGR2B,FGR,ITGAM,MAP2K6,MMP12,MUC20,PTAFR,S100A8,S100A9,SOCS3,SRC,TICAM2,TLR1,TLR6,TLR8,USP18	11.27	0.00103	0.0161191
GO:0061138	morphogenesis of a branching epithelium	biological_process	178	13	AGT,AR,FOXA1,GCM1,GRB2,IL6,MMP14,SEMA3A,SOCS3,SPINT2,SRC,TGM2,WNT2B	4.77	0.00103	0.0161191
GO:0043067	regulation of programmed cell death	biological_process	1529	61	ADAMTSL4,AGT,AR,BCL2L2,BHLHB9,BIK,BMP8B,BTG2,C5AR1,CARD14,CCL2,CD14,CDKN2A,CLDN7,CSF1R,DAPK1,DFNA5,DLL1,FAM129B,FFAR4,FGD2,FOXA1,GHRL,ICAM1,IL19,IL1B,IL6,INHBB,JUN,LRP1,LRRK2,LTA,MAP2K6,MEIS3,MMP9,NLRP12,NUPR1,OSGIN1,PDK4,PTGS2,RHOB,S100A8,S100A9,SERPINE1,SLC9A3R1,SOCS3,SRC,STAR,TERT,TGFB2,TGM2,TICAM2,TNFRSF10C,TNFRSF8,TNFRSF9,TNFSF14,TNFSF15,TRAF1,TSC22D3,UCN,WNT11	40.94	0.00104	0.0162293
GO:0042221	response to chemical	biological_process	4218	142	ABAT,ABCA3,ABCC3,ABCG1,ACP5,ACSBG1,ADAMTS12,ADGRE2,AGT,ALDH3A1,ANG,AQP3,AR,ATP6V0D2,ATP6V1C2,BAIAP2L1,BCL9,BMP8B,BTG2,C2,C5AR1,CARD14,CCL2,CCR2,CCR3,CCR5,CD14,CD86,CDKN2B,CHRNA3,CHRNA6,CHRNA7,CHRNB2,CLDN7,CLEC7A,CMA1,CMKLR1,CSF1R,CTSG,CXCL16,DAPK1,DLL1,DNAJB2,DOCK4,EGR2,ENPP2,EPHB2,FAM129B,FCGR2B,FFAR4,FOLR3,FOXA1,FPR1,GHRL,GPR35,GRB2,HLA-F,HMGCS1,HSPA6,ICAM1,IL17RE,IL18R1,IL1B,IL1R1,IL2RA,IL6,IL…	112.93	0.00105	0.016339
GO:1901701	cellular response to oxygen-containing compound	biological_process	954	42	AGT,AR,ATP6V0D2,ATP6V1C2,BAIAP2L1,CCL2,CCR5,CD14,CD86,CLEC7A,CMA1,CTSG,CXCL16,DAPK1,GHRL,GRB2,HMGCS1,ICAM1,IL1B,IL6,INHBB,JUN,KLF2,LILRB2,MAP2K6,MAS1,MMP9,PDGFB,PDK4,PID1,PTAFR,PTGS2,RHOB,SERPINE1,SOCS3,SPON2,SRC,STAR,TICAM2,TRIM72,WNT11,ZFP36L1	25.54	0.00107	0.0166031
GO:0042136	neurotransmitter biosynthetic process	biological_process	96	9	ABAT,ACP5,AGT,ICAM1,IL1B,IL6,KLF2,PTGS2,TLR6	2.57	0.00108	0.0166642
GO:0048659	smooth muscle cell proliferation	biological_process	96	9	AGT,ANG,IL6,JUN,PDGFB,PTAFR,PTGS2,SERPINF2,TGM2	2.57	0.00108	0.0166642
GO:0016310	phosphorylation	biological_process	2331	86	ADRA2C,AGT,ANG,APLN,AR,BMP8B,C3,C5AR1,CAMKV,CARD14,CCL2,CCR5,CD86,CDKL5,CDKN2A,CDKN2B,CHRNA3,CHRNA7,CKM,CSF1R,CTF1,CTSG,DAPK1,DUSP19,EFR3B,ENPP2,EPHB2,FAM212A,FAM212B,FCGR2B,FFAR4,FGD2,FGR,FPR1,GHRL,GRB2,GRK1,ICAM1,IL1B,IL2RA,IL6,INHBB,JUN,KCNH3,LMO3,LRRC3,LRRK2,MAP2K6,MAPK10,MAS1,MMP9,MUC20,MYLK4,NEK11,NLRP12,NRG1,NRG2,OGDHL,PDGFB,PDK4,PID1,PIK3C2B,PRKAG3,PSCA,PTGS2,RASA4,RASAL1,S100A12,S1PR2,SE…	62.41	0.00109	0.0167245
GO:0001505	regulation of neurotransmitter levels	biological_process	296	18	ABAT,ACP5,AGT,BAIAP3,CHDH,CHRNA3,ICAM1,IL1B,IL6,KLF2,LRRK2,NRXN2,PTGS2,STX1A,SYT15,SYTL2,TLR6,UNC13A	7.92	0.00109	0.0167245
GO:0006909	phagocytosis	biological_process	321	19	C2,C3,CCL2,CD14,CEACAM4,CLEC7A,FCGR2B,FCGR3A,FGR,GRB2,IL1B,ITGAM,LRP1,NCF2,PLD2,SLC11A1,SPON2,SRC,TGM2	8.59	0.0011	0.0167377
GO:2001244	positive regulation of intrinsic apoptotic signaling pathway	biological_process	30	5	DFNA5,IL19,S100A8,S100A9,SLC9A3R1	0.8	0.0011	0.0167377
GO:0007167	enzyme linked receptor protein signaling pathway	biological_process	985	43	ADRA2C,AGT,AR,ATP6V0D2,ATP6V1C2,BAIAP2L1,BCL9,BMP8B,CCL2,CDKN2B,CHRNA3,CNKSR1,CSF1R,CTF1,DLL1,EPHB2,FAM129B,FGR,GHRL,GRB2,IGFBP6,IL1B,INHBB,JUN,LRP1,LTBP2,MMP9,MUC20,NCF2,NRG1,NRG2,PDGFB,PDK4,PID1,PILRA,PTPN3,SLC39A5,SLC9A3R1,SOCS3,SRC,SULF2,TGFB2,TRIM72	26.37	0.0011	0.0167377
GO:0010634	positive regulation of epithelial cell migration	biological_process	116	10	AGT,ENPP2,JUN,MMP9,PDGFB,PTGS2,RHOB,SPARC,SRC,TGFB2	3.11	0.00111	0.0168432
GO:1903409	reactive oxygen species biosynthetic process	biological_process	78	8	ACP5,AGT,ICAM1,IL1B,IL6,KLF2,PTGS2,TLR6	2.09	0.00113	0.0170994
GO:0002691	regulation of cellular extravasation	biological_process	18	4	CCL2,CCR2,ICAM1,IL1R1	0.48	0.00115	0.0172594
GO:0007250	activation of NF-kappaB-inducing kinase activity	biological_process	18	4	CARD14,MAS1,TLR6,TNFSF15	0.48	0.00115	0.0172594
GO:0048243	norepinephrine secretion	biological_process	18	4	ADRA2C,AGT,CHRNA7,STX1A	0.48	0.00115	0.0172594
GO:0002548	monocyte chemotaxis	biological_process	61	7	CCL2,CCR2,IL6,PDGFB,PLA2G7,S100A12,SERPINE1	1.63	0.00118	0.0176614
GO:0007622	rhythmic behavior	biological_process	45	6	CHRNB2,EGR2,GHRL,GPR157,IL6,STAR	1.2	0.0012	0.0178634
GO:0045123	cellular extravasation	biological_process	45	6	CCL2,CCR2,ICAM1,IL1R1,JAML,TREM1	1.2	0.0012	0.0178634
GO:0031646	positive regulation of neurological system process	biological_process	138	11	ABAT,CCL2,CHRNA7,CHRNB2,EPHB2,IL6,LILRB2,NRG1,NRGN,PTGS2,STX1A	3.69	0.00122	0.0181121
GO:0051952	regulation of amine transport	biological_process	79	8	ABAT,ADRA2C,AGT,CHRNA3,CHRNA6,CHRNA7,CHRNB2,STX1A	2.12	0.00123	0.0181136
GO:0031667	response to nutrient levels	biological_process	644	31	ALDH3A1,AQP3,ATP6V0D2,ATP6V1C2,C2,CCL2,CDKN2B,CHRNA7,GABARAPL1,GHRL,HMGCS1,ICAM1,IL1B,IL6,INHBB,JUN,KYNU,LRRK2,LTA,PDK4,PIK3C2B,PRKAG3,PTGS2,SLC39A5,SPARC,SRC,STAR,UCN,UPP1,WNT11,WNT2B	17.24	0.00123	0.0181136
GO:0010941	regulation of cell death	biological_process	1634	64	ADAMTSL4,AGT,AR,BCL2L2,BHLHB9,BIK,BMP8B,BTG2,C5AR1,CARD14,CCL2,CD14,CDKN2A,CHRNA7,CLDN7,CSF1R,DAPK1,DFNA5,DLL1,FAM129B,FCGR2B,FFAR4,FGD2,FOXA1,GHRL,ICAM1,IL19,IL1B,IL6,INHBB,ITGAM,JUN,LRP1,LRRK2,LTA,MAP2K6,MEIS3,MMP9,NLRP12,NUPR1,OSGIN1,PDK4,PTGS2,RHOB,S100A8,S100A9,SERPINE1,SLC9A3R1,SOCS3,SRC,STAR,TERT,TGFB2,TGM2,TICAM2,TNFRSF10C,TNFRSF8,TNFRSF9,TNFSF14,TNFSF15,TRAF1,TSC22D3,UCN,WNT11	43.75	0.00123	0.0181136
GO:0032268	regulation of cellular protein metabolic process	biological_process	2374	87	ADRA2C,AGT,ANG,AR,BMP8B,BTG2,C3,C5AR1,CARD14,CCL2,CDKN2A,CDKN2B,CHRNA3,CHRNA7,CLN8,COL6A3,COL7A1,CR1,CSF1R,CTF1,DAPK1,DNAJB2,DUSP19,ENPP2,EPHB2,FAM212A,FAM212B,FCGR2B,FFAR4,FGD2,FGR,FPR1,GHRL,GRB2,ICAM1,IL1B,IL6,INHBB,JUN,LILRB2,LMO3,LRRC3,LRRK2,MAP2K6,MAPK10,MAS1,MMP14,MMP9,MUC20,NLRP12,NRG1,NUPR1,PCOLCE,PDGFB,PID1,PSCA,PTAFR,PTGS2,PTPN3,S100A12,S100A8,S100A9,S1PR2,SEMA4C,SERPINE1,SERPINF2,SERPI…	63.56	0.00124	0.0182121
GO:0048513	animal organ development	biological_process	3378	117	ABAT,ACP5,ADAMTS12,ADAP2,AGT,ANG,APLN,AQP3,AR,ATP8A2,BCL2L2,BCL9,BHLHE41,BIK,BMP8B,BTG2,C5AR1,CCL2,CD101,CD86,CDH23,CDKN2B,CHRNB2,CMA1,COL27A1,COL6A3,COL7A1,CR1,CSF1R,CTF1,DFNA5,DLL1,DNASE2,DTX1,EGR2,EPHB2,FAM129B,FCGR2B,FMN1,FOXA1,FZD6,GCM1,GCM2,GHRL,GRB2,HMGCS1,HSF4,ICAM1,IL18R1,IL1B,IL2RA,IL6,ILDR2,INHBB,ITGA2B,ITGAX,JUN,KLF2,KLF6,KLHL41,KRT12,KRT7,LILRB2,LILRB3,LRP1,LRP10,LRRK2,LTA,MAFB,MAS1,…	90.44	0.00127	0.018603
GO:0015850	organic hydroxy compound transport	biological_process	228	15	ABAT,ABCC3,ABCG1,ADRA2C,AGT,AQP3,CHRNA6,CHRNA7,CHRNB2,GHRL,LRP1,SLC5A11,SLCO2B1,STAR,STX1A	6.1	0.00128	0.0186996
GO:1902105	regulation of leukocyte differentiation	biological_process	252	16	CD101,CD86,CR1,DTX1,FCGR2B,IL2RA,IL6,JUN,LILRB2,LILRB3,MAFB,MMP14,SIGLEC15,TMEM176A,VNN1,ZFP36L1	6.75	0.00129	0.0187957
GO:0071310	cellular response to organic substance	biological_process	2247	83	ADAMTS12,AGT,AR,ATP6V0D2,ATP6V1C2,BAIAP2L1,BCL9,BMP8B,CARD14,CCL2,CCR2,CCR3,CCR5,CD14,CD86,CDKN2B,CLEC7A,CMA1,CMKLR1,CSF1R,CTSG,CXCL16,DAPK1,DLL1,EGR2,FAM129B,FFAR4,FOXA1,GHRL,GPR35,GRB2,HLA-F,HMGCS1,ICAM1,IL17RE,IL18R1,IL1B,IL1R1,IL2RA,IL6,INHBB,JUN,KLF2,LILRB2,LMO3,LRRC3,LTA,LTBP2,MAP2K6,MAS1,MMP12,NLRP12,PDGFB,PDK4,PID1,PTAFR,PTGS2,RNF185,SERPINE1,SLC39A5,SLIT3,SOCS3,SPARC,SPINT2,SPON2,SRC,STA…	60.16	0.0013	0.0188913
GO:1900117	regulation of execution phase of apoptosis	biological_process	482	25	AGT,AR,BCL2L2,BIK,CD14,DAPK1,DFNA5,IL19,IL1B,INHBB,JUN,MEIS3,MMP9,NUPR1,S100A8,S100A9,SLC9A3R1,SRC,TERT,TGFB2,TICAM2,TNFRSF10C,TNFRSF8,TNFRSF9,TRAF1	12.9	0.00131	0.0189864
GO:0042981	regulation of apoptotic process	biological_process	1513	60	ADAMTSL4,AGT,AR,BCL2L2,BHLHB9,BIK,BMP8B,BTG2,C5AR1,CARD14,CCL2,CD14,CDKN2A,CLDN7,CSF1R,DAPK1,DFNA5,DLL1,FAM129B,FFAR4,FGD2,FOXA1,GHRL,ICAM1,IL19,IL1B,IL6,INHBB,JUN,LRP1,LTA,MAP2K6,MEIS3,MMP9,NLRP12,NUPR1,OSGIN1,PDK4,PTGS2,RHOB,S100A8,S100A9,SERPINE1,SLC9A3R1,SOCS3,SRC,STAR,TERT,TGFB2,TGM2,TICAM2,TNFRSF10C,TNFRSF8,TNFRSF9,TNFSF14,TNFSF15,TRAF1,TSC22D3,UCN,WNT11	40.51	0.00132	0.0190809
GO:0030154	cell differentiation	biological_process	3931	133	ABCG1,ADAMTS12,ADAMTSL4,ADRA2C,AGT,ANG,AQP3,AR,ATL1,ATP8A2,BCL9,BHLHB9,BHLHE41,BMP8B,BTG2,CCL2,CCR2,CD101,CD86,CDH23,CDKL5,CDKN2B,CHRNA3,CHRNB2,CMKLR1,COL27A1,COL7A1,CR1,CSF1R,CSPG5,CTF1,DFNA5,DLL1,DNASE2,DTX1,EGR2,EPHB2,FAM129B,FBXO40,FCGR2B,FFAR4,FGR,FMN1,FOXA1,FSCN3,GCM1,GCM2,GHRL,GPR157,GRB2,HSF4,ICAM1,IL18R1,IL1B,IL2RA,IL6,ILDR2,INHBB,ITGA2B,ITGAM,JUN,KLF2,KLF6,KLHL41,KRT12,KRT7,LILRB2,LILRB…	105.24	0.00135	0.0194124
GO:0046580	negative regulation of Ras protein signal transduction	biological_process	46	6	ARHGAP42,EPHB2,RASA4,RASA4B,RASAL1,TGFB2	1.23	0.00135	0.0194124
GO:1904018	positive regulation of vasculature development	biological_process	140	11	C3,C5AR1,CCR3,CHRNA7,CMA1,IL1B,PDGFB,PTGS2,RHOB,SERPINE1,TERT	3.75	0.00137	0.0196486
GO:2001233	regulation of apoptotic signaling pathway	biological_process	254	16	AGT,AR,BCL2L2,BIK,DFNA5,IL19,IL1B,INHBB,MEIS3,MMP9,S100A8,S100A9,SLC9A3R1,SRC,TERT,TRAF1	6.8	0.0014	0.0199873
GO:0031915	positive regulation of synaptic plasticity	biological_process	9	3	EPHB2,PTGS2,UNC13A	0.24	0.00142	0.0199873
GO:0042747	circadian sleep/wake cycle, REM sleep	biological_process	9	3	CHRNB2,GHRL,STAR	0.24	0.00142	0.0199873
GO:0042748	circadian sleep/wake cycle, non-REM sleep	biological_process	9	3	CHRNB2,GHRL,IL6	0.24	0.00142	0.0199873
GO:0031649	heat generation	biological_process	19	4	ABAT,APLN,IL1B,PTGS2	0.51	0.00143	0.0199873
GO:0042533	tumor necrosis factor biosynthetic process	biological_process	19	4	CCR2,GHRL,TLR1,TNFRSF8	0.51	0.00143	0.0199873
GO:0042534	regulation of tumor necrosis factor biosynthetic process	biological_process	19	4	CCR2,GHRL,TLR1,TNFRSF8	0.51	0.00143	0.0199873
GO:0090026	positive regulation of monocyte chemotaxis	biological_process	19	4	CCL2,CCR2,PLA2G7,SERPINE1	0.51	0.00143	0.0199873
GO:0006801	superoxide metabolic process	biological_process	63	7	ACP5,AGT,ITGAM,NCF1B,NCF1C,NCF2,NOXA1	1.69	0.00143	0.0199873
GO:1903524	positive regulation of blood circulation	biological_process	63	7	ADRA2C,CHRNA7,ICAM1,PTAFR,PTGS2,TGFB2,UCN	1.69	0.00143	0.0199873
GO:0007267	cell-cell signaling	biological_process	1771	68	ABAT,ADRA2C,AGT,APLN,AR,ATP6V1C2,BAIAP3,BCL9,BHLHB9,CCL2,CCR5,CD86,CHRNA3,CHRNA6,CHRNA7,CHRNB2,CSPG5,CTF1,DLL1,EGR2,EPHB2,FAM129B,FFAR4,FOXA1,FZD6,GABRR1,GHRL,GRB2,IGFBP6,IL1B,IL6,ILDR2,INHBB,KCNQ3,KREMEN1,LILRB2,LRP1,LRRK2,LTA,LVRN,MARCKS,NPHP3,NRG1,NRGN,NRXN2,PCDHGB6,PDE7B,PDGFB,PTGS2,S100A9,S1PR2,SCT,SLC9A3R1,SLITRK5,SRC,STAR,STON2,STX1A,SULF2,SYT15,SYTL2,TERT,TGFB2,TRIM46,UCN,UNC13A,WNT11,WNT…	47.41	0.00144	0.0200251
GO:0022612	gland morphogenesis	biological_process	120	10	AR,CSF1R,FOXA1,IL6,SEMA3A,SLC9A3R1,SRC,SULF2,TGFB2,TGM2	3.21	0.00144	0.0200251
GO:0051092	positive regulation of NF-kappaB transcription factor activity	biological_process	141	11	AGT,AR,CARD14,ICAM1,IL1B,IL6,S100A12,S100A8,S100A9,TLR6,TRAF1	3.77	0.00146	0.020252
GO:0006915	apoptotic process	biological_process	1805	69	ADAMTSL4,AGT,AR,BCL2L2,BHLHB9,BIK,BMP8B,BTG2,C5AR1,CARD14,CCL2,CD14,CDKN2A,CECR2,CLDN7,CSF1R,DAPK1,DFNA5,DLL1,DNASE2,FAM129B,FFAR4,FGD2,FOXA1,GHRL,ICAM1,IL19,IL1B,IL2RA,IL6,INHBB,JUN,KREMEN1,LRP1,LTA,MAP2K6,MEIS3,MMP9,NLRP12,NUPR1,OSGIN1,PDK4,PHLDA1,PTGS2,RHOB,S100A8,S100A9,SEMA3A,SERPINE1,SLC5A11,SLC9A3R1,SLIT3,SOCS3,SRC,STAR,TERT,TGFB2,TGM2,TICAM2,TNFRSF10C,TNFRSF8,TNFRSF9,TNFSF14,TNFSF15,TRAF1…	48.32	0.00148	0.0204262
GO:0048468	cell development	biological_process	2127	79	ADAMTSL4,ADRA2C,AGT,ANG,AR,ATL1,ATP8A2,BCL9,BHLHB9,BHLHE41,BMP8B,BTG2,CCR2,CDH23,CDKL5,CHRNA3,CHRNB2,COL27A1,CSF1R,CTF1,DLL1,DTX1,EGR2,EPHB2,FAM129B,FMN1,FOXA1,FSCN3,GHRL,GRB2,HSF4,ICAM1,IL1B,IL6,INHBB,JUN,KLF2,KLHL41,LRP1,LRRK2,LTA,MAPK10,MCMDC2,MMP14,MYH6,MYOM1,NCAM2,NRCAM,NRG1,PDGFB,PLXNA2,S100A8,SCARF1,SEMA3A,SGCG,SIGLEC15,SLC9A3R1,SLIT3,SLITRK5,SPINT2,SPON2,SRC,SRCIN1,STAR,SULF2,TERT,TFCP2L1…	56.95	0.00148	0.0204262
GO:0032148	activation of protein kinase B activity	biological_process	32	5	ADRA2C,ANG,NRG1,PDGFB,SRC	0.86	0.00149	0.0205127
GO:0045595	regulation of cell differentiation	biological_process	1616	63	ABCG1,ADAMTS12,ADRA2C,AGT,AQP3,AR,ATP8A2,BCL9,BHLHB9,BHLHE41,CCR2,CD101,CD86,CDKL5,CHRNA3,CHRNB2,CMKLR1,CR1,DLL1,DTX1,EPHB2,FAM129B,FCGR2B,FOXA1,GCM1,HSF4,IL1B,IL2RA,IL6,ITGA2B,JUN,KLHL41,LILRB2,LILRB3,LMO3,LRP1,LRRK2,LTA,MAFB,MEDAG,MMP14,NPHP3,NRCAM,NRG1,PLXNA2,PTGS2,SCARF1,SEMA3A,SERPINF2,SIGLEC15,SOCS3,SRCIN1,STAR,TERT,TGFB2,TMEM176A,TNFRSF8,TNFSF14,TNN,TRIM72,VNN1,ZFP36L1,ZSCAN10	43.26	0.00151	0.0207361
GO:0060562	epithelial tube morphogenesis	biological_process	305	18	ADAMTS12,AGT,AR,CSF1R,DLL1,FMN1,FOXA1,FZD6,MMP14,NPHP3,RHOB,SEMA4C,SPINT2,SRC,TGFB2,WNK4,WNT11,WNT2B	8.17	0.00152	0.0208213
GO:0032102	negative regulation of response to external stimulus	biological_process	281	17	ABAT,ACP5,CCL2,CHRNA7,DHX58,FCGR2B,FFAR4,GHRL,IL2RA,LRRK2,NLRP12,PDGFB,SEMA3A,SERPINE1,SERPINF2,SOCS3,UCN	7.52	0.00156	0.0213161
GO:0050764	regulation of phagocytosis	biological_process	64	7	C2,C3,CCL2,FCGR2B,FGR,IL1B,SLC11A1	1.71	0.00157	0.0213466
GO:0051937	catecholamine transport	biological_process	64	7	ABAT,ADRA2C,AGT,CHRNA6,CHRNA7,CHRNB2,STX1A	1.71	0.00157	0.0213466
GO:1901653	cellular response to peptide	biological_process	306	18	AGT,ATP6V0D2,ATP6V1C2,BAIAP2L1,CCL2,GHRL,GRB2,IL1B,INHBB,KLF2,MAS1,PDK4,PID1,SOCS3,SRC,STAR,TRIM72,ZFP36L1	8.19	0.00158	0.0214295
GO:0002221	pattern recognition receptor signaling pathway	biological_process	187	13	CD14,CD86,CLEC7A,DHX58,ITGAM,MAP2K6,PTAFR,S100A8,S100A9,TICAM2,TLR1,TLR6,TLR8	5.01	0.00162	0.0219179
GO:0008286	insulin receptor signaling pathway	biological_process	122	10	ATP6V0D2,ATP6V1C2,BAIAP2L1,GRB2,IL1B,PDK4,PID1,SOCS3,SRC,TRIM72	3.27	0.00163	0.021999
GO:0002009	morphogenesis of an epithelium	biological_process	517	26	ADAMTS12,AGT,AR,CSF1R,DLL1,FMN1,FOXA1,FZD6,GCM1,GRB2,IL6,MMP12,MMP14,NPHP3,RHOB,SEMA3A,SEMA4C,SLC9A3R1,SOCS3,SPINT2,SRC,TGFB2,TGM2,WNK4,WNT11,WNT2B	13.84	0.00164	0.0220257
GO:0060627	regulation of vesicle-mediated transport	biological_process	463	24	ADGRE2,C2,C3,CCL2,CCR2,CD14,DLL1,FCGR2B,FGR,IL1B,ITGAM,LRP1,LRRK2,PTAFR,SERPINE1,SLC11A1,SPINK2,SRC,STON2,STX1A,SYT15,SYTL2,TBC1D3,TBC1D3D	12.4	0.00164	0.0220257
GO:0044092	negative regulation of molecular function	biological_process	1126	47	ADORA3,AGT,C3,CCR2,CDKN2A,CDKN2B,CMKLR1,COL6A3,COL7A1,CR1,DNAJB2,DUSP19,ELFN2,EPHB2,FAM212A,FAM212B,FZD6,GPR35,IL1B,IL6,JUN,LRRC3,LRRK2,MMP9,NLRP12,PDGFB,PINLYP,PPP1R26,PTGS2,RASA4,REM2,SERPINE1,SERPINF2,SERPINI2,SLC9A3R1,SLPI,SOCS3,SPINK2,SPINT2,SRC,SRCIN1,SYTL2,TGFB2,TNFRSF10C,TNFSF14,UBE2C,UCN	30.15	0.00165	0.022106
GO:0032612	interleukin-1 production	biological_process	83	8	ACP5,CHRNA7,CMA1,GHRL,IL1B,NLRP12,TLR6,TLR8	2.22	0.00169	0.022532
GO:0007159	leukocyte cell-cell adhesion	biological_process	308	18	CCL2,CCR2,CD209,CD86,DTX1,FCGR2B,GRB2,ICAM1,IL1B,IL2RA,IL6,LILRB2,S100A8,S100A9,SRC,TNFSF14,VNN1,VSIG4	8.25	0.00169	0.022532
GO:0051338	regulation of transferase activity	biological_process	978	42	ADRA2C,AGT,ANG,C5AR1,CARD14,CDKN2A,CDKN2B,CHRNA3,CHRNA7,CSF1R,DUSP19,EPHB2,FAM212A,FAM212B,FGD2,FGR,FPR1,GHRL,IL1B,IL6,LRRC3,LRRK2,MAP2K6,MAPK10,MAS1,MUC20,NRG1,PDGFB,S100A12,S1PR2,SLC11A1,SLC9A3R1,SOCS3,SPDYE16,SRC,SRCIN1,TGFB2,TLR6,TNFSF15,UBE2C,UCN,WNT11	26.18	0.00172	0.0228764
GO:0002888	positive regulation of myeloid leukocyte mediated immunity	biological_process	20	4	C3,FGR,ITGAM,PTAFR	0.54	0.00175	0.0230522
GO:0007413	axonal fasciculation	biological_process	20	4	EPHB2,NCAM2,NRCAM,SEMA3A	0.54	0.00175	0.0230522
GO:0106030	neuron projection fasciculation	biological_process	20	4	EPHB2,NCAM2,NRCAM,SEMA3A	0.54	0.00175	0.0230522
GO:0007568	aging	biological_process	284	17	ABAT,AGT,ALDH3A1,ATP8A2,CCL2,CD86,CDKN2A,GRB2,ICAM1,IL6,JUN,LRP1,LRRK2,PTGS2,SERPINE1,TERT,TFCP2L1	7.6	0.00175	0.0230522
GO:0006885	regulation of pH	biological_process	103	9	ATP6V0D2,ATP6V1C2,LRRK2,PDK4,SLC11A1,SLC26A11,SLC4A8,SLC9A3,SLC9A9	2.76	0.00177	0.0232043
GO:0099565	chemical synaptic transmission, postsynaptic	biological_process	103	9	ABAT,CHRNA3,CHRNA6,CHRNA7,CHRNB2,GHRL,LRRK2,S1PR2,STX1A	2.76	0.00177	0.0232043
GO:0120039	plasma membrane bounded cell projection morphogenesis	biological_process	604	29	ATL1,ATP8A2,BHLHB9,CDKL5,CHRNA3,CHRNB2,CSF1R,EGR2,ENPP2,EPHB2,FAM129B,FMN1,GRB2,JUN,LRRK2,NCAM2,NRCAM,NRG1,PLXNA2,SCARF1,SEMA3A,SLIT3,SLITRK5,SPON2,SRC,SRCIN1,TNFRSF8,TNN,TRIM46	16.17	0.00182	0.0236902
GO:0051649	establishment of localization in cell	biological_process	3106	108	ABAT,ABCA13,ABCG1,ADGRE2,ADGRE3,ADRA2C,AGT,ALOX5,AMPD3,ANG,APLN,ATP6V0D2,BAIAP3,C3,C5AR1,CCL2,CCR2,CCR5,CD14,CEACAM3,CFP,CHRNA3,CHRNA6,CHRNA7,CHRNB2,COL7A1,CR1,CSF1R,CSPG5,CTSG,EGR2,F13A1,FAM129B,FCGR2B,FFAR4,FGL2,FGR,FOLR3,FPR1,FTH1,GHRL,GOLGA7B,HSPA6,IL18R1,IL1B,IL6,ILDR2,INHBB,ITGA2B,ITGAM,ITGAX,JUN,LHFPL2,LILRB2,LILRB3,LRRK2,LTBP2,MARCKS,MMP12,MMP9,MYOM1,NLRP12,NRXN2,PCDH7,PDGFB,POM121B,PTAFR…	83.16	0.00182	0.0236902
GO:0014074	response to purine-containing compound	biological_process	145	11	ALDH3A1,CCL2,HMGCS1,IL1B,IL6,JUN,PTAFR,PTGS2,SPARC,STAR,ZFP36L1	3.88	0.00182	0.0236902
GO:0050830	defense response to Gram-positive bacterium	biological_process	84	8	ACP5,C5AR1,CTSG,FGR,HIST1H2BK,IL6,LTA,LYG2	2.25	0.00183	0.023764
GO:0002526	acute inflammatory response	biological_process	213	14	C2,C3,C5AR1,CFP,CR1,FCGR2B,ICAM1,IL1B,IL6,NUPR1,PTGS2,S100A8,SERPINF2,VNN1	5.7	0.00185	0.0239107
GO:0048856	anatomical structure development	biological_process	5654	181	ABAT,ACP5,ACSBG1,ADAMTS12,ADAMTSL4,ADAP2,ADRA2C,AGT,ANG,APLN,AQP3,AR,ATL1,ATP8A2,BCL2L2,BCL9,BHLHB9,BHLHE41,BIK,BMP8B,BTG2,C3,C5AR1,CCL2,CCR2,CCR3,CD101,CD86,CDC42EP1,CDH23,CDKL5,CDKN2B,CECR2,CHRNA3,CHRNA7,CHRNB2,CLN8,CMA1,CMKLR1,COL27A1,COL6A3,COL7A1,CR1,CSF1R,CSPG5,CTF1,DACH1,DFNA5,DLL1,DNASE2,DTX1,EGR2,ENPP2,EPHB2,FAM129B,FAM212A,FBXO40,FCGR2B,FGD2,FGR,FMN1,FOXA1,FSCN3,FZD6,GCM1,GCM2,GHRL,GPR1…	151.37	0.00185	0.0239107
GO:1900076	regulation of cellular response to insulin stimulus	biological_process	66	7	AGT,BAIAP2L1,IL1B,PID1,SOCS3,SRC,TRIM72	1.77	0.00188	0.0240719
GO:0035094	response to nicotine	biological_process	49	6	ABAT,CHRNA3,CHRNA6,CHRNA7,CHRNB2,STAR	1.31	0.00188	0.0240719
GO:0044060	regulation of endocrine process	biological_process	49	6	AGT,APLN,GHRL,IL1B,INHBB,UCN	1.31	0.00188	0.0240719
GO:0046626	regulation of insulin receptor signaling pathway	biological_process	49	6	BAIAP2L1,IL1B,PID1,SOCS3,SRC,TRIM72	1.31	0.00188	0.0240719
GO:0002758	innate immune response-activating signal transduction	biological_process	287	17	CD14,CD209,CD86,CLEC10A,CLEC7A,DHX58,ITGAM,MAP2K6,MUC20,PTAFR,S100A8,S100A9,SRC,TICAM2,TLR1,TLR6,TLR8	7.68	0.00195	0.0248523
GO:0071375	cellular response to peptide hormone stimulus	biological_process	287	17	AGT,ATP6V0D2,ATP6V1C2,BAIAP2L1,CCL2,GHRL,GRB2,IL1B,INHBB,MAS1,PDK4,PID1,SOCS3,SRC,STAR,TRIM72,ZFP36L1	7.68	0.00195	0.0248523
GO:0048813	dendrite morphogenesis	biological_process	125	10	BHLHB9,CDKL5,CHRNA3,CHRNB2,EPHB2,FMN1,LRRK2,SEMA3A,SLITRK5,SRCIN1	3.35	0.00196	0.0249219
GO:0008284	positive regulation of cell proliferation	biological_process	837	37	AGT,ALDH3A1,ANG,APLN,AR,C5AR1,CCL2,CCR2,CCR3,CD209,CD86,CHRNA7,CHRNB2,CLDN7,CSF1R,CTF1,DLL1,HSF4,IL1B,IL2RA,IL6,JAML,JUN,LILRB2,LTA,MAS1,MMP12,NRG1,PDGFB,PID1,PTAFR,PTGS2,S1PR2,SERPINF2,TERT,TGFB2,TGM2	22.41	0.00197	0.0249568
GO:0002923	regulation of humoral immune response mediated by circulating immunoglobulin	biological_process	10	3	CR1,FCGR2B,LTA	0.27	0.00199	0.0249568
GO:0009629	response to gravity	biological_process	10	3	PTAFR,SPARC,STX1A	0.27	0.00199	0.0249568
GO:0042756	drinking behavior	biological_process	10	3	AGT,APLN,UCN	0.27	0.00199	0.0249568
GO:0070471	uterine smooth muscle contraction	biological_process	10	3	ABAT,ADRA2C,AGT	0.27	0.00199	0.0249568
GO:0070673	response to interleukin-18	biological_process	10	3	IL18R1,PDGFB,TICAM2	0.27	0.00199	0.0249568
GO:0007517	muscle organ development	biological_process	470	24	BCL9,BHLHE41,BTG2,COL6A3,CTF1,DLL1,EGR2,FAM129B,IL6,KLHL41,LRRK2,MMP14,MYH6,MYOM1,NRG1,NUPR1,POU6F1,SGCG,TGFB2,TNFSF14,TRIM72,TSC22D3,UNC13A,ZFP36L1	12.58	0.002	0.0250251
GO:0001794	type IIa hypersensitivity	biological_process	3	2	C3,FCGR2B	0.08	0.00211	0.0255291
GO:0001796	regulation of type IIa hypersensitivity	biological_process	3	2	C3,FCGR2B	0.08	0.00211	0.0255291
GO:0002445	type II hypersensitivity	biological_process	3	2	C3,FCGR2B	0.08	0.00211	0.0255291
GO:0002892	regulation of type II hypersensitivity	biological_process	3	2	C3,FCGR2B	0.08	0.00211	0.0255291
GO:0021571	rhombomere 5 development	biological_process	3	2	EGR2,MAFB	0.08	0.00211	0.0255291
GO:0035482	gastric motility	biological_process	3	2	GHRL,UCN	0.08	0.00211	0.0255291
GO:0035483	gastric emptying	biological_process	3	2	GHRL,UCN	0.08	0.00211	0.0255291
GO:0038123	toll-like receptor TLR1:TLR2 signaling pathway	biological_process	3	2	CD14,TLR1	0.08	0.00211	0.0255291
GO:0045726	positive regulation of integrin biosynthetic process	biological_process	3	2	AR,TGFB2	0.08	0.00211	0.0255291
GO:0060084	synaptic transmission involved in micturition	biological_process	3	2	CHRNA3,CHRNB2	0.08	0.00211	0.0255291
GO:0070340	detection of bacterial lipopeptide	biological_process	3	2	TLR1,TLR6	0.08	0.00211	0.0255291
GO:0071725	response to triacyl bacterial lipopeptide	biological_process	3	2	CD14,TLR1	0.08	0.00211	0.0255291
GO:0071727	cellular response to triacyl bacterial lipopeptide	biological_process	3	2	CD14,TLR1	0.08	0.00211	0.0255291
GO:2001183	negative regulation of interleukin-12 secretion	biological_process	3	2	TLR8,TNFRSF9	0.08	0.00211	0.0255291
GO:0023061	signal release	biological_process	472	24	ABAT,ADRA2C,AGT,APLN,BAIAP3,CHRNA3,CHRNA6,CHRNB2,FAM129B,FFAR4,GHRL,IL1B,IL6,ILDR2,INHBB,LRRK2,MARCKS,NRXN2,SCT,STX1A,SYT15,SYTL2,UCN,UNC13A	12.64	0.00211	0.0255291
GO:0010243	response to organonitrogen compound	biological_process	871	38	ABAT,ABCG1,AGT,ALDH3A1,ATP6V0D2,ATP6V1C2,BAIAP2L1,BTG2,C5AR1,CCL2,CHRNA3,CHRNA6,CHRNA7,CHRNB2,EGR2,FFAR4,GHRL,GRB2,HMGCS1,ICAM1,IL1B,IL6,INHBB,JUN,KLF2,KYNU,MAS1,PDK4,PID1,PTAFR,PTGS2,RNF185,SOCS3,SPARC,SRC,STAR,TRIM72,ZFP36L1	23.32	0.00216	0.0260767
GO:0045766	positive regulation of angiogenesis	biological_process	127	10	C3,C5AR1,CCR3,CHRNA7,CMA1,IL1B,PTGS2,RHOB,SERPINE1,TERT	3.4	0.0022	0.0265013
GO:0030574	collagen catabolic process	biological_process	68	7	COL6A3,COL7A1,MMP1,MMP10,MMP12,MMP14,MMP9	1.82	0.00223	0.0268039
GO:0051224	negative regulation of protein transport	biological_process	194	13	FCGR2B,FFAR4,GHRL,IL1B,IL6,INHBB,NLRP12,SLC9A3R1,SRCIN1,TLR6,TLR8,TNFRSF9,TNFSF14	5.19	0.00224	0.0268068
GO:1904950	negative regulation of establishment of protein localization	biological_process	194	13	FCGR2B,FFAR4,GHRL,IL1B,IL6,INHBB,NLRP12,SLC9A3R1,SRCIN1,TLR6,TLR8,TNFRSF9,TNFSF14	5.19	0.00224	0.0268068
GO:0043277	apoptotic cell clearance	biological_process	35	5	C2,C3,CCL2,LRP1,TGM2	0.94	0.00225	0.0268097
GO:0050832	defense response to fungus	biological_process	35	5	CTSG,S100A12,S100A8,S100A9,SPON2	0.94	0.00225	0.0268097
GO:0012501	programmed cell death	biological_process	1933	72	ADAMTSL4,AGT,AR,BCL2L2,BHLHB9,BIK,BMP8B,BTG2,C5AR1,CARD14,CCL2,CD14,CDKN2A,CECR2,CLDN7,CSF1R,DAPK1,DFNA5,DLL1,DNASE2,FAM129B,FFAR4,FGD2,FOXA1,GHRL,ICAM1,IL19,IL1B,IL2RA,IL6,INHBB,JUN,KREMEN1,KRT12,KRT7,LRP1,LRRK2,LTA,MAP2K6,MEIS3,MMP9,NLRP12,NUPR1,OSGIN1,PDK4,PHLDA1,PTGS2,RHOB,S100A8,S100A9,SEMA3A,SERPINE1,SLC5A11,SLC9A3R1,SLIT3,SOCS3,SRC,STAR,TERT,TGFB2,TGM2,TICAM2,TNFRSF10C,TNFRSF8,TNFRSF9,TNFS…	51.75	0.00229	0.0272272
GO:0002764	immune response-regulating signaling pathway	biological_process	615	29	C5AR1,CD14,CD209,CD86,CLEC10A,CLEC7A,CR1,DHX58,FCGR2B,FCGR3A,FGR,FPR1,GRB2,ITGAM,JUN,LILRB2,MAP2K6,MAPK10,MS4A2,MUC20,PLD2,PTAFR,S100A8,S100A9,SRC,TICAM2,TLR1,TLR6,TLR8	16.47	0.00237	0.0281175
GO:0002697	regulation of immune effector process	biological_process	423	22	ADGRE2,C2,C3,C5AR1,CCL2,CCR2,CD86,CFP,CR1,DHX58,FCGR2B,FGR,ICAM1,IL1B,IL2RA,IL6,ITGAM,LTA,MMP12,PTAFR,SPON2,TGFB2	11.32	0.00242	0.0286488
GO:0009991	response to extracellular stimulus	biological_process	674	31	ALDH3A1,AQP3,ATP6V0D2,ATP6V1C2,C2,CCL2,CDKN2B,CHRNA7,GABARAPL1,GHRL,HMGCS1,ICAM1,IL1B,IL6,INHBB,JUN,KYNU,LRRK2,LTA,PDK4,PIK3C2B,PRKAG3,PTGS2,SLC39A5,SPARC,SRC,STAR,UCN,UPP1,WNT11,WNT2B	18.04	0.00248	0.029296
GO:0048812	neuron projection morphogenesis	biological_process	589	28	ATL1,ATP8A2,BHLHB9,CDKL5,CHRNA3,CHRNB2,CSF1R,EGR2,EPHB2,FAM129B,FMN1,GRB2,JUN,LRRK2,NCAM2,NRCAM,NRG1,PLXNA2,SCARF1,SEMA3A,SLIT3,SLITRK5,SPON2,SRC,SRCIN1,TNFRSF8,TNN,TRIM46	15.77	0.0025	0.0294689
GO:0002544	chronic inflammatory response	biological_process	22	4	CCL2,LTA,S100A8,VNN1	0.59	0.00253	0.0296317
GO:0010640	regulation of platelet-derived growth factor receptor signaling pathway	biological_process	22	4	LRP1,PDGFB,SLC9A3R1,SRC	0.59	0.00253	0.0296317
GO:0015874	norepinephrine transport	biological_process	22	4	ADRA2C,AGT,CHRNA7,STX1A	0.59	0.00253	0.0296317
GO:0098771	inorganic ion homeostasis	biological_process	675	31	AGT,ATP6V0D2,ATP6V1C2,C5AR1,CCL2,CCR2,CCR3,CCR5,CDH23,CHRNA7,FPR1,FTH1,GCM2,GHRL,GPR157,GPR35,LRRK2,PDK4,S100A8,S100A9,SLC11A1,SLC26A11,SLC30A4,SLC39A5,SLC4A8,SLC9A3,SLC9A3R1,SLC9A9,STEAP1,TGM2,TRPA1	18.07	0.00254	0.0296856
GO:0098542	defense response to other organism	biological_process	534	26	ACP5,C5AR1,CD86,CFP,CLEC7A,CTSG,DHX58,FGR,HIST1H2BK,IL1B,IL2RA,IL6,LTA,LYG2,MMP12,S100A12,S100A8,S100A9,SERPINE1,SLC11A1,SLPI,SPON2,TLR1,TLR6,TLR8,TREM1	14.3	0.00255	0.0297296
GO:0045124	regulation of bone resorption	biological_process	36	5	CSF1R,IL6,PDK4,SIGLEC15,SRC	0.96	0.00256	0.0297296
GO:0051058	negative regulation of small GTPase mediated signal transduction	biological_process	52	6	ARHGAP42,EPHB2,RASA4,RASA4B,RASAL1,TGFB2	1.39	0.00256	0.0297296
GO:0009725	response to hormone	biological_process	970	41	ABCA3,ABCG1,ACSBG1,AGT,ALDH3A1,ANG,AR,ATP6V0D2,ATP6V1C2,BAIAP2L1,BTG2,CCL2,EGR2,FFAR4,FOXA1,GHRL,GRB2,HMGCS1,ICAM1,IL1B,IL6,INHBB,JUN,LMO3,MAS1,MMP14,PDK4,PID1,PTAFR,PTGS2,RGS9,SLIT3,SOCS3,SPARC,SRC,STAR,TGFB2,TRIM72,UCN,ZFP36L1,ZNF366	25.97	0.00259	0.0299513
GO:0048646	anatomical structure formation involved in morphogenesis	biological_process	2040	75	ACP5,AGT,ANG,AR,ATL1,ATP8A2,BCL9,BHLHB9,C3,C5AR1,CCL2,CCR2,CCR3,CDKL5,CHRNA3,CHRNA7,CHRNB2,CMA1,COL27A1,COL7A1,CSF1R,DLL1,EGR2,ENPP2,EPHB2,FAM129B,FMN1,FOXA1,FZD6,GCM1,GHRL,GRB2,IL1B,IL6,JUN,KLHL41,LRRK2,MAFB,MMP14,MMP9,MYH6,MYOM1,NCAM2,NPHP3,NRCAM,NRG1,PHOSPHO1,PLXNA2,PTGS2,RHOB,SCARF1,SEMA3A,SEMA4C,SERPINE1,SLC9A3R1,SLIT3,SLITRK5,SOCS3,SPARC,SPINT2,SPON2,SRC,SRCIN1,TERT,TGFB2,TGM2,TNFRSF8,TNFSF…	54.62	0.00259	0.0299513
GO:0050806	positive regulation of synaptic transmission	biological_process	130	10	ABAT,CCL2,CHRNA7,CHRNB2,EPHB2,LILRB2,NRGN,PTGS2,STX1A,UNC13A	3.48	0.00262	0.0301712
GO:0030003	cellular cation homeostasis	biological_process	591	28	AGT,ATP6V0D2,ATP6V1C2,C5AR1,CCL2,CCR2,CCR3,CCR5,CDH23,CHRNA7,FPR1,FTH1,GCM2,GHRL,GPR157,GPR35,LRRK2,S100A8,S100A9,SLC11A1,SLC26A11,SLC30A4,SLC39A5,SLC4A8,SLC9A3,SLC9A9,TGM2,TRPA1	15.82	0.00262	0.0301712
GO:0002690	positive regulation of leukocyte chemotaxis	biological_process	89	8	C5AR1,CCL2,CCR2,CMKLR1,IL6,PLA2G7,SERPINE1,TNFSF14	2.38	0.00264	0.0302115
GO:0048015	phosphatidylinositol-mediated signaling	biological_process	152	11	AGT,CSF1R,FGR,NRG1,PDGFB,PIK3C2B,PLCH1,PTAFR,SLC9A3R1,TGFB2,ZFP36L1	4.07	0.00264	0.0302115
GO:0048520	positive regulation of behavior	biological_process	152	11	C5AR1,CCL2,CCR2,CMKLR1,GHRL,IL6,PDGFB,PLA2G7,SERPINE1,TNFSF14,UCN	4.07	0.00264	0.0302115
GO:0002003	angiotensin maturation	biological_process	11	3	AGT,CMA1,CTSG	0.29	0.00268	0.0304158
GO:0002664	regulation of T cell tolerance induction	biological_process	11	3	CD86,IL2RA,LILRB2	0.29	0.00268	0.0304158
GO:0042535	positive regulation of tumor necrosis factor biosynthetic process	biological_process	11	3	CCR2,TLR1,TNFRSF8	0.29	0.00268	0.0304158
GO:2000425	regulation of apoptotic cell clearance	biological_process	11	3	C2,C3,CCL2	0.29	0.00268	0.0304158
GO:0042063	gliogenesis	biological_process	247	15	CCL2,CCR2,DLL1,DTX1,EGR2,GCM1,GCM2,GPR157,LRP1,LTA,MMP14,NRG1,S100A8,TERT,TGFB2	6.61	0.00278	0.0314856
GO:0030004	cellular monovalent inorganic cation homeostasis	biological_process	110	9	AGT,ATP6V0D2,ATP6V1C2,LRRK2,SLC11A1,SLC26A11,SLC4A8,SLC9A3,SLC9A9	2.94	0.00279	0.0315339
GO:0043086	negative regulation of catalytic activity	biological_process	855	37	AGT,C3,CCR2,CDKN2A,CDKN2B,COL6A3,COL7A1,CR1,DUSP19,ELFN2,EPHB2,FAM212A,FAM212B,IL1B,IL6,LRRC3,LRRK2,MMP9,PINLYP,PPP1R26,PTGS2,RASA4,SERPINE1,SERPINF2,SERPINI2,SLPI,SOCS3,SPINK2,SPINT2,SRC,SRCIN1,SYTL2,TGFB2,TNFRSF10C,TNFSF14,UBE2C,UCN	22.89	0.00281	0.0316947
GO:0032370	positive regulation of lipid transport	biological_process	53	6	ABCG1,ATP8A2,GHRL,IL1B,LRP1,MAP2K6	1.42	0.00282	0.0317423
GO:0021675	nerve development	biological_process	71	7	CHRNB2,EGR2,EPHB2,MAFB,SEMA3A,SULF2,UNC13A	1.9	0.00286	0.0321267
GO:0030001	metal ion transport	biological_process	887	38	AGT,ATP6V0D2,ATP6V1C2,CCL2,CCR5,CDH23,CHRNA7,CHRNB2,FTH1,GPR35,ICAM1,KCNC3,KCNE3,KCNH3,KCNJ15,KCNK13,KCNQ3,LILRB2,NRXN2,PDGFB,PTGS2,PTPN3,REM2,SLC11A1,SLC12A8,SLC30A4,SLC39A5,SLC4A8,SLC5A11,SLC9A3,SLC9A3R1,SLC9A9,STEAP1,STX1A,TRPA1,UCN,WNK2,WNK4	23.75	0.00294	0.032958
GO:0045940	positive regulation of steroid metabolic process	biological_process	23	4	ABCG1,AGT,IL1B,STAR	0.62	0.003	0.0334939
GO:1902932	positive regulation of alcohol biosynthetic process	biological_process	23	4	ABCG1,IL1B,MAS1,PTAFR	0.62	0.003	0.0334939
GO:0050714	positive regulation of protein secretion	biological_process	225	14	ABAT,ANG,CD14,CSF1R,FGR,GHRL,IL1B,IL6,MYOM1,NLRP12,SRC,TGFB2,TLR1,TLR8	6.02	0.00305	0.0339831
GO:0002253	activation of immune response	biological_process	655	30	C1RL,C2,C3,C5AR1,CD14,CD209,CD86,CFP,CLEC10A,CLEC7A,CR1,DHX58,FCGR2B,FCGR3A,FGR,FPR1,GRB2,ITGAM,MAP2K6,MUC20,PLD2,PTAFR,S100A8,S100A9,SRC,TICAM2,TLR1,TLR6,TLR8,VSIG4	17.54	0.00308	0.0342479
GO:0014070	response to organic cyclic compound	biological_process	950	40	ABAT,ABCA3,ACSBG1,AGT,ALDH3A1,AQP3,AR,BTG2,CCL2,CCR5,CHRNA3,CHRNA6,CHRNA7,CHRNB2,FOXA1,GHRL,HMGCS1,ICAM1,IL1B,IL6,JUN,KLF2,KYNU,LMO3,MMP14,PDGFB,PTAFR,PTGS2,RGS9,SLIT3,SPARC,SRC,STAR,TERT,TGFB2,TRPA1,TSN,UCN,ZFP36L1,ZNF366	25.43	0.00312	0.0346225
GO:0050865	regulation of cell activation	biological_process	543	26	ABAT,ADGRE2,CCL2,CCR2,CD209,CD86,CHRNB2,CR1,DTX1,FCGR2B,FGR,GRB2,IL1B,IL2RA,IL6,ITGAM,LILRB2,MMP14,PDGFB,PTAFR,SRC,TLR6,TNFSF14,VNN1,VSIG4,ZFP36L1	14.54	0.00319	0.035328
GO:0048869	cellular developmental process	biological_process	4229	139	ABCG1,ADAMTS12,ADAMTSL4,ADRA2C,AGT,ANG,AQP3,AR,ATL1,ATP8A2,BCL9,BHLHB9,BHLHE41,BMP8B,BTG2,CCL2,CCR2,CD101,CD86,CDC42EP1,CDH23,CDKL5,CDKN2A,CDKN2B,CHRNA3,CHRNB2,CMKLR1,COL27A1,COL7A1,CR1,CSF1R,CSPG5,CTF1,DFNA5,DLL1,DNASE2,DTX1,EGR2,ENPP2,EPHB2,FAM129B,FBXO40,FCGR2B,FFAR4,FGD2,FGR,FMN1,FOXA1,FSCN3,GCM1,GCM2,GHRL,GPR157,GRB2,HSF4,ICAM1,IL18R1,IL1B,IL2RA,IL6,ILDR2,INHBB,ITGA2B,ITGAM,JUN,KLF2,KLF6,KLH…	113.22	0.0032	0.0353674
GO:0007519	skeletal muscle tissue development	biological_process	276	16	BCL9,BHLHE41,BTG2,DLL1,EGR2,FAM129B,KLHL41,LRRK2,MMP14,MYOM1,NUPR1,TNFSF14,TRIM72,TSC22D3,UNC13A,ZFP36L1	7.39	0.00324	0.0355946
GO:0048660	regulation of smooth muscle cell proliferation	biological_process	92	8	ANG,IL6,JUN,PDGFB,PTAFR,PTGS2,SERPINF2,TGM2	2.46	0.00324	0.0355946
GO:0051453	regulation of intracellular pH	biological_process	92	8	ATP6V0D2,ATP6V1C2,LRRK2,SLC11A1,SLC26A11,SLC4A8,SLC9A3,SLC9A9	2.46	0.00324	0.0355946
GO:0007431	salivary gland development	biological_process	38	5	IL6,SEMA3A,TFCP2L1,TGFB2,TGM2	1.02	0.00326	0.0357429
GO:0003014	renal system process	biological_process	113	9	AGT,AQP3,CHRNA3,CHRNB2,PDGFB,SERPINF2,SLC9A3R1,SULF2,WNK4	3.03	0.00334	0.0365471
GO:1905954	positive regulation of lipid localization	biological_process	73	7	ABCG1,ATP8A2,C3,GHRL,IL1B,LRP1,MAP2K6	1.95	0.00335	0.0365836
GO:0043547	positive regulation of GTPase activity	biological_process	381	20	ADAP2,AGAP14,ARHGAP31,ARHGAP42,CCL2,CDC42EP1,CDKL5,DOCK4,ICAM1,JUN,LRRK2,RASA4,RASA4B,RASAL1,RASGEF1B,RGS9,SIPA1L2,TBC1D3,TBC1D3D,WNT11	10.2	0.00338	0.0368009
GO:0043269	regulation of ion transport	biological_process	602	28	ABAT,AGT,ATP8A2,CCL2,CHRNA3,CHRNA6,CHRNB2,DAPK1,GPR35,ICAM1,IL1B,KCNC3,KCNE3,KCNH3,KCNJ15,KCNK13,KCNQ3,LILRB2,MAP2K6,MMP9,PDGFB,PTGS2,PTPN3,REM2,SLC9A3R1,UCN,WNK2,WNK4	16.12	0.00339	0.0368009
GO:0021915	neural tube development	biological_process	157	11	CECR2,FAM212A,FOXA1,FZD6,GPR161,NPHP3,PLXNA2,SEMA4C,SPINT2,TGFB2,ZFP36L1	4.2	0.00339	0.0368009
GO:0010563	negative regulation of phosphorus metabolic process	biological_process	574	27	CCR2,CDKN2A,CDKN2B,CHRNA7,DUSP19,ELFN2,EPHB2,FAM212A,FAM212B,IL1B,IL6,JUN,LMO3,LRRC3,LRRK2,MAS1,NLRP12,PDGFB,PID1,PPP1R26,PSCA,SLC9A3R1,SOCS3,SRCIN1,SYTL2,TGFB2,WNK2	15.37	0.00342	0.0368293
GO:0045936	negative regulation of phosphate metabolic process	biological_process	574	27	CCR2,CDKN2A,CDKN2B,CHRNA7,DUSP19,ELFN2,EPHB2,FAM212A,FAM212B,IL1B,IL6,JUN,LMO3,LRRC3,LRRK2,MAS1,NLRP12,PDGFB,PID1,PPP1R26,PSCA,SLC9A3R1,SOCS3,SRCIN1,SYTL2,TGFB2,WNK2	15.37	0.00342	0.0368293
GO:0072358	cardiovascular system development	biological_process	925	39	ADAP2,AGT,ANG,C3,C5AR1,CCL2,CCR2,CCR3,CHRNA7,CMA1,DLL1,ENPP2,EPHB2,FAM129B,GHRL,IL1B,IL6,JUN,LRP1,MMP14,MYH6,NPHP3,NRCAM,NRG1,PDGFB,POU6F1,PTGS2,RHOB,SERPINE1,SERPINF2,SGCG,SLITRK5,SOCS3,SPARC,TERT,TGFB2,TYMP,WNT11,ZFP36L1	24.76	0.00342	0.0368293
GO:0046677	response to antibiotic	biological_process	303	17	ABAT,CCL2,CD14,CHRNA7,CHRNB2,CLDN7,ICAM1,IL6,JUN,KLF2,PDGFB,RHOB,S100A8,SPARC,SRC,STAR,TRPA1	8.11	0.00342	0.0368293
GO:0045471	response to ethanol	biological_process	135	10	ABAT,CCL2,CD14,CHRNA7,CHRNB2,CLDN7,ICAM1,S100A8,SPARC,STAR	3.61	0.00344	0.0368293
GO:0072359	circulatory system development	biological_process	926	39	ADAP2,AGT,ANG,C3,C5AR1,CCL2,CCR2,CCR3,CHRNA7,CMA1,DLL1,ENPP2,EPHB2,FAM129B,GHRL,IL1B,IL6,JUN,LRP1,MMP14,MYH6,NPHP3,NRCAM,NRG1,PDGFB,POU6F1,PTGS2,RHOB,SERPINE1,SERPINF2,SGCG,SLITRK5,SOCS3,SPARC,TERT,TGFB2,TYMP,WNT11,ZFP36L1	24.79	0.00348	0.0368293
GO:0001933	negative regulation of protein phosphorylation	biological_process	409	21	CDKN2A,CDKN2B,CHRNA7,DUSP19,EPHB2,FAM212A,FAM212B,IL1B,IL6,JUN,LMO3,LRRC3,LRRK2,MAS1,NLRP12,PID1,PSCA,SLC9A3R1,SOCS3,SRCIN1,WNK2	10.95	0.0035	0.0368293
GO:0002002	regulation of angiotensin levels in blood	biological_process	12	3	AGT,CMA1,CTSG	0.32	0.0035	0.0368293
GO:0002430	complement receptor mediated signaling pathway	biological_process	12	3	C5AR1,CR1,FPR1	0.32	0.0035	0.0368293
GO:0032119	sequestering of zinc ion	biological_process	12	3	S100A8,S100A9,SLC30A4	0.32	0.0035	0.0368293
GO:0060177	regulation of angiotensin metabolic process	biological_process	12	3	AGT,CMA1,CTSG	0.32	0.0035	0.0368293
GO:0070486	leukocyte aggregation	biological_process	12	3	IL1B,S100A8,S100A9	0.32	0.0035	0.0368293
GO:0072672	neutrophil extravasation	biological_process	12	3	IL1R1,JAML,TREM1	0.32	0.0035	0.0368293
GO:2001198	regulation of dendritic cell differentiation	biological_process	12	3	FCGR2B,LILRB2,TMEM176A	0.32	0.0035	0.0368293
GO:0022008	neurogenesis	biological_process	1452	56	ADRA2C,AGT,ATL1,ATP8A2,BHLHB9,BTG2,CCL2,CCR2,CDH23,CDKL5,CHRNA3,CHRNB2,CSF1R,CTF1,DFNA5,DLL1,DTX1,EGR2,EPHB2,FAM129B,FMN1,FOXA1,GCM1,GCM2,GHRL,GPR157,GRB2,IL6,JUN,LRP1,LRRK2,LTA,MAPK10,MMP14,NCAM2,NRCAM,NRG1,PLXNA2,S100A8,SCARF1,SEMA3A,SLC9A3R1,SLIT3,SLITRK5,SPON2,SRC,SRCIN1,STAR,TERT,TGFB2,TNFRSF8,TNN,TRIM46,UCN,WNT11,WNT2B	38.87	0.00351	0.0368293
GO:0055080	cation homeostasis	biological_process	661	30	AGT,ATP6V0D2,ATP6V1C2,C5AR1,CCL2,CCR2,CCR3,CCR5,CDH23,CHRNA7,FPR1,FTH1,GCM2,GHRL,GPR157,GPR35,LRRK2,PDK4,S100A8,S100A9,SLC11A1,SLC26A11,SLC30A4,SLC39A5,SLC4A8,SLC9A3,SLC9A9,STEAP1,TGM2,TRPA1	17.7	0.00352	0.0368293
GO:0003081	regulation of systemic arterial blood pressure by renin-angiotensin	biological_process	24	4	AGT,CMA1,CTSG,SERPINF2	0.64	0.00352	0.0368293
GO:0071677	positive regulation of mononuclear cell migration	biological_process	24	4	CCL2,CCR2,PLA2G7,SERPINE1	0.64	0.00352	0.0368293
GO:0090025	regulation of monocyte chemotaxis	biological_process	24	4	CCL2,CCR2,PLA2G7,SERPINE1	0.64	0.00352	0.0368293
GO:0022407	regulation of cell-cell adhesion	biological_process	356	19	ABAT,CCL2,CCR2,CD209,CD86,DTX1,FCGR2B,FOXA1,GRB2,IL1B,IL2RA,IL6,LILRB2,SERPINF2,SPINT2,SRC,TNFSF14,VNN1,VSIG4	9.53	0.00353	0.0368637
GO:0002218	activation of innate immune response	biological_process	304	17	CD14,CD209,CD86,CLEC10A,CLEC7A,DHX58,ITGAM,MAP2K6,MUC20,PTAFR,S100A8,S100A9,SRC,TICAM2,TLR1,TLR6,TLR8	8.14	0.00354	0.036898
GO:0009653	anatomical structure morphogenesis	biological_process	2698	94	ACP5,ADAMTS12,AGT,ANG,AQP3,AR,ATL1,ATP8A2,BCL9,BHLHB9,BHLHE41,C3,C5AR1,CCL2,CCR2,CCR3,CDC42EP1,CDKL5,CHRNA3,CHRNA7,CHRNB2,CMA1,COL27A1,COL7A1,CSF1R,DLL1,EGR2,ENPP2,EPHB2,FAM129B,FGD2,FGR,FMN1,FOXA1,FSCN3,FZD6,GCM1,GHRL,GRB2,ICAM1,IL1B,IL6,ITGAX,JUN,KLF2,KLHL41,LRP1,LRRK2,MAFB,MAS1,MMP12,MMP14,MMP9,MYH6,MYOM1,NCAM2,NPHP3,NRCAM,NRG1,PHOSPHO1,PID1,PLXNA2,PTGS2,PTPN3,RHOB,SCARF1,SEMA3A,SEMA4C,SERPINE…	72.23	0.00364	0.0378684
GO:0048742	regulation of skeletal muscle fiber development	biological_process	94	8	BHLHE41,DLL1,FAM129B,KLHL41,MMP14,TNFSF14,TRIM72,ZFP36L1	2.52	0.0037	0.0384198
GO:0008219	cell death	biological_process	2069	75	ADAMTSL4,AGT,AR,BCL2L2,BHLHB9,BIK,BMP8B,BTG2,C5AR1,CARD14,CCL2,CD14,CDKN2A,CECR2,CHRNA7,CLDN7,CSF1R,DAPK1,DFNA5,DLL1,DNASE2,FAM129B,FCGR2B,FFAR4,FGD2,FOXA1,GHRL,ICAM1,IL19,IL1B,IL2RA,IL6,INHBB,ITGAM,JUN,KREMEN1,KRT12,KRT7,LRP1,LRRK2,LTA,MAP2K6,MEIS3,MMP9,NLRP12,NUPR1,OSGIN1,PDK4,PHLDA1,PTGS2,RHOB,S100A8,S100A9,SEMA3A,SERPINE1,SLC5A11,SLC9A3R1,SLIT3,SOCS3,SRC,STAR,TERT,TGFB2,TGM2,TICAM2,TNFRSF10C,…	55.39	0.00372	0.038513
GO:0019229	regulation of vasoconstriction	biological_process	56	6	ADRA2C,AGT,APLN,ICAM1,PTAFR,PTGS2	1.5	0.00373	0.038513
GO:0045453	bone resorption	biological_process	56	6	ACP5,CSF1R,IL6,PDK4,SIGLEC15,SRC	1.5	0.00373	0.038513
GO:0030100	regulation of endocytosis	biological_process	206	13	C2,C3,CCL2,CD14,DLL1,FCGR2B,FGR,IL1B,LRP1,SERPINE1,SLC11A1,SRC,STON2	5.52	0.00376	0.0387499
GO:0016049	cell growth	biological_process	439	22	AGT,AR,CDKL5,CDKN2A,CXCL16,DNAJB2,IGFBP6,MMP14,NRCAM,NRG1,NUPR1,OSGIN1,PLXNA2,S100A8,S100A9,SEMA3A,SLIT3,TGFB2,TNN,TRO,UCN,WNT11	11.75	0.00379	0.0389859
GO:0016358	dendrite development	biological_process	207	13	BHLHB9,CDKL5,CHRNA3,CHRNB2,EPHB2,FMN1,GHRL,LRRK2,NRG1,SCARF1,SEMA3A,SLITRK5,SRCIN1	5.54	0.00391	0.0401451
GO:0034341	response to interferon-gamma	biological_process	160	11	CCL2,CD86,CXCL16,DAPK1,HLA-F,ICAM1,KYNU,PTAFR,SLC11A1,SOCS3,STAR	4.28	0.00392	0.0401727
GO:0042133	neurotransmitter metabolic process	biological_process	138	10	ABAT,ACP5,AGT,CHDH,ICAM1,IL1B,IL6,KLF2,PTGS2,TLR6	3.69	0.00402	0.0410488
GO:0007409	axonogenesis	biological_process	469	23	ATL1,ATP8A2,CDKL5,CHRNB2,CSF1R,EGR2,EPHB2,FAM129B,GRB2,JUN,NCAM2,NRCAM,NRG1,PLXNA2,SCARF1,SEMA3A,SLIT3,SLITRK5,SPON2,SRC,TNFRSF8,TNN,TRIM46	12.56	0.00405	0.0410488
GO:0061564	axon development	biological_process	469	23	ATL1,ATP8A2,CDKL5,CHRNB2,CSF1R,EGR2,EPHB2,FAM129B,GRB2,JUN,NCAM2,NRCAM,NRG1,PLXNA2,SCARF1,SEMA3A,SLIT3,SLITRK5,SPON2,SRC,TNFRSF8,TNN,TRIM46	12.56	0.00405	0.0410488
GO:0010996	response to auditory stimulus	biological_process	25	4	ATP8A2,IL6,NRXN2,UCN	0.67	0.0041	0.0410488
GO:0050802	circadian sleep/wake cycle, sleep	biological_process	25	4	CHRNB2,GHRL,IL6,STAR	0.67	0.0041	0.0410488
GO:0002703	regulation of leukocyte mediated immunity	biological_process	161	11	ADGRE2,C3,CCR2,CR1,FCGR2B,FGR,IL1B,IL6,ITGAM,LTA,PTAFR	4.31	0.0041	0.0410488
GO:0060538	skeletal muscle organ development	biological_process	283	16	BCL9,BHLHE41,BTG2,DLL1,EGR2,FAM129B,KLHL41,LRRK2,MMP14,MYOM1,NUPR1,TNFSF14,TRIM72,TSC22D3,UNC13A,ZFP36L1	7.58	0.00413	0.0410488
GO:0002034	regulation of blood vessel diameter by renin-angiotensin	biological_process	4	2	AGT,SERPINF2	0.11	0.00414	0.0410488
GO:0003072	renal control of peripheral vascular resistance involved in regulation of systemic arterial blood pressure	biological_process	4	2	AGT,SERPINF2	0.11	0.00414	0.0410488
GO:0035696	monocyte extravasation	biological_process	4	2	CCR2,JAML	0.11	0.00414	0.0410488
GO:0038124	toll-like receptor TLR6:TLR2 signaling pathway	biological_process	4	2	CD14,TLR6	0.11	0.00414	0.0410488
GO:0042494	detection of bacterial lipoprotein	biological_process	4	2	TLR1,TLR6	0.11	0.00414	0.0410488
GO:0043315	positive regulation of neutrophil degranulation	biological_process	4	2	ITGAM,PTAFR	0.11	0.00414	0.0410488
GO:0045113	regulation of integrin biosynthetic process	biological_process	4	2	AR,TGFB2	0.11	0.00414	0.0410488
GO:0071724	response to diacyl bacterial lipopeptide	biological_process	4	2	CD14,TLR6	0.11	0.00414	0.0410488
GO:0071726	cellular response to diacyl bacterial lipopeptide	biological_process	4	2	CD14,TLR6	0.11	0.00414	0.0410488
GO:0072683	T cell extravasation	biological_process	4	2	CCL2,CCR2	0.11	0.00414	0.0410488
GO:1902565	positive regulation of neutrophil activation	biological_process	4	2	ITGAM,PTAFR	0.11	0.00414	0.0410488
GO:0030155	regulation of cell adhesion	biological_process	611	28	ABAT,CCL2,CCR2,CD209,CD86,CDKN2A,CLDN7,CYTIP,DLL1,DTX1,FCGR2B,FMN1,FOXA1,GRB2,IL1B,IL2RA,IL6,LILRB2,MMP14,SERPINE1,SERPINF2,SPINT2,SRC,TGFB2,TGM2,TNFSF14,VNN1,VSIG4	16.36	0.00415	0.0410738
GO:0015844	monoamine transport	biological_process	76	7	ABAT,ADRA2C,AGT,CHRNA6,CHRNA7,CHRNB2,STX1A	2.03	0.0042	0.0412956
GO:0043271	negative regulation of ion transport	biological_process	117	9	ABAT,GPR35,ICAM1,LILRB2,MMP9,PTGS2,REM2,SLC9A3R1,WNK4	3.13	0.00421	0.0412956
GO:0046545	development of primary female sexual characteristics	biological_process	117	9	ANG,DACH1,ICAM1,INHBB,LHFPL2,MMP14,NUPR1,SLIT3,SRC	3.13	0.00421	0.0412956
GO:0010830	regulation of myotube differentiation	biological_process	96	8	BHLHE41,DLL1,FAM129B,KLHL41,MMP14,TNFSF14,TRIM72,ZFP36L1	2.57	0.00421	0.0412956
GO:0030641	regulation of cellular pH	biological_process	96	8	ATP6V0D2,ATP6V1C2,LRRK2,SLC11A1,SLC26A11,SLC4A8,SLC9A3,SLC9A9	2.57	0.00421	0.0412956
GO:0048522	positive regulation of cellular process	biological_process	4824	155	ABAT,ADAMTSL4,ADORA3,ADRA2C,AGT,ALDH3A1,ANG,APLN,AR,ATP6V1C2,ATP8A2,BAIAP2L1,BCL9,BHLHB9,BIK,BMP8B,BTG2,C2,C3,C5AR1,CARD14,CCL2,CCR2,CCR3,CD101,CD14,CD209,CD86,CDC42EP1,CDKL5,CDKN2A,CDKN2B,CELF3,CHRNA3,CHRNA7,CHRNB2,CLDN7,CMKLR1,CR1,CSF1R,CTF1,CXCL16,DAPK1,DFNA5,DHX58,DLL1,DUSP19,EGR2,ENPP2,EPHB2,FAM129B,FCGR2B,FFAR4,FGD2,FGR,FMN1,FOXA1,FPR1,GCM1,GCM2,GHRL,GOLT1B,GPR161,GPR35,GRB2,HSF4,ICAM1,IL19…	129.15	0.00424	0.0415157
GO:0000904	cell morphogenesis involved in differentiation	biological_process	817	35	AR,ATL1,ATP8A2,BHLHB9,CDKL5,CHRNA3,CHRNB2,CSF1R,EGR2,EPHB2,FAM129B,FMN1,FOXA1,GRB2,IL1B,JUN,LRRK2,NCAM2,NRCAM,NRG1,PLXNA2,SCARF1,SEMA3A,SLC9A3R1,SLIT3,SLITRK5,SPINT2,SPON2,SRC,SRCIN1,TGFB2,TNFRSF8,TNN,TRIM46,WNT11	21.87	0.00425	0.0415396
GO:0071496	cellular response to external stimulus	biological_process	499	24	AGT,ATP6V0D2,ATP6V1C2,CCL2,CDKN2B,GABARAPL1,ICAM1,IL1B,IL6,INHBB,JUN,LRRK2,PDK4,PIK3C2B,PRKAG3,PTGS2,SLC39A5,SRC,TLR8,TNFRSF8,TNFSF14,UPP1,WNT11,WNT2B	13.36	0.00428	0.0417585
GO:0043405	regulation of MAP kinase activity	biological_process	337	18	C5AR1,CHRNA7,DUSP19,EPHB2,FGD2,FPR1,GHRL,IL1B,LRRK2,MAP2K6,MAPK10,MUC20,NRG1,PDGFB,S100A12,S1PR2,SRC,TLR6	9.02	0.00442	0.0429718
GO:0048871	multicellular organismal homeostasis	biological_process	337	18	ABAT,ACP5,AMPD3,APLN,AQP3,CDH23,CSF1R,DLL1,GHRL,IL1B,IL6,ILDR2,NPHP3,PDK4,PTGS2,SIGLEC15,SLC11A1,SRC	9.02	0.00442	0.0429718
GO:0055085	transmembrane transport	biological_process	1596	60	ABCA13,ABCA3,ABCC3,ABCG1,AGT,AQP3,ATP6V0D2,ATP6V1C2,C3,CCL2,CCR5,CHRNA3,CHRNA6,CHRNA7,CHRNB2,DAPK1,FFAR4,GABRR1,GPR35,IL1B,KCNC3,KCNE3,KCNH3,KCNJ15,KCNK13,KCNQ3,MMP9,NCALD,NRXN2,PDGFB,PID1,PRKAG3,PTPN3,REM2,RNF185,SLC11A1,SLC12A8,SLC16A14,SLC26A11,SLC30A4,SLC37A2,SLC39A5,SLC46A3,SLC4A8,SLC5A11,SLC7A5P1,SLC7A7,SLC9A3,SLC9A3R1,SLC9A9,SLCO2B1,STEAP1,STX1A,TERT,TRPA1,TSC22D3,UCN,WNK2,WNK4,ZACN	42.73	0.00443	0.0429803
GO:1900182	positive regulation of protein localization to nucleus	biological_process	118	9	IL18R1,IL1B,IL6,LRRK2,NLRP12,PTGS2,SRC,SULF2,TNFSF14	3.16	0.00446	0.0429803
GO:0002517	T cell tolerance induction	biological_process	13	3	CD86,IL2RA,LILRB2	0.35	0.00446	0.0429803
GO:0030157	pancreatic juice secretion	biological_process	13	3	SCT,UCN,WNK4	0.35	0.00446	0.0429803
GO:0034374	low-density lipoprotein particle remodeling	biological_process	13	3	ABCG1,AGT,PLA2G7	0.35	0.00446	0.0429803
GO:0015837	amine transport	biological_process	97	8	ABAT,ADRA2C,AGT,CHRNA3,CHRNA6,CHRNA7,CHRNB2,STX1A	2.6	0.00449	0.0430636
GO:0060079	excitatory postsynaptic potential	biological_process	97	8	CHRNA3,CHRNA6,CHRNA7,CHRNB2,GHRL,LRRK2,S1PR2,STX1A	2.6	0.00449	0.0430636
GO:0002685	regulation of leukocyte migration	biological_process	163	11	C5AR1,CCL2,CCR2,CMKLR1,ICAM1,IL1R1,IL6,ITGA2B,PLA2G7,SERPINE1,TNFSF14	4.36	0.0045	0.0430636
GO:0031348	negative regulation of defense response	biological_process	163	11	ACP5,CHRNA7,CR1,DHX58,FCGR2B,FFAR4,GHRL,IL2RA,MMP12,NLRP12,SOCS3	4.36	0.0045	0.0430636
GO:0031175	neuron projection development	biological_process	851	36	AGT,ATL1,ATP8A2,BHLHB9,BTG2,CDH23,CDKL5,CHRNA3,CHRNB2,CSF1R,EGR2,EPHB2,FAM129B,FMN1,GHRL,GRB2,IL6,JUN,LRP1,LRRK2,NCAM2,NRCAM,NRG1,PLXNA2,SCARF1,SEMA3A,SLC9A3R1,SLIT3,SLITRK5,SPON2,SRC,SRCIN1,TNFRSF8,TNN,TRIM46,UCN	22.78	0.00459	0.0438485
GO:0048729	tissue morphogenesis	biological_process	616	28	ADAMTS12,AGT,AR,CSF1R,DLL1,FMN1,FOXA1,FZD6,GCM1,GRB2,IL6,MMP12,MMP14,MYH6,NPHP3,NRG1,RHOB,SEMA3A,SEMA4C,SLC9A3R1,SOCS3,SPINT2,SRC,TGFB2,TGM2,WNK4,WNT11,WNT2B	16.49	0.00464	0.0442492
GO:0050795	regulation of behavior	biological_process	236	14	C5AR1,CCL2,CCR2,CHRNB2,CMKLR1,GHRL,IL6,PDGFB,PLA2G7,PLXNA2,SEMA3A,SERPINE1,TNFSF14,UCN	6.32	0.00467	0.0444581
GO:0046824	positive regulation of nucleocytoplasmic transport	biological_process	119	9	IL18R1,IL1B,IL6,LRRK2,NLRP12,PTGS2,SULF2,TNFSF14,XPO4	3.19	0.00471	0.0447613
GO:0006882	cellular zinc ion homeostasis	biological_process	26	4	S100A8,S100A9,SLC30A4,SLC39A5	0.7	0.00475	0.0449858
GO:0071354	cellular response to interleukin-6	biological_process	26	4	CCL2,ICAM1,IL6,PID1	0.7	0.00475	0.0449858
GO:0042307	positive regulation of protein import into nucleus	biological_process	98	8	IL18R1,IL1B,IL6,LRRK2,NLRP12,PTGS2,SULF2,TNFSF14	2.62	0.00478	0.0451143
GO:1904591	positive regulation of protein import	biological_process	98	8	IL18R1,IL1B,IL6,LRRK2,NLRP12,PTGS2,SULF2,TNFSF14	2.62	0.00478	0.0451143
GO:0002696	positive regulation of leukocyte activation	biological_process	340	18	CCL2,CCR2,CD209,CD86,CHRNB2,FGR,GRB2,IL1B,IL2RA,IL6,ITGAM,LILRB2,MMP14,PTAFR,SRC,TLR6,TNFSF14,VNN1	9.1	0.00484	0.045231
GO:0070373	negative regulation of ERK1 and ERK2 cascade	biological_process	59	6	EPHB2,LMO3,NLRP12,PSCA,SLC9A3R1,WNK2	1.58	0.00484	0.045231
GO:0061097	regulation of protein tyrosine kinase activity	biological_process	78	7	ADRA2C,AGT,CSF1R,GHRL,NRG1,PDGFB,SRCIN1	2.09	0.00485	0.045231
GO:0070098	chemokine-mediated signaling pathway	biological_process	78	7	CCL2,CCR2,CCR3,CCR5,CMKLR1,GPR35,SLIT3	2.09	0.00485	0.045231
GO:0071260	cellular response to mechanical stimulus	biological_process	78	7	AGT,IL1B,PTGS2,TLR8,TNFRSF8,TNFSF14,WNT11	2.09	0.00485	0.045231
GO:1990868	response to chemokine	biological_process	78	7	CCL2,CCR2,CCR3,CCR5,CMKLR1,GPR35,SLIT3	2.09	0.00485	0.045231
GO:1990869	cellular response to chemokine	biological_process	78	7	CCL2,CCR2,CCR3,CCR5,CMKLR1,GPR35,SLIT3	2.09	0.00485	0.045231
GO:0001558	regulation of cell growth	biological_process	367	19	AGT,CDKL5,CDKN2A,CXCL16,DNAJB2,IGFBP6,MMP14,NRCAM,NRG1,OSGIN1,PLXNA2,S100A8,S100A9,SEMA3A,SLIT3,TGFB2,TRO,UCN,WNT11	9.83	0.00489	0.0455267
GO:0032880	regulation of protein localization	biological_process	795	34	ABAT,ADRA2C,ANG,CCL2,CD14,CSF1R,FCGR2B,FFAR4,FGR,GHRL,IL18R1,IL1B,IL6,INHBB,ITGAM,LRP1,LRRK2,MARCKS,MYOM1,NLRP12,NRG1,PTGS2,SLC9A3R1,SRC,SRCIN1,STX1A,SULF2,TGFB2,TLR1,TLR6,TLR8,TNFRSF9,TNFSF14,XPO4	21.28	0.00493	0.0458215
GO:0048641	regulation of skeletal muscle tissue development	biological_process	120	9	BHLHE41,DLL1,FAM129B,KLHL41,MMP14,TNFSF14,TRIM72,TSC22D3,ZFP36L1	3.21	0.00498	0.046208
GO:0050678	regulation of epithelial cell proliferation	biological_process	289	16	ANG,AR,C5AR1,CCL2,CCR3,CDKN2B,GHRL,IL6,JAML,JUN,MMP12,PDGFB,SPARC,SULF2,TGFB2,ZFP36L1	7.74	0.00505	0.0467785
GO:0002694	regulation of leukocyte activation	biological_process	507	24	ADGRE2,CCL2,CCR2,CD209,CD86,CHRNB2,CR1,DTX1,FCGR2B,FGR,GRB2,IL1B,IL2RA,IL6,ITGAM,LILRB2,MMP14,PTAFR,SRC,TLR6,TNFSF14,VNN1,VSIG4,ZFP36L1	13.57	0.0052	0.0480869
GO:1901222	regulation of NIK/NF-kappaB signaling	biological_process	60	6	CARD14,CD14,MAS1,NLRP12,TLR6,TNFSF15	1.61	0.00526	0.04856
GO:0046649	lymphocyte activation	biological_process	681	30	CCL2,CCR2,CD1C,CD209,CD86,CHRNA7,CHRNB2,CLEC7A,CR1,DLL1,DTX1,FCGR2B,GRB2,ICAM1,IL18R1,IL1B,IL2RA,IL6,JAML,KLF6,LILRB2,MAFB,MMP14,SLAMF7,SLC11A1,SRC,TNFSF14,VNN1,VSIG4,ZFP36L1	18.23	0.00536	0.0494001
GO:0048747	muscle fiber development	biological_process	167	11	BHLHE41,DLL1,FAM129B,KLHL41,LRRK2,MMP14,MYH6,TNFSF14,TRIM72,UNC13A,ZFP36L1	4.47	0.0054	0.0496854
GO:0002675	positive regulation of acute inflammatory response	biological_process	27	4	C3,IL1B,IL6,PTGS2	0.72	0.00546	0.0497376
GO:0009310	amine catabolic process	biological_process	27	4	ABAT,CHDH,KYNU,SMOX	0.72	0.00546	0.0497376
GO:0022410	circadian sleep/wake cycle process	biological_process	27	4	CHRNB2,GHRL,IL6,STAR	0.72	0.00546	0.0497376
GO:0032692	negative regulation of interleukin-1 production	biological_process	27	4	ACP5,CHRNA7,GHRL,NLRP12	0.72	0.00546	0.0497376
GO:0060706	cell differentiation involved in embryonic placenta development	biological_process	27	4	GCM1,GCM2,SOCS3,SPINT2	0.72	0.00546	0.0497376
GO:0051090	regulation of DNA-binding transcription factor activity	biological_process	398	20	ADORA3,AGT,AR,CARD14,CDKN2A,CMKLR1,FOXA1,FZD6,ICAM1,IL1B,IL6,JUN,MAPK10,NLRP12,S100A12,S100A8,S100A9,TLR6,TNFSF14,TRAF1	10.66	0.00546	0.0497376
GO:0046660	female sex differentiation	biological_process	122	9	ANG,DACH1,ICAM1,INHBB,LHFPL2,MMP14,NUPR1,SLIT3,SRC	3.27	0.00554	0.0503525
GO:0002523	leukocyte migration involved in inflammatory response	biological_process	14	3	CCL2,S100A8,S100A9	0.37	0.00557	0.0503525
GO:0010893	positive regulation of steroid biosynthetic process	biological_process	14	3	ABCG1,IL1B,STAR	0.37	0.00557	0.0503525
GO:0016525	negative regulation of angiogenesis	biological_process	80	7	AGT,CCL2,CCR2,FAM129B,GHRL,SERPINE1,SPARC	2.14	0.00557	0.0503525
GO:0022409	positive regulation of cell-cell adhesion	biological_process	241	14	CCL2,CCR2,CD209,CD86,FOXA1,GRB2,IL1B,IL2RA,IL6,LILRB2,SERPINF2,SRC,TNFSF14,VNN1	6.45	0.0056	0.0503525
GO:0051641	cellular localization	biological_process	3491	116	ABAT,ABCA13,ABCG1,ADGRE2,ADGRE3,ADRA2C,AGT,ALOX5,AMPD3,ANG,APLN,ATP6V0D2,BAIAP3,C3,C5AR1,CCL2,CCR2,CCR5,CD14,CEACAM3,CFP,CHRNA3,CHRNA6,CHRNA7,CHRNB2,COL7A1,CR1,CSF1R,CSPG5,CTSG,EFR3B,EGR2,F13A1,FAM129B,FCGR2B,FFAR4,FGL2,FGR,FOLR3,FPR1,FTH1,GHRL,GOLGA7B,HSPA6,IL18R1,IL1B,IL6,ILDR2,INHBB,ITGA2B,ITGAM,ITGAX,JUN,LHFPL2,LILRB2,LILRB3,LRRK2,LTBP2,MARCKS,MMP12,MMP9,MYOM1,NEURL1B,NLRP12,NRG1,NRXN2,PCDH7,…	93.46	0.0056	0.0503525
GO:0002437	inflammatory response to antigenic stimulus	biological_process	43	5	C3,FCGR2B,ICAM1,IL2RA,LTA	1.15	0.00561	0.0503525
GO:1901224	positive regulation of NIK/NF-kappaB signaling	biological_process	43	5	CARD14,CD14,MAS1,TLR6,TNFSF15	1.15	0.00561	0.0503525
GO:0050673	epithelial cell proliferation	biological_process	345	18	ANG,AR,BCL2L2,C5AR1,CCL2,CCR3,CDKN2B,GHRL,IL6,JAML,JUN,MMP12,MMP14,PDGFB,SPARC,SULF2,TGFB2,ZFP36L1	9.24	0.00561	0.0503525
GO:1901698	response to nitrogen compound	biological_process	984	40	ABAT,ABCG1,AGT,ALDH3A1,ATP6V0D2,ATP6V1C2,BAIAP2L1,BTG2,C5AR1,CCL2,CHRNA3,CHRNA6,CHRNA7,CHRNB2,EGR2,FFAR4,GHRL,GRB2,HMGCS1,ICAM1,IL1B,IL6,INHBB,JUN,KLF2,KYNU,MAS1,PDK4,PID1,PTAFR,PTGS2,RNF185,SOCS3,SPARC,SRC,STAR,TERT,TRIM72,TSN,ZFP36L1	26.34	0.00564	0.0505392
GO:0000187	activation of MAPK activity	biological_process	192	12	C5AR1,CHRNA7,EPHB2,FPR1,GHRL,IL1B,LRRK2,MAP2K6,MAPK10,MUC20,NRG1,S1PR2	5.14	0.00567	0.0507253
GO:0032649	regulation of interferon-gamma production	biological_process	81	7	CCR2,CD14,IL18R1,IL1B,LTA,SLC11A1,TLR8	2.17	0.00596	0.0531466
GO:1901655	cellular response to ketone	biological_process	81	7	AR,CCL2,ICAM1,IL6,KLF2,SRC,STAR	2.17	0.00596	0.0531466
GO:0062013	positive regulation of small molecule metabolic process	biological_process	218	13	ABCG1,ADORA3,GPR161,IL1B,MAS1,PDGFB,PID1,PTAFR,PTGS2,SCT,SRC,STAR,UCN	5.84	0.00602	0.0535946
GO:0071356	cellular response to tumor necrosis factor	biological_process	269	15	ADAMTS12,CARD14,CCL2,ICAM1,IL6,KLF2,LTA,PID1,TNFRSF10C,TNFRSF8,TNFRSF9,TNFSF14,TNFSF15,TRAF1,ZFP36L1	7.2	0.00611	0.0542201
GO:1901214	regulation of neuron death	biological_process	269	15	BHLHB9,BTG2,C5AR1,CCL2,CHRNA7,FCGR2B,IL6,ITGAM,JUN,LRP1,LRRK2,STAR,TERT,TGFB2,UCN	7.2	0.00611	0.0542201
GO:1905952	regulation of lipid localization	biological_process	124	9	ABCG1,AGT,ATP8A2,C3,GHRL,IL1B,IL6,LRP1,MAP2K6	3.32	0.00615	0.054487
GO:0046850	regulation of bone remodeling	biological_process	44	5	CSF1R,IL6,PDK4,SIGLEC15,SRC	1.18	0.00619	0.0545773
GO:0048512	circadian behavior	biological_process	44	5	CHRNB2,GHRL,GPR157,IL6,STAR	1.18	0.00619	0.0545773
GO:0051602	response to electrical stimulus	biological_process	44	5	BTG2,CD14,GHRL,IL6,SRC	1.18	0.00619	0.0545773
GO:0042036	negative regulation of cytokine biosynthetic process	biological_process	28	4	GHRL,IL6,INHBB,NLRP12	0.75	0.00624	0.054668
GO:0055069	zinc ion homeostasis	biological_process	28	4	S100A8,S100A9,SLC30A4,SLC39A5	0.75	0.00624	0.054668
GO:0071634	regulation of transforming growth factor beta production	biological_process	28	4	PTGS2,SERPINF2,TGFB2,WNT11	0.75	0.00624	0.054668
GO:0040008	regulation of growth	biological_process	630	28	AGT,AR,ATP8A2,CDKL5,CDKN2A,CSPG5,CTSG,CXCL16,DLL1,DNAJB2,GHRL,IGFBP6,LTA,MMP14,NRCAM,NRG1,OSGIN1,PLXNA2,S100A8,S100A9,SEMA3A,SLIT3,SOCS3,TFCP2L1,TGFB2,TRO,UCN,WNT11	16.87	0.00625	0.054668
GO:0033002	muscle cell proliferation	biological_process	147	10	AGT,ANG,IL6,JUN,PDGFB,PTAFR,PTGS2,SERPINF2,TGFB2,TGM2	3.94	0.00626	0.054668
GO:0055067	monovalent inorganic cation homeostasis	biological_process	147	10	AGT,ATP6V0D2,ATP6V1C2,LRRK2,PDK4,SLC11A1,SLC26A11,SLC4A8,SLC9A3,SLC9A9	3.94	0.00626	0.054668
GO:2000181	negative regulation of blood vessel morphogenesis	biological_process	82	7	AGT,CCL2,CCR2,FAM129B,GHRL,SERPINE1,SPARC	2.2	0.00637	0.0555394
GO:0045597	positive regulation of cell differentiation	biological_process	839	35	ADRA2C,AGT,AR,ATP8A2,BHLHB9,CCR2,CD101,CD86,CDKL5,CMKLR1,EPHB2,FAM129B,FOXA1,HSF4,IL1B,IL2RA,IL6,JUN,LILRB2,LMO3,LTA,MEDAG,MMP14,NRCAM,NRG1,PTGS2,SCARF1,SEMA3A,SERPINF2,SOCS3,STAR,TGFB2,TNFSF14,VNN1,ZFP36L1	22.46	0.00638	0.0555394
GO:0050867	positive regulation of cell activation	biological_process	350	18	CCL2,CCR2,CD209,CD86,CHRNB2,FGR,GRB2,IL1B,IL2RA,IL6,ITGAM,LILRB2,MMP14,PTAFR,SRC,TLR6,TNFSF14,VNN1	9.37	0.00648	0.0563206
GO:0001890	placenta development	biological_process	148	10	ANG,GCM1,GCM2,GHRL,GRB2,PDGFB,PTGS2,SOCS3,SPINT2,ZFP36L1	3.96	0.00656	0.0568361
GO:0048771	tissue remodeling	biological_process	148	10	ACP5,AGT,CCR2,CSF1R,IL6,MMP14,PDK4,SIGLEC15,SRC,TGM2	3.96	0.00656	0.0568361
GO:0045089	positive regulation of innate immune response	biological_process	351	18	CD14,CD209,CD86,CLEC10A,CLEC7A,DHX58,ITGAM,MAP2K6,MMP12,MUC20,PTAFR,S100A8,S100A9,SRC,TICAM2,TLR1,TLR6,TLR8	9.4	0.00667	0.0576938
GO:0032677	regulation of interleukin-8 production	biological_process	63	6	CD14,IL1B,SERPINE1,TLR1,TLR6,TLR8	1.69	0.00668	0.0576938
GO:0002309	T cell proliferation involved in immune response	biological_process	5	2	CD86,SLC11A1	0.13	0.00678	0.0577188
GO:0003096	renal sodium ion transport	biological_process	5	2	SLC9A3R1,WNK4	0.13	0.00678	0.0577188
GO:0045112	integrin biosynthetic process	biological_process	5	2	AR,TGFB2	0.13	0.00678	0.0577188
GO:0045409	negative regulation of interleukin-6 biosynthetic process	biological_process	5	2	GHRL,NLRP12	0.13	0.00678	0.0577188
GO:1903729	regulation of plasma membrane organization	biological_process	5	2	AR,TGFB2	0.13	0.00678	0.0577188
GO:0048145	regulation of fibroblast proliferation	biological_process	83	7	AGT,DACH1,FTH1,JUN,LTA,NUPR1,PDGFB	2.22	0.0068	0.0577188
GO:0032757	positive regulation of interleukin-8 production	biological_process	45	5	CD14,IL1B,SERPINE1,TLR1,TLR8	1.2	0.00681	0.0577188
GO:0045776	negative regulation of blood pressure	biological_process	45	5	ABAT,APLN,ARHGAP42,PTAFR,UCN	1.2	0.00681	0.0577188
GO:0002922	positive regulation of humoral immune response	biological_process	15	3	C3,FCGR2B,LTA	0.4	0.00682	0.0577188
GO:0010759	positive regulation of macrophage chemotaxis	biological_process	15	3	C5AR1,CCL2,CMKLR1	0.4	0.00682	0.0577188
GO:0050755	chemokine metabolic process	biological_process	15	3	IL1B,IL6,TREM1	0.4	0.00682	0.0577188
GO:0090280	positive regulation of calcium ion import	biological_process	15	3	CCL2,PDGFB,UCN	0.4	0.00682	0.0577188
GO:1905523	positive regulation of macrophage migration	biological_process	15	3	C5AR1,CCL2,CMKLR1	0.4	0.00682	0.0577188
GO:0006796	phosphate-containing compound metabolic process	biological_process	4351	140	ABCA13,ABCA3,ABCC3,ABCG1,ACP5,ACSBG1,ADAP2,ADORA3,ADRA2C,AGAP14,AGT,AMPD3,ANG,APLN,AR,ARHGAP31,ARHGAP42,ATL1,ATP6V0D2,ATP6V1C2,ATP8A2,BMP8B,C3,C5AR1,CAMKV,CARD14,CCL2,CCR2,CCR5,CD86,CDC42EP1,CDKL5,CDKN2A,CDKN2B,CHRNA3,CHRNA7,CKM,CLN8,CSF1R,CTF1,CTSG,DAPK1,DNAJB2,DOCK4,DQX1,DUSP19,EFR3B,ELFN2,ELOVL3,ENPP2,EPHB2,EPS8L3,FAM212A,FAM212B,FCGR2B,FFAR4,FGD2,FGR,FPR1,GHRL,GPAT3,GPR161,GRB2,GRK1,HSPA6,ICA…	116.49	0.00683	0.0577188
GO:0048741	skeletal muscle fiber development	biological_process	149	10	BHLHE41,DLL1,FAM129B,KLHL41,LRRK2,MMP14,TNFSF14,TRIM72,UNC13A,ZFP36L1	3.99	0.00687	0.0579676
GO:0006793	phosphorus metabolic process	biological_process	4352	140	ABCA13,ABCA3,ABCC3,ABCG1,ACP5,ACSBG1,ADAP2,ADORA3,ADRA2C,AGAP14,AGT,AMPD3,ANG,APLN,AR,ARHGAP31,ARHGAP42,ATL1,ATP6V0D2,ATP6V1C2,ATP8A2,BMP8B,C3,C5AR1,CAMKV,CARD14,CCL2,CCR2,CCR5,CD86,CDC42EP1,CDKL5,CDKN2A,CDKN2B,CHRNA3,CHRNA7,CKM,CLN8,CSF1R,CTF1,CTSG,DAPK1,DNAJB2,DOCK4,DQX1,DUSP19,EFR3B,ELFN2,ELOVL3,ENPP2,EPHB2,EPS8L3,FAM212A,FAM212B,FCGR2B,FFAR4,FGD2,FGR,FPR1,GHRL,GPAT3,GPR161,GRB2,GRK1,HSPA6,ICA…	116.51	0.00689	0.0580472
GO:1903037	regulation of leukocyte cell-cell adhesion	biological_process	273	15	CCL2,CCR2,CD209,CD86,DTX1,FCGR2B,GRB2,IL1B,IL2RA,IL6,LILRB2,SRC,TNFSF14,VNN1,VSIG4	7.31	0.00697	0.0586313
GO:0051146	striated muscle cell differentiation	biological_process	353	18	AGT,BCL9,BHLHE41,BTG2,DLL1,EGR2,FAM129B,KLHL41,LRRK2,MMP14,MYH6,MYOM1,NRG1,NUPR1,TNFSF14,TRIM72,UNC13A,ZFP36L1	9.45	0.00706	0.0590143
GO:0034698	response to gonadotropin	biological_process	29	4	HMGCS1,ICAM1,MAS1,STAR	0.78	0.00708	0.0590143
GO:0042554	superoxide anion generation	biological_process	29	4	ACP5,AGT,ITGAM,NCF2	0.78	0.00708	0.0590143
GO:0042745	circadian sleep/wake cycle	biological_process	29	4	CHRNB2,GHRL,IL6,STAR	0.78	0.00708	0.0590143
GO:0071604	transforming growth factor beta production	biological_process	29	4	PTGS2,SERPINF2,TGFB2,WNT11	0.78	0.00708	0.0590143
GO:1900271	regulation of long-term synaptic potentiation	biological_process	29	4	CHRNA7,EPHB2,LILRB2,NRGN	0.78	0.00708	0.0590143
GO:0042692	muscle cell differentiation	biological_process	436	21	AGT,BCL9,BHLHE41,BTG2,DLL1,EGR2,FAM129B,FBXO40,KLHL41,LRRK2,MMP14,MYH6,MYOM1,NRG1,NUPR1,SEMA4C,SGCG,TNFSF14,TRIM72,UNC13A,ZFP36L1	11.67	0.00716	0.0595837
GO:0035914	skeletal muscle cell differentiation	biological_process	127	9	BCL9,BHLHE41,BTG2,EGR2,KLHL41,MMP14,NUPR1,TNFSF14,TRIM72	3.4	0.00717	0.0595837
GO:0010038	response to metal ion	biological_process	327	17	ABAT,AQP3,CD14,CD86,ICAM1,IL6,JUN,LRRK2,MMP9,PTGS2,RASA4,S100A8,SLC30A4,SPARC,STAR,TERT,ZACN	8.75	0.00724	0.0598861
GO:0071396	cellular response to lipid	biological_process	550	25	AR,CCL2,CCR5,CD14,CD86,CTSG,CXCL16,FOXA1,HMGCS1,ICAM1,IL1B,IL6,LILRB2,LMO3,PDK4,PID1,PTAFR,SERPINE1,SPON2,SRC,STAR,TICAM2,WNT11,ZFP36L1,ZNF366	14.72	0.00725	0.0598861
GO:0019730	antimicrobial humoral response	biological_process	84	7	CTSG,HIST1H2BK,S100A8,S100A9,SLC11A1,SLPI,SPON2	2.25	0.00725	0.0598861
GO:0048144	fibroblast proliferation	biological_process	84	7	AGT,DACH1,FTH1,JUN,LTA,NUPR1,PDGFB	2.25	0.00725	0.0598861
GO:0090316	positive regulation of intracellular protein transport	biological_process	174	11	CCL2,IL18R1,IL1B,IL6,ITGAM,LRRK2,NLRP12,PTGS2,SULF2,TNFSF14,XPO4	4.66	0.00729	0.0601261
GO:0003008	system process	biological_process	2530	87	ABAT,ACSBG1,ADORA3,ADRA2C,AGT,APLN,AQP3,AR,ARHGAP42,ATP8A2,BAIAP3,BHLHB9,BTG2,C5AR1,CCL2,CDH23,CHRNA3,CHRNA6,CHRNA7,CHRNB2,CMA1,CSPG5,CTSG,DFNA5,DLL1,EGR2,EPHB2,FAM129B,FFAR4,GABRR1,GHRL,GRK1,HSF4,ICAM1,IL1B,IL6,INHBB,JUN,KCNE3,KCNQ3,KLHL41,KRT12,LILRB2,LRRK2,LVRN,MAP2K6,MYH6,MYOM1,NCALD,NCAM2,NPHP3,NRCAM,NRG1,NRGN,NRXN2,PDE7B,PDGFB,PTAFR,PTGS2,RDH5,RGS9,RGS9BP,S1PR2,SCT,SEMA3A,SERPINF2,SGCG,SLC9…	67.73	0.00742	0.0611065
GO:1903706	regulation of hemopoiesis	biological_process	355	18	CD101,CD86,CR1,DLL1,DTX1,FCGR2B,IL2RA,IL6,ITGA2B,JUN,LILRB2,LILRB3,MAFB,MMP14,SIGLEC15,TMEM176A,VNN1,ZFP36L1	9.5	0.00746	0.061344
GO:0071548	response to dexamethasone	biological_process	46	5	CCL2,ICAM1,IL6,PTAFR,STAR	1.23	0.00748	0.0614165
GO:0014904	myotube cell development	biological_process	151	10	BHLHE41,DLL1,FAM129B,KLHL41,LRRK2,MMP14,TNFSF14,TRIM72,UNC13A,ZFP36L1	4.04	0.00752	0.0616428
GO:0002576	platelet degranulation	biological_process	128	9	F13A1,ITGA2B,LHFPL2,PCDH7,PDGFB,SERPINE1,SERPINF2,SPARC,TGFB2	3.43	0.00753	0.0616428
GO:0043066	negative regulation of apoptotic process	biological_process	788	33	AR,BCL2L2,BHLHB9,BTG2,C5AR1,CARD14,CCL2,CLDN7,CSF1R,DLL1,FAM129B,FFAR4,GHRL,ICAM1,IL19,IL1B,IL6,JUN,LRP1,MEIS3,MMP9,PDK4,PTGS2,SERPINE1,SOCS3,SRC,STAR,TERT,TNFRSF10C,TNFSF14,TSC22D3,UCN,WNT11	21.1	0.00755	0.0617145
GO:0051130	positive regulation of cellular component organization	biological_process	1064	42	AGT,AR,ATP8A2,BAIAP2L1,BHLHB9,BIK,C2,C3,CCL2,CD14,CDC42EP1,CDKL5,DLL1,ENPP2,EPHB2,FCGR2B,FMN1,GCM1,GHRL,GRB2,ICAM1,IL1B,IL6,JUN,LRP1,LRRK2,MMP1,MMP9,MPP7,NRG1,PDGFB,SCARF1,SERPINE1,SERPINF2,SLC11A1,SLITRK5,SRC,TGFB2,TLR6,TNFSF14,UBE2C,WNT11	28.49	0.00757	0.061786
GO:0050920	regulation of chemotaxis	biological_process	175	11	C5AR1,CCL2,CCR2,CMKLR1,IL6,PDGFB,PLA2G7,PLXNA2,SEMA3A,SERPINE1,TNFSF14	4.69	0.0076	0.0618267
GO:0046879	hormone secretion	biological_process	302	16	ABAT,ADRA2C,AGT,APLN,CHRNA3,FAM129B,FFAR4,GHRL,IL1B,IL6,ILDR2,INHBB,MARCKS,SCT,STX1A,UCN	8.09	0.0076	0.0618267
GO:0040007	growth	biological_process	910	37	AGT,AR,ATP8A2,BCL9,CDKL5,CDKN2A,COL27A1,CSPG5,CTSG,CXCL16,DLL1,DNAJB2,FMN1,GHRL,IGFBP6,KLF2,LTA,MMP14,NRCAM,NRG1,NUPR1,OSGIN1,PLXNA2,S100A8,S100A9,SEMA3A,SLIT3,SOCS3,SRC,TFCP2L1,TGFB2,TMEM110-MUSTN1,TNN,TRO,UCN,WNT11,ZFP36L1	24.36	0.00761	0.0618267
GO:0050715	positive regulation of cytokine secretion	biological_process	106	8	CD14,CSF1R,FGR,IL1B,NLRP12,SRC,TLR1,TLR8	2.84	0.00762	0.0618267
GO:0048666	neuron development	biological_process	972	39	AGT,ATL1,ATP8A2,BHLHB9,BTG2,CDH23,CDKL5,CHRNA3,CHRNB2,CSF1R,CTF1,EGR2,EPHB2,FAM129B,FMN1,GHRL,GRB2,IL6,JUN,LRP1,LRRK2,MAPK10,NCAM2,NRCAM,NRG1,PLXNA2,SCARF1,SEMA3A,SLC9A3R1,SLIT3,SLITRK5,SPON2,SRC,SRCIN1,TGFB2,TNFRSF8,TNN,TRIM46,UCN	26.02	0.00768	0.0622216
GO:0046888	negative regulation of hormone secretion	biological_process	65	6	ADRA2C,GHRL,IL1B,IL6,INHBB,UCN	1.74	0.00777	0.0627656
GO:0007584	response to nutrient	biological_process	200	12	ALDH3A1,AQP3,C2,CCL2,CDKN2B,HMGCS1,IL1B,KYNU,LTA,PTGS2,SPARC,STAR	5.35	0.00777	0.0627656
GO:0071702	organic substance transport	biological_process	2569	88	ABAT,ABCA13,ABCA3,ABCC3,ABCG1,ADRA2C,AGT,ANG,APLN,AQP3,ATP6V0D2,ATP6V1C2,ATP8A2,C3,CCL2,CD14,CD209,CHRNA3,CHRNA6,CHRNA7,CHRNB2,CLN8,CSF1R,EGR2,FCGR2B,FFAR4,FGR,FOLR3,GHRL,GOLGA7B,GOLT1B,HEATR4,IL18R1,IL1B,IL6,ILDR2,INHBB,ITGAM,JUN,LRP1,LRP10,LRRK2,LTBP2,MAP2K6,MARCKS,MMP12,MYOM1,NEURL1B,NLRP12,PID1,POM121B,PRKAG3,PTGS2,RHOB,S100A12,S100A8,SCT,SLC11A1,SLC16A14,SLC26A11,SLC37A2,SLC4A8,SLC5A11,SLC7A…	68.78	0.00783	0.0631574
GO:0008643	carbohydrate transport	biological_process	152	10	AGT,AQP3,C3,FFAR4,IL1B,PID1,PRKAG3,SLC37A2,SLC5A11,TERT	4.07	0.00786	0.0632942
GO:0009888	tissue development	biological_process	1968	70	ADAMTS12,ADAMTSL4,AGT,AQP3,AR,ATP8A2,BCL9,BHLHE41,BMP8B,BTG2,CECR2,COL27A1,COL7A1,CSF1R,DLL1,EGR2,FAM129B,FAM212A,FMN1,FOXA1,FZD6,GCM1,GHRL,GPR161,GRB2,ICAM1,IL1B,IL6,ITGAM,JUN,KLF2,KLHL41,KRT12,KRT7,LRRK2,MEST,MMP12,MMP14,MMP9,MYH6,MYOM1,NPHP3,NRG1,NUPR1,PDGFB,PHOSPHO1,PLXNA2,PTGS2,RHOB,SEMA3A,SEMA4C,SGCG,SLC9A3R1,SLITRK5,SOCS3,SPINT2,SRC,SULF2,TFCP2L1,TGFB2,TGM2,TMEM110-MUSTN1,TNFSF14,TRIM72,TS…	52.69	0.00787	0.0632942
GO:0007420	brain development	biological_process	671	29	ABAT,BTG2,C5AR1,CHRNB2,CMA1,CSF1R,DLL1,EGR2,EPHB2,FCGR2B,FZD6,HMGCS1,LRP1,LRRK2,MAFB,MAS1,NRG1,NRGN,PHGDH,PLXNA2,POU6F1,SCT,SEMA3A,SEMA4C,SLIT3,SLITRK5,SRC,STAR,WNT2B	17.96	0.0079	0.0633377
GO:0014902	myotube differentiation	biological_process	176	11	BCL9,BHLHE41,DLL1,FAM129B,KLHL41,LRRK2,MMP14,TNFSF14,TRIM72,UNC13A,ZFP36L1	4.71	0.00791	0.0633377
GO:1901215	negative regulation of neuron death	biological_process	176	11	BHLHB9,BTG2,C5AR1,CCL2,IL6,JUN,LRP1,LRRK2,STAR,TERT,UCN	4.71	0.00791	0.0633377
GO:0046627	negative regulation of insulin receptor signaling pathway	biological_process	30	4	IL1B,PID1,SOCS3,TRIM72	0.8	0.00801	0.0638462
GO:0048147	negative regulation of fibroblast proliferation	biological_process	30	4	DACH1,FTH1,LTA,NUPR1	0.8	0.00801	0.0638462
GO:0070741	response to interleukin-6	biological_process	30	4	CCL2,ICAM1,IL6,PID1	0.8	0.00801	0.0638462
GO:0032989	cellular component morphogenesis	biological_process	1320	50	AR,ATL1,ATP8A2,BHLHB9,CCL2,CDC42EP1,CDKL5,CHRNA3,CHRNB2,CSF1R,EGR2,ENPP2,EPHB2,FAM129B,FGD2,FGR,FMN1,FOXA1,GRB2,ICAM1,IL1B,IL6,JUN,KLF2,KLHL41,LRRK2,MYH6,MYOM1,NCAM2,NPHP3,NRCAM,NRG1,PID1,PLXNA2,SCARF1,SEMA3A,SLC9A3R1,SLIT3,SLITRK5,SPARC,SPINT2,SPON2,SRC,SRCIN1,TFCP2L1,TGFB2,TNFRSF8,TNN,TRIM46,WNT11	35.34	0.00802	0.0638462
GO:0043491	protein kinase B signaling	biological_process	226	13	CCL2,CD86,GRB2,IL1B,IL6,MEIS3,NRG1,NRG2,PDGFB,PIK3C2B,SLC9A3R1,SRC,ZFP36L1	6.05	0.00805	0.0639923
GO:0021545	cranial nerve development	biological_process	47	5	CHRNB2,EGR2,EPHB2,MAFB,SEMA3A	1.26	0.00819	0.0649388
GO:0010642	negative regulation of platelet-derived growth factor receptor signaling pathway	biological_process	16	3	LRP1,PDGFB,SLC9A3R1	0.43	0.00823	0.0649388
GO:0048532	anatomical structure arrangement	biological_process	16	3	DLL1,EGR2,SEMA3A	0.43	0.00823	0.0649388
GO:0071711	basement membrane organization	biological_process	16	3	CMA1,NID2,SPINT2	0.43	0.00823	0.0649388
GO:1900273	positive regulation of long-term synaptic potentiation	biological_process	16	3	CHRNA7,EPHB2,NRGN	0.43	0.00823	0.0649388
GO:0009118	regulation of nucleoside metabolic process	biological_process	527	24	ADAP2,AGAP14,ARHGAP31,ARHGAP42,CCL2,CDC42EP1,CDKL5,DNAJB2,DOCK4,FGD2,ICAM1,JUN,LRRK2,MYH6,PID1,RASA4,RASA4B,RASAL1,RASGEF1B,RGS9,SIPA1L2,TBC1D3,TBC1D3D,WNT11	14.11	0.00824	0.0649388
GO:0030162	regulation of proteolysis	biological_process	733	31	AGT,C2,C3,C5AR1,CFP,CLN8,COL6A3,COL7A1,CR1,DAPK1,IL1B,IL6,LRRK2,MMP14,MMP9,NLRP12,PCOLCE,PTGS2,PTPN3,S100A8,S100A9,SERPINE1,SERPINF2,SERPINI2,SLPI,SPINK2,SPINT2,SRC,TNFRSF10C,TNFSF14,TNFSF15	19.62	0.00828	0.065024
GO:0007612	learning	biological_process	130	9	BTG2,CHRNA7,CHRNB2,EPHB2,JUN,NRGN,NRXN2,PTGS2,UCN	3.48	0.00831	0.065024
GO:0046683	response to organophosphorus	biological_process	130	9	ALDH3A1,CCL2,IL1B,JUN,PTAFR,PTGS2,SPARC,STAR,ZFP36L1	3.48	0.00831	0.065024
GO:0050777	negative regulation of immune response	biological_process	130	9	CCR2,CR1,DHX58,FCGR2B,FCRLB,IL2RA,LILRB2,MMP12,TGFB2	3.48	0.00831	0.065024
GO:0050921	positive regulation of chemotaxis	biological_process	130	9	C5AR1,CCL2,CCR2,CMKLR1,IL6,PDGFB,PLA2G7,SERPINE1,TNFSF14	3.48	0.00831	0.065024
GO:0032502	developmental process	biological_process	6058	187	ABAT,ABCG1,ACP5,ACSBG1,ADAMTS12,ADAMTSL4,ADAP2,ADRA2C,AGT,ALDH3A1,ANG,APLN,AQP3,AR,ATL1,ATP8A2,BCL2L2,BCL9,BHLHB9,BHLHE41,BIK,BMP8B,BTG2,C3,C5AR1,CCL2,CCR2,CCR3,CD101,CD86,CDC42EP1,CDH23,CDKL5,CDKN2A,CDKN2B,CECR2,CHRNA3,CHRNA7,CHRNB2,CLN8,CMA1,CMKLR1,COL27A1,COL6A3,COL7A1,CR1,CSF1R,CSPG5,CTF1,DACH1,DFNA5,DLL1,DNASE2,DTX1,EGR2,ENPP2,EPHB2,FAM129B,FAM212A,FBXO40,FCGR2B,FFAR4,FGD2,FGR,FMN1,FOXA1,FSC…	162.19	0.00835	0.0651513
GO:0034103	regulation of tissue remodeling	biological_process	66	6	AGT,CSF1R,IL6,PDK4,SIGLEC15,SRC	1.77	0.00835	0.0651513
GO:0002688	regulation of leukocyte chemotaxis	biological_process	108	8	C5AR1,CCL2,CCR2,CMKLR1,IL6,PLA2G7,SERPINE1,TNFSF14	2.89	0.00849	0.0661497
GO:0050730	regulation of peptidyl-tyrosine phosphorylation	biological_process	228	13	ADRA2C,AGT,CSF1R,CTF1,ENPP2,GHRL,ICAM1,IL6,NRG1,PDGFB,SOCS3,SRC,SRCIN1	6.1	0.00864	0.0672057
GO:0042391	regulation of membrane potential	biological_process	472	22	ABAT,ACSBG1,CHRNA3,CHRNA6,CHRNA7,CHRNB2,EGR2,GHRL,IL6,JUN,KCNH3,KCNK13,KCNQ3,LRRK2,NRCAM,NRG1,PID1,S1PR2,SLC26A11,SRC,STX1A,TYMP	12.64	0.00865	0.0672057
GO:0003018	vascular process in circulatory system	biological_process	131	9	ADRA2C,AGT,APLN,ICAM1,PTAFR,PTGS2,SERPINF2,SRC,UCN	3.51	0.00872	0.0676539
GO:1901343	negative regulation of vasculature development	biological_process	87	7	AGT,CCL2,CCR2,FAM129B,GHRL,SERPINE1,SPARC	2.33	0.00874	0.0677134
GO:0017157	regulation of exocytosis	biological_process	179	11	ADGRE2,CCR2,FCGR2B,FGR,ITGAM,LRRK2,PTAFR,SPINK2,STX1A,SYT15,SYTL2	4.79	0.00893	0.0687779
GO:0072503	cellular divalent inorganic cation homeostasis	biological_process	417	20	AGT,C5AR1,CCL2,CCR2,CCR3,CCR5,CDH23,CHRNA7,FPR1,GCM2,GHRL,GPR157,GPR35,S100A8,S100A9,SLC11A1,SLC30A4,SLC39A5,TGM2,TRPA1	11.16	0.00894	0.0687779
GO:1903829	positive regulation of cellular protein localization	biological_process	229	13	CCL2,IL18R1,IL1B,IL6,ITGAM,LRRK2,NLRP12,NRG1,PTGS2,SRC,SULF2,TNFSF14,XPO4	6.13	0.00894	0.0687779
GO:0060711	labyrinthine layer development	biological_process	48	5	GCM1,GRB2,SOCS3,SPINT2,ZFP36L1	1.29	0.00894	0.0687779
GO:0071398	cellular response to fatty acid	biological_process	48	5	CCL2,PDK4,PID1,PTAFR,SRC	1.29	0.00894	0.0687779
GO:0050728	negative regulation of inflammatory response	biological_process	109	8	ACP5,CHRNA7,FCGR2B,FFAR4,GHRL,IL2RA,NLRP12,SOCS3	2.92	0.00896	0.0688354
GO:0001953	negative regulation of cell-matrix adhesion	biological_process	31	4	CDKN2A,MMP14,SERPINE1,SRC	0.83	0.009	0.0689498
GO:0032965	regulation of collagen biosynthetic process	biological_process	31	4	CCL2,IL6,SERPINF2,UCN	0.83	0.009	0.0689498
GO:0050863	regulation of T cell activation	biological_process	308	16	CCL2,CCR2,CD209,CD86,CR1,DTX1,FCGR2B,GRB2,IL1B,IL2RA,IL6,LILRB2,SRC,TNFSF14,VNN1,VSIG4	8.25	0.00908	0.0694658
GO:0062012	regulation of small molecule metabolic process	biological_process	1045	41	ABCG1,ADAP2,ADORA3,AGAP14,ARHGAP31,ARHGAP42,CCL2,CCR2,CDC42EP1,CDKL5,DNAJB2,DOCK4,FGD2,GPR161,HMGCS1,ICAM1,IL1B,IL6,JUN,LRRK2,MAS1,MYH6,PDGFB,PDK4,PID1,PTAFR,PTGS2,RASA4,RASA4B,RASAL1,RASGEF1B,RGS9,SCT,SIPA1L2,SLC7A7,SRC,STAR,TBC1D3,TBC1D3D,UCN,WNT11	27.98	0.00912	0.0695172
GO:0019226	transmission of nerve impulse	biological_process	921	37	ABAT,ACSBG1,AGT,BAIAP3,BHLHB9,CCL2,CHRNA3,CHRNA6,CHRNA7,CHRNB2,CSPG5,EGR2,EPHB2,GABRR1,GHRL,IL1B,IL6,KCNQ3,LILRB2,LRRK2,NRCAM,NRG1,NRGN,NRXN2,PDE7B,PTGS2,S1PR2,SLITRK5,STAR,STON2,STX1A,SYT15,SYTL2,TRIM46,TYMP,UCN,UNC13A	24.66	0.00913	0.0695172
GO:0060078	regulation of postsynaptic membrane potential	biological_process	132	9	ABAT,CHRNA3,CHRNA6,CHRNA7,CHRNB2,GHRL,LRRK2,S1PR2,STX1A	3.53	0.00914	0.0695172
GO:0042326	negative regulation of phosphorylation	biological_process	446	21	CDKN2A,CDKN2B,CHRNA7,DUSP19,EPHB2,FAM212A,FAM212B,IL1B,IL6,JUN,LMO3,LRRC3,LRRK2,MAS1,NLRP12,PID1,PSCA,SLC9A3R1,SOCS3,SRCIN1,WNK2	11.94	0.00914	0.0695172
GO:0002250	adaptive immune response	biological_process	503	23	C1RL,C2,C3,CCR2,CD1C,CD209,CD86,CLEC10A,CR1,FCGR2B,ICAM1,IGLC2,IL18R1,IL1B,IL6,LILRA6,LILRB2,LILRB3,LTA,SLAMF7,SLC11A1,TLR6,TLR8	13.47	0.00915	0.0695172
GO:0002521	leukocyte differentiation	biological_process	475	22	CD101,CD86,CR1,CSF1R,DLL1,DTX1,FCGR2B,IL18R1,IL2RA,IL6,JUN,KLF6,LILRB2,LILRB3,MAFB,MMP14,MMP9,SIGLEC15,SRC,TMEM176A,VNN1,ZFP36L1	12.72	0.00927	0.0703316
GO:0050870	positive regulation of T cell activation	biological_process	205	12	CCL2,CCR2,CD209,CD86,GRB2,IL1B,IL2RA,IL6,LILRB2,SRC,TNFSF14,VNN1	5.49	0.00936	0.0709165
GO:0051971	positive regulation of transmission of nerve impulse	biological_process	110	8	CCL2,CHRNA7,CHRNB2,EPHB2,IL6,LILRB2,NRGN,PTGS2	2.94	0.00944	0.0714241
GO:0046854	phosphatidylinositol phosphorylation	biological_process	133	9	CD86,EFR3B,FGR,GRB2,NRG1,NRG2,PDGFB,PIK3C2B,SRC	3.56	0.00958	0.0721896
GO:0048732	gland development	biological_process	420	20	APLN,AR,CSF1R,FOXA1,GCM2,HMGCS1,IL6,JUN,MAFB,NPHP3,NRG1,PTPN3,SEMA3A,SLC9A3R1,SRC,SULF2,TFCP2L1,TGFB2,TGM2,WNT11	11.24	0.00963	0.0721896
GO:0048839	inner ear development	biological_process	181	11	ATP8A2,CDH23,DFNA5,DLL1,EPHB2,FZD6,LRP10,MAFB,SLC9A3R1,SPARC,TGFB2	4.85	0.00966	0.0721896
GO:0043069	negative regulation of programmed cell death	biological_process	802	33	AR,BCL2L2,BHLHB9,BTG2,C5AR1,CARD14,CCL2,CLDN7,CSF1R,DLL1,FAM129B,FFAR4,GHRL,ICAM1,IL19,IL1B,IL6,JUN,LRP1,MEIS3,MMP9,PDK4,PTGS2,SERPINE1,SOCS3,SRC,STAR,TERT,TNFRSF10C,TNFSF14,TSC22D3,UCN,WNT11	21.47	0.00967	0.0721896
GO:0006811	ion transport	biological_process	1625	59	ABAT,ABCC3,ABCG1,AGT,ATP6V0D2,ATP6V1C2,ATP8A2,CCL2,CCR5,CDH23,CHRNA3,CHRNA6,CHRNA7,CHRNB2,DAPK1,FOLR3,FTH1,GABRR1,GPR35,ICAM1,IL1B,KCNC3,KCNE3,KCNH3,KCNJ15,KCNK13,KCNQ3,LILRB2,MAP2K6,MMP9,NCALD,NRXN2,PDGFB,PTGS2,PTPN3,REM2,SLC11A1,SLC12A8,SLC16A14,SLC26A11,SLC30A4,SLC37A2,SLC39A5,SLC4A8,SLC5A11,SLC7A5P1,SLC7A7,SLC9A3,SLC9A3R1,SLC9A9,SLCO2B1,STEAP1,STX1A,TRPA1,TSC22D3,UCN,WNK2,WNK4,ZACN	43.51	0.00973	0.0721896
GO:0035272	exocrine system development	biological_process	49	5	IL6,SEMA3A,TFCP2L1,TGFB2,TGM2	1.31	0.00975	0.0721896
GO:0051704	multi-organism process	biological_process	2422	83	ABAT,ACP5,ADAM28,ADRA2C,AGT,ANG,AR,BAIAP2L1,BCL2L2,BIK,C5AR1,CCL2,CCR2,CCR3,CCR5,CD14,CD209,CD86,CELF3,CFP,CHRNB2,CLEC7A,CR1,CTSG,CXCL16,DACH1,DHX58,FCGR2B,FGR,FSCN3,GHRL,GRB2,HIST1H2BK,ICAM1,IL1B,IL2RA,IL6,INHBB,JUN,KRT7,LHFPL2,LILRB2,LTA,LYG2,MAP2K6,MAS1,MCMDC2,MMP1,MMP12,MMP9,NFIA,NLRP14,NRXN2,PC,PILRA,PTAFR,PTGS2,S100A12,S100A8,S100A9,SERPINE1,SLC11A1,SLPI,SPACA6,SPARC,SPINK2,SPON2,SRC,STAR,T…	64.84	0.00975	0.0721896
GO:0002577	regulation of antigen processing and presentation	biological_process	17	3	FCGR2B,LILRB2,SLC11A1	0.46	0.0098	0.0721896
GO:0002643	regulation of tolerance induction	biological_process	17	3	CD86,IL2RA,LILRB2	0.46	0.0098	0.0721896
GO:0032225	regulation of synaptic transmission, dopaminergic	biological_process	17	3	CHRNA7,CHRNB2,PTGS2	0.46	0.0098	0.0721896
GO:0032693	negative regulation of interleukin-10 production	biological_process	17	3	DLL1,FCGR2B,TNFRSF9	0.46	0.0098	0.0721896
GO:0033145	positive regulation of intracellular steroid hormone receptor signaling pathway	biological_process	17	3	AR,FOXA1,LMO3	0.46	0.0098	0.0721896
GO:0042053	regulation of dopamine metabolic process	biological_process	17	3	ABAT,CHRNB2,ITGAM	0.46	0.0098	0.0721896
GO:0042069	regulation of catecholamine metabolic process	biological_process	17	3	ABAT,CHRNB2,ITGAM	0.46	0.0098	0.0721896
GO:0045056	transcytosis	biological_process	17	3	LRP1,PTAFR,SRC	0.46	0.0098	0.0721896
GO:0070293	renal absorption	biological_process	17	3	AQP3,SLC9A3R1,WNK4	0.46	0.0098	0.0721896
GO:0071498	cellular response to fluid shear stress	biological_process	17	3	KLF2,PTGS2,SRC	0.46	0.0098	0.0721896
GO:0071636	positive regulation of transforming growth factor beta production	biological_process	17	3	PTGS2,SERPINF2,WNT11	0.46	0.0098	0.0721896
GO:1902532	negative regulation of intracellular signal transduction	biological_process	421	20	ARHGAP42,BCL2L2,DHX58,DUSP19,EPHB2,IL1B,LMO3,LRRC3,MMP9,NLRP12,PSCA,RASA4,RASA4B,RASAL1,SLC9A3R1,SOCS3,SRC,TGFB2,TNFSF14,WNK2	11.27	0.00987	0.0721896
GO:0003015	heart process	biological_process	232	13	ADORA3,AGT,APLN,CHRNA7,KCNE3,MAP2K6,MYH6,SEMA3A,SGCG,SRC,TGFB2,TNNI2,UCN	6.21	0.00991	0.0721896
GO:0055001	muscle cell development	biological_process	258	14	AGT,BHLHE41,DLL1,FAM129B,KLHL41,LRRK2,MMP14,MYH6,MYOM1,SGCG,TNFSF14,TRIM72,UNC13A,ZFP36L1	6.91	0.00993	0.0721896
GO:0001878	response to yeast	biological_process	6	2	CD86,IL6	0.16	0.00999	0.0721896
GO:0002924	negative regulation of humoral immune response mediated by circulating immunoglobulin	biological_process	6	2	CR1,FCGR2B	0.16	0.00999	0.0721896
GO:0006564	L-serine biosynthetic process	biological_process	6	2	PHGDH,PSAT1	0.16	0.00999	0.0721896
GO:0010757	negative regulation of plasminogen activation	biological_process	6	2	SERPINE1,SERPINF2	0.16	0.00999	0.0721896
GO:0021546	rhombomere development	biological_process	6	2	EGR2,MAFB	0.16	0.00999	0.0721896
GO:0021631	optic nerve morphogenesis	biological_process	6	2	CHRNB2,EPHB2	0.16	0.00999	0.0721896
GO:0042320	regulation of circadian sleep/wake cycle, REM sleep	biological_process	6	2	CHRNB2,GHRL	0.16	0.00999	0.0721896
GO:0090269	fibroblast growth factor production	biological_process	6	2	PTGS2,WNT11	0.16	0.00999	0.0721896
GO:0090270	regulation of fibroblast growth factor production	biological_process	6	2	PTGS2,WNT11	0.16	0.00999	0.0721896
GO:2000659	regulation of interleukin-1-mediated signaling pathway	biological_process	6	2	IL1R1,IL6	0.16	0.00999	0.0721896
GO:2001199	negative regulation of dendritic cell differentiation	biological_process	6	2	FCGR2B,TMEM176A	0.16	0.00999	0.0721896
GO:1902107	positive regulation of leukocyte differentiation	biological_process	134	9	CD101,CD86,IL2RA,IL6,JUN,LILRB2,MMP14,VNN1,ZFP36L1	3.59	0.01003	0.0721896
GO:0009636	response to toxic substance	biological_process	450	21	ABAT,CCL2,CD14,CHRNA3,CHRNA6,CHRNA7,CHRNB2,CLDN7,ICAM1,IL6,JUN,KLF2,NUPR1,PDGFB,RHOB,S100A8,SLC30A4,SPARC,SRC,STAR,TRPA1	12.05	0.01004	0.0721896
GO:0043087	regulation of GTPase activity	biological_process	450	21	ADAP2,AGAP14,ARHGAP31,ARHGAP42,CCL2,CDC42EP1,CDKL5,DOCK4,FGD2,ICAM1,JUN,LRRK2,RASA4,RASA4B,RASAL1,RASGEF1B,RGS9,SIPA1L2,TBC1D3,TBC1D3D,WNT11	12.05	0.01004	0.0721896
GO:0008038	neuron recognition	biological_process	32	4	EPHB2,NCAM2,NRCAM,SEMA3A	0.86	0.01007	0.0721896
GO:0021772	olfactory bulb development	biological_process	32	4	CSF1R,LRRK2,SEMA3A,SLIT3	0.86	0.01007	0.0721896
GO:0045907	positive regulation of vasoconstriction	biological_process	32	4	ADRA2C,ICAM1,PTAFR,PTGS2	0.86	0.01007	0.0721896
GO:0098815	modulation of excitatory postsynaptic potential	biological_process	32	4	CHRNA7,LRRK2,S1PR2,STX1A	0.86	0.01007	0.0721896
GO:1900077	negative regulation of cellular response to insulin stimulus	biological_process	32	4	IL1B,PID1,SOCS3,TRIM72	0.86	0.01007	0.0721896
GO:0120036	plasma membrane bounded cell projection organization	biological_process	1241	47	AGT,ATL1,ATP8A2,BHLHB9,BTG2,CCDC183,CDC42EP1,CDH23,CDKL5,CHRNA3,CHRNA7,CHRNB2,CSF1R,DNAH8,EGR2,ENPP2,EPHB2,FAM129B,FGD2,FMN1,GHRL,GRB2,ICAM1,IL6,JUN,KLHL41,LRP1,LRRK2,NCAM2,NPHP3,NRCAM,NRG1,PLXNA2,RSPH4A,S1PR2,SCARF1,SEMA3A,SLC9A3R1,SLIT3,SLITRK5,SPON2,SRC,SRCIN1,TNFRSF8,TNN,TRIM46,UCN	33.22	0.01008	0.0721896
GO:0034220	ion transmembrane transport	biological_process	1243	47	ABCC3,ATP6V0D2,ATP6V1C2,CCL2,CCR5,CHRNA3,CHRNA6,CHRNA7,CHRNB2,DAPK1,GABRR1,GPR35,KCNC3,KCNE3,KCNH3,KCNJ15,KCNK13,KCNQ3,MMP9,NCALD,NRXN2,PDGFB,PTPN3,REM2,SLC11A1,SLC12A8,SLC16A14,SLC26A11,SLC30A4,SLC37A2,SLC39A5,SLC4A8,SLC5A11,SLC7A5P1,SLC7A7,SLC9A3,SLC9A3R1,SLC9A9,SLCO2B1,STEAP1,STX1A,TRPA1,TSC22D3,UCN,WNK2,WNK4,ZACN	33.28	0.01036	0.0740983
GO:0009743	response to carbohydrate	biological_process	208	12	CCL2,CLEC7A,CMA1,GHRL,ICAM1,IL1B,ILDR2,MAP2K6,PTGS2,SPARC,STAR,ZFP36L1	5.57	0.01043	0.0744052
GO:1903039	positive regulation of leukocyte cell-cell adhesion	biological_process	208	12	CCL2,CCR2,CD209,CD86,GRB2,IL1B,IL2RA,IL6,LILRB2,SRC,TNFSF14,VNN1	5.57	0.01043	0.0744052
GO:0046717	acid secretion	biological_process	112	8	ABAT,ABCC3,GHRL,IL1B,MAP2K6,SLC9A3R1,STX1A,UCN	3	0.01047	0.0745937
GO:0050679	positive regulation of epithelial cell proliferation	biological_process	159	10	ANG,AR,C5AR1,CCL2,CCR3,IL6,JAML,JUN,MMP12,PDGFB	4.26	0.01062	0.0755643
GO:0061061	muscle structure development	biological_process	627	27	AGT,BCL9,BHLHE41,BTG2,COL6A3,CTF1,DLL1,EGR2,FAM129B,FBXO40,IL6,KLHL41,LRRK2,MMP14,MYH6,MYOM1,NRG1,NUPR1,POU6F1,SEMA4C,SGCG,TGFB2,TNFSF14,TRIM72,TSC22D3,UNC13A,ZFP36L1	16.79	0.01064	0.0756087
GO:0098660	inorganic ion transmembrane transport	biological_process	748	31	ATP6V0D2,ATP6V1C2,CCL2,CCR5,CHRNA7,GPR35,KCNC3,KCNE3,KCNH3,KCNJ15,KCNK13,KCNQ3,NRXN2,PDGFB,PTPN3,REM2,SLC11A1,SLC12A8,SLC30A4,SLC37A2,SLC39A5,SLC4A8,SLC5A11,SLC9A3,SLC9A3R1,SLC9A9,STEAP1,STX1A,TRPA1,UCN,WNK2	20.03	0.01087	0.0769585
GO:0007268	chemical synaptic transmission	biological_process	809	33	ABAT,AGT,BAIAP3,BHLHB9,CCL2,CHRNA3,CHRNA6,CHRNA7,CHRNB2,CSPG5,EGR2,EPHB2,GABRR1,GHRL,IL1B,KCNQ3,LILRB2,LRRK2,NRG1,NRGN,NRXN2,PDE7B,PTGS2,S1PR2,SLITRK5,STAR,STON2,STX1A,SYT15,SYTL2,TRIM46,UCN,UNC13A	21.66	0.0109	0.0769585
GO:0098916	anterograde trans-synaptic signaling	biological_process	809	33	ABAT,AGT,BAIAP3,BHLHB9,CCL2,CHRNA3,CHRNA6,CHRNA7,CHRNB2,CSPG5,EGR2,EPHB2,GABRR1,GHRL,IL1B,KCNQ3,LILRB2,LRRK2,NRG1,NRGN,NRXN2,PDE7B,PTGS2,S1PR2,SLITRK5,STAR,STON2,STX1A,SYT15,SYTL2,TRIM46,UCN,UNC13A	21.66	0.0109	0.0769585
GO:0099536	synaptic signaling	biological_process	809	33	ABAT,AGT,BAIAP3,BHLHB9,CCL2,CHRNA3,CHRNA6,CHRNA7,CHRNB2,CSPG5,EGR2,EPHB2,GABRR1,GHRL,IL1B,KCNQ3,LILRB2,LRRK2,NRG1,NRGN,NRXN2,PDE7B,PTGS2,S1PR2,SLITRK5,STAR,STON2,STX1A,SYT15,SYTL2,TRIM46,UCN,UNC13A	21.66	0.0109	0.0769585
GO:0099537	trans-synaptic signaling	biological_process	809	33	ABAT,AGT,BAIAP3,BHLHB9,CCL2,CHRNA3,CHRNA6,CHRNA7,CHRNB2,CSPG5,EGR2,EPHB2,GABRR1,GHRL,IL1B,KCNQ3,LILRB2,LRRK2,NRG1,NRGN,NRXN2,PDE7B,PTGS2,S1PR2,SLITRK5,STAR,STON2,STX1A,SYT15,SYTL2,TRIM46,UCN,UNC13A	21.66	0.0109	0.0769585
GO:0051153	regulation of striated muscle cell differentiation	biological_process	136	9	BHLHE41,DLL1,FAM129B,KLHL41,MMP14,NRG1,TNFSF14,TRIM72,ZFP36L1	3.64	0.01099	0.077395
GO:0098655	cation transmembrane transport	biological_process	779	32	ATP6V0D2,ATP6V1C2,CCL2,CCR5,CHRNA7,DAPK1,GPR35,KCNC3,KCNE3,KCNH3,KCNJ15,KCNK13,KCNQ3,MMP9,NRXN2,PDGFB,PTPN3,REM2,SLC11A1,SLC12A8,SLC30A4,SLC39A5,SLC4A8,SLC5A11,SLC9A3,SLC9A3R1,SLC9A9,STEAP1,STX1A,TRPA1,UCN,WNK2	20.86	0.01099	0.077395
GO:0032637	interleukin-8 production	biological_process	70	6	CD14,IL1B,SERPINE1,TLR1,TLR6,TLR8	1.87	0.01103	0.0775772
GO:0032609	interferon-gamma production	biological_process	91	7	CCR2,CD14,IL18R1,IL1B,LTA,SLC11A1,TLR8	2.44	0.01107	0.077759
GO:0009914	hormone transport	biological_process	315	16	ABAT,ADRA2C,AGT,APLN,CHRNA3,FAM129B,FFAR4,GHRL,IL1B,IL6,ILDR2,INHBB,MARCKS,SCT,STX1A,UCN	8.43	0.0111	0.0778701
GO:0010863	positive regulation of phospholipase C activity	biological_process	33	4	AGT,ANG,C5AR1,PTAFR	0.88	0.01123	0.0785814
GO:0021988	olfactory lobe development	biological_process	33	4	CSF1R,LRRK2,SEMA3A,SLIT3	0.88	0.01123	0.0785814
GO:0010876	lipid localization	biological_process	371	18	ABCA13,ABCA3,ABCC3,ABCG1,AGT,ATP8A2,C3,CLN8,GHRL,HEATR4,IL1B,IL6,LRP1,LRP10,MAP2K6,SLC9A3R1,SLCO2B1,STAR	9.93	0.01143	0.0797776
GO:0018108	peptidyl-tyrosine phosphorylation	biological_process	371	18	ADRA2C,AGT,CSF1R,CTF1,ENPP2,EPHB2,FGR,GHRL,GRB2,ICAM1,IL6,MAP2K6,NRG1,NRG2,PDGFB,SOCS3,SRC,SRCIN1	9.93	0.01143	0.0797776
GO:0048168	regulation of neuronal synaptic plasticity	biological_process	51	5	AGT,EGR2,EPHB2,STAR,UNC13A	1.37	0.0115	0.0799675
GO:0001991	regulation of systemic arterial blood pressure by circulatory renin-angiotensin	biological_process	18	3	AGT,CMA1,CTSG	0.48	0.01153	0.0799675
GO:0032928	regulation of superoxide anion generation	biological_process	18	3	ACP5,AGT,ITGAM	0.48	0.01153	0.0799675
GO:0045932	negative regulation of muscle contraction	biological_process	18	3	ADRA2C,PTGS2,TNNT1	0.48	0.01153	0.0799675
GO:0097242	amyloid-beta clearance	biological_process	18	3	C3,ITGAM,LRP1	0.48	0.01153	0.0799675
GO:0001935	endothelial cell proliferation	biological_process	114	8	ANG,CCL2,CCR3,GHRL,JUN,MMP14,PDGFB,SPARC	3.05	0.01157	0.0801438
GO:0010632	regulation of epithelial cell migration	biological_process	186	11	AGT,ENPP2,JUN,MMP9,PDGFB,PTGS2,RHOB,SEMA3A,SPARC,SRC,TGFB2	4.98	0.01169	0.080873
GO:0001892	embryonic placenta development	biological_process	92	7	GCM1,GCM2,GRB2,PDGFB,SOCS3,SPINT2,ZFP36L1	2.46	0.01171	0.0809095
GO:0014706	striated muscle tissue development	biological_process	457	21	AGT,BCL9,BHLHE41,BTG2,DLL1,EGR2,FAM129B,KLHL41,LRRK2,MMP14,MYH6,MYOM1,NRG1,NUPR1,SGCG,TGFB2,TNFSF14,TRIM72,TSC22D3,UNC13A,ZFP36L1	12.24	0.0118	0.0814289
GO:0002224	toll-like receptor signaling pathway	biological_process	138	9	CD14,CD86,ITGAM,S100A8,S100A9,TICAM2,TLR1,TLR6,TLR8	3.69	0.01202	0.0826356
GO:2001235	positive regulation of apoptotic signaling pathway	biological_process	138	9	AGT,BIK,DFNA5,IL19,INHBB,MMP9,S100A8,S100A9,SLC9A3R1	3.69	0.01202	0.0826356
GO:0000902	cell morphogenesis	biological_process	1222	46	AR,ATL1,ATP8A2,BHLHB9,CCL2,CDC42EP1,CDKL5,CHRNA3,CHRNB2,CSF1R,EGR2,ENPP2,EPHB2,FAM129B,FGD2,FGR,FMN1,FOXA1,GRB2,ICAM1,IL1B,IL6,JUN,KLF2,LRRK2,NCAM2,NPHP3,NRCAM,NRG1,PLXNA2,SCARF1,SEMA3A,SLC9A3R1,SLIT3,SLITRK5,SPARC,SPINT2,SPON2,SRC,SRCIN1,TFCP2L1,TGFB2,TNFRSF8,TNN,TRIM46,WNT11	32.72	0.01202	0.0826356
GO:0015698	inorganic anion transport	biological_process	187	11	ATP8A2,CHRNA7,GABRR1,SLC11A1,SLC12A8,SLC26A11,SLC37A2,SLC4A8,SLC9A3R1,STX1A,WNK4	5.01	0.01214	0.0833563
GO:0018212	peptidyl-tyrosine modification	biological_process	374	18	ADRA2C,AGT,CSF1R,CTF1,ENPP2,EPHB2,FGR,GHRL,GRB2,ICAM1,IL6,MAP2K6,NRG1,NRG2,PDGFB,SOCS3,SRC,SRCIN1	10.01	0.01233	0.0845552
GO:0002705	positive regulation of leukocyte mediated immunity	biological_process	93	7	C3,FGR,IL1B,IL6,ITGAM,LTA,PTAFR	2.49	0.01238	0.0846866
GO:0060993	kidney morphogenesis	biological_process	93	7	AGT,FMN1,LRRK2,NPHP3,WNK4,WNT11,WNT2B	2.49	0.01238	0.0846866
GO:0007435	salivary gland morphogenesis	biological_process	34	4	IL6,SEMA3A,TGFB2,TGM2	0.91	0.01246	0.0850221
GO:0050919	negative chemotaxis	biological_process	34	4	NRG1,SEMA3A,SEMA4C,SLIT3	0.91	0.01246	0.0850221
GO:0031325	positive regulation of cellular metabolic process	biological_process	2959	98	ABAT,ADORA3,ADRA2C,AGT,ANG,APLN,AR,BCL9,BMP8B,BTG2,C3,C5AR1,CARD14,CCL2,CCR2,CD86,CDKN2B,CELF3,CHRNA3,CHRNA7,CR1,CSF1R,CTF1,DAPK1,DLL1,DUSP19,EGR2,ENPP2,EPHB2,FAM129B,FCGR2B,FFAR4,FGD2,FGR,FOXA1,FPR1,GCM1,GCM2,GHRL,GPR161,GRB2,HSF4,ICAM1,IL1B,IL6,INHBB,ITGAM,JUN,KLF2,KLF6,LILRB2,LRRK2,MAFB,MAP2K6,MAPK10,MAS1,MED12L,MEIS3,MMP12,MMP14,MMP9,MUC20,NFIA,NLRP12,NRG1,NUPR1,PCOLCE,PDGFB,PID1,PTAFR,PTGS2,…	79.22	0.01249	0.0851211
GO:0042310	vasoconstriction	biological_process	72	6	ADRA2C,AGT,APLN,ICAM1,PTAFR,PTGS2	1.93	0.01258	0.0854844
GO:0097756	negative regulation of blood vessel diameter	biological_process	72	6	ADRA2C,AGT,APLN,ICAM1,PTAFR,PTGS2	1.93	0.01258	0.0854844
GO:0007565	female pregnancy	biological_process	188	11	ADRA2C,AGT,AR,CCL2,GHRL,IL1B,MMP9,PTGS2,TFCP2L1,TRO,UCN	5.03	0.01259	0.0854844
GO:0065007	biological regulation	biological_process	11808	338	ABAT,ABCG1,ACP5,ACSBG1,ADAM11,ADAMTS12,ADAMTSL4,ADAP2,ADGRE2,ADGRE3,ADGRE4P,ADORA3,ADRA2C,AGAP14,AGT,ALDH3A1,AMPD3,ANG,APLN,AQP3,AR,ARHGAP31,ARHGAP42,ATP6V0D2,ATP6V1C2,ATP8A2,BAIAP2L1,BAIAP3,BCL2L2,BCL9,BEND5,BHLHB9,BHLHE41,BIK,BMP8B,BTG2,C1RL,C2,C3,C5AR1,CAMKV,CARD14,CCL2,CCR2,CCR3,CCR5,CD101,CD14,CD1C,CD209,CD86,CDC42EP1,CDH23,CDKL5,CDKN2A,CDKN2B,CELF3,CEP70,CFP,CHDH,CHRNA3,CHRNA6,CHRNA7,CHRNB2…	316.13	0.01279	0.0867351
GO:0033121	regulation of purine nucleotide catabolic process	biological_process	519	23	ADAP2,AGAP14,ARHGAP31,ARHGAP42,CCL2,CDC42EP1,CDKL5,DNAJB2,DOCK4,FGD2,ICAM1,JUN,LRRK2,MYH6,RASA4,RASA4B,RASAL1,RASGEF1B,RGS9,SIPA1L2,TBC1D3,TBC1D3D,WNT11	13.89	0.01293	0.0874961
GO:0048699	generation of neurons	biological_process	1356	50	ADRA2C,AGT,ATL1,ATP8A2,BHLHB9,BTG2,CCR2,CDH23,CDKL5,CHRNA3,CHRNB2,CSF1R,CTF1,DFNA5,DLL1,DTX1,EGR2,EPHB2,FAM129B,FMN1,FOXA1,GHRL,GRB2,IL6,JUN,LRP1,LRRK2,LTA,MAPK10,NCAM2,NRCAM,NRG1,PLXNA2,SCARF1,SEMA3A,SLC9A3R1,SLIT3,SLITRK5,SPON2,SRC,SRCIN1,STAR,TERT,TGFB2,TNFRSF8,TNN,TRIM46,UCN,WNT11,WNT2B	36.3	0.01294	0.0874961
GO:0010035	response to inorganic substance	biological_process	490	22	ABAT,AQP3,CD14,CD86,HMGCS1,ICAM1,IL6,JUN,KLF2,LRRK2,MMP9,PTGS2,RASA4,RHOB,S100A8,SLC30A4,SPARC,SRC,STAR,TERT,TRPA1,ZACN	13.12	0.01295	0.0874961
GO:0030182	neuron differentiation	biological_process	1228	46	ADRA2C,AGT,ATL1,ATP8A2,BHLHB9,BTG2,CDH23,CDKL5,CHRNA3,CHRNB2,CSF1R,CTF1,DFNA5,DLL1,DTX1,EGR2,EPHB2,FAM129B,FMN1,FOXA1,GHRL,GRB2,IL6,JUN,LRP1,LRRK2,MAPK10,NCAM2,NRCAM,NRG1,PLXNA2,SCARF1,SEMA3A,SLC9A3R1,SLIT3,SLITRK5,SPON2,SRC,SRCIN1,TGFB2,TNFRSF8,TNN,TRIM46,UCN,WNT11,WNT2B	32.88	0.01303	0.0878343
GO:0048634	regulation of muscle organ development	biological_process	189	11	BHLHE41,DLL1,FAM129B,IL6,KLHL41,MMP14,NRG1,TNFSF14,TRIM72,TSC22D3,ZFP36L1	5.06	0.01306	0.0878343
GO:0070374	positive regulation of ERK1 and ERK2 cascade	biological_process	189	11	C5AR1,CCL2,CHRNA7,CSF1R,FFAR4,ICAM1,IL6,JUN,PDGFB,SERPINF2,SRC	5.06	0.01306	0.0878343
GO:0002286	T cell activation involved in immune response	biological_process	94	7	CD1C,CD86,FCGR2B,ICAM1,IL18R1,IL6,SLC11A1	2.52	0.01308	0.0878343
GO:0006939	smooth muscle contraction	biological_process	94	7	ABAT,ADRA2C,AGT,CHRNA3,CHRNB2,PTGS2,SULF2	2.52	0.01308	0.0878343
GO:0034219	carbohydrate transmembrane transport	biological_process	140	9	AGT,AQP3,C3,FFAR4,IL1B,PID1,PRKAG3,SLC5A11,TERT	3.75	0.01311	0.0879282
GO:0032501	multicellular organismal process	biological_process	7555	226	ABAT,ABCG1,ACP5,ACSBG1,ADAM28,ADAMTS12,ADAP2,ADORA3,ADRA2C,AGT,ALOX5,AMPD3,ANG,APLN,AQP3,AR,ARHGAP42,ATL1,ATP8A2,BAIAP3,BCL2L2,BCL9,BHLHB9,BHLHE41,BIK,BMP8B,BTG2,C3,C5AR1,CCL2,CCR2,CCR3,CD101,CD14,CD209,CD86,CDH23,CDKL5,CDKN2B,CECR2,CELF3,CHRNA3,CHRNA6,CHRNA7,CHRNB2,CLEC7A,CLN8,CMA1,CMKLR1,COL27A1,COL6A3,COL7A1,CR1,CSF1R,CSPG5,CTF1,CTSG,DACH1,DFNA5,DHX58,DLL1,DNASE2,DTX1,EGR2,ENPP2,EPHB2,EPS8L3,F…	202.27	0.01332	0.0892278
GO:2001234	negative regulation of apoptotic signaling pathway	biological_process	117	8	AR,BCL2L2,IL19,IL1B,MEIS3,MMP9,SRC,TERT	3.13	0.01339	0.0893111
GO:0010827	regulation of glucose transmembrane transport	biological_process	73	6	AGT,C3,FFAR4,IL1B,PID1,TERT	1.95	0.0134	0.0893111
GO:0010288	response to lead ion	biological_process	19	3	PTGS2,SPARC,STAR	0.51	0.01343	0.0893111
GO:0043302	positive regulation of leukocyte degranulation	biological_process	19	3	FGR,ITGAM,PTAFR	0.51	0.01343	0.0893111
GO:1905939	regulation of gonad development	biological_process	19	3	NUPR1,SEMA3A,SRC	0.51	0.01343	0.0893111
GO:2001243	negative regulation of intrinsic apoptotic signaling pathway	biological_process	19	3	BCL2L2,MMP9,SRC	0.51	0.01343	0.0893111
GO:0051128	regulation of cellular component organization	biological_process	2186	75	AGT,AR,ATP8A2,BAIAP2L1,BHLHB9,BIK,C2,C3,CCL2,CD14,CDC42EP1,CDKL5,CDKN2A,CHRNA3,CHRNB2,CLDN7,CSF1R,CXCL16,DLL1,DNAJA4,DNAJB2,ENPP2,EPHB2,FCGR2B,FGD2,FGR,FMN1,FOXA1,GCM1,GHRL,GRB2,ICAM1,IGFBP6,IL1B,IL6,JUN,KLHL41,LRP1,LRRK2,MMP1,MMP14,MMP9,MPP7,NRCAM,NRG1,OSGIN1,PDGFB,PID1,PLXNA2,S100A8,S100A9,SCARF1,SEMA3A,SERPINE1,SERPINF2,SIGLEC15,SLC11A1,SLC9A3R1,SLIT3,SLITRK5,SPARC,SRC,SRCIN1,STON2,STX1A,TBC1D…	58.52	0.01366	0.0898973
GO:0000270	peptidoglycan metabolic process	biological_process	7	2	LYG1,LYG2	0.19	0.01374	0.0898973
GO:0002578	negative regulation of antigen processing and presentation	biological_process	7	2	FCGR2B,LILRB2	0.19	0.01374	0.0898973
GO:0009253	peptidoglycan catabolic process	biological_process	7	2	LYG1,LYG2	0.19	0.01374	0.0898973
GO:0021785	branchiomotor neuron axon guidance	biological_process	7	2	PLXNA2,SEMA3A	0.19	0.01374	0.0898973
GO:0031622	positive regulation of fever generation	biological_process	7	2	IL1B,PTGS2	0.19	0.01374	0.0898973
GO:0034128	negative regulation of MyD88-independent toll-like receptor signaling pathway	biological_process	7	2	CD14,TICAM2	0.19	0.01374	0.0898973
GO:0060073	micturition	biological_process	7	2	CHRNA3,CHRNB2	0.19	0.01374	0.0898973
GO:0070944	neutrophil mediated killing of bacterium	biological_process	7	2	CTSG,TREM1	0.19	0.01374	0.0898973
GO:0090186	regulation of pancreatic juice secretion	biological_process	7	2	SCT,WNK4	0.19	0.01374	0.0898973
GO:2000049	positive regulation of cell-cell adhesion mediated by cadherin	biological_process	7	2	FOXA1,SERPINF2	0.19	0.01374	0.0898973
GO:2000394	positive regulation of lamellipodium morphogenesis	biological_process	7	2	ENPP2,SRC	0.19	0.01374	0.0898973
GO:2001182	regulation of interleukin-12 secretion	biological_process	7	2	TLR8,TNFRSF9	0.19	0.01374	0.0898973
GO:0007271	synaptic transmission, cholinergic	biological_process	35	4	CHRNA3,CHRNA6,CHRNA7,CHRNB2	0.94	0.01378	0.0898973
GO:0042417	dopamine metabolic process	biological_process	35	4	ABAT,CHRNB2,ITGAM,TGFB2	0.94	0.01378	0.0898973
GO:0071549	cellular response to dexamethasone stimulus	biological_process	35	4	CCL2,ICAM1,IL6,STAR	0.94	0.01378	0.0898973
GO:1901184	regulation of ERBB signaling pathway	biological_process	95	7	ADRA2C,AGT,GRB2,MMP9,NRG1,NRG2,PTPN3	2.54	0.01381	0.0899446
GO:0006936	muscle contraction	biological_process	323	16	ABAT,ADRA2C,AGT,ATP8A2,CHRNA3,CHRNB2,KLHL41,MAP2K6,MYH6,MYOM1,PTGS2,SULF2,TNNI2,TNNT1,TRIM72,UCN	8.65	0.01382	0.0899446
GO:0006812	cation transport	biological_process	1137	43	ABAT,AGT,ATP6V0D2,ATP6V1C2,CCL2,CCR5,CDH23,CHRNA3,CHRNA6,CHRNA7,CHRNB2,DAPK1,FTH1,GPR35,ICAM1,KCNC3,KCNE3,KCNH3,KCNJ15,KCNK13,KCNQ3,LILRB2,MMP9,NRXN2,PDGFB,PTGS2,PTPN3,REM2,SLC11A1,SLC12A8,SLC30A4,SLC39A5,SLC4A8,SLC5A11,SLC9A3,SLC9A3R1,SLC9A9,STEAP1,STX1A,TRPA1,UCN,WNK2,WNK4	30.44	0.01389	0.0902932
GO:0046394	carboxylic acid biosynthetic process	biological_process	436	20	ABAT,ALOX5,CHDH,CKM,CSPG5,CYP27A1,DSE,ELOVL3,FADS3,GPT2,IL1B,KYNU,OGDHL,PDGFB,PDK4,PHGDH,PRKAG3,PSAT1,PTGS2,STAR	11.67	0.01403	0.0910528
GO:0043627	response to estrogen	biological_process	191	11	AGT,CCL2,FOXA1,GHRL,IL6,MMP14,PTGS2,RGS9,STAR,UCN,ZNF366	5.11	0.01404	0.0910528
GO:1903522	regulation of blood circulation	biological_process	243	13	ADORA3,ADRA2C,AGT,APLN,CHRNA7,ICAM1,KCNE3,MYH6,PTAFR,PTGS2,SEMA3A,TGFB2,UCN	6.51	0.01416	0.0917227
GO:0002757	immune response-activating signal transduction	biological_process	583	25	C5AR1,CD14,CD209,CD86,CLEC10A,CLEC7A,CR1,DHX58,FCGR2B,FCGR3A,FGR,FPR1,GRB2,ITGAM,MAP2K6,MUC20,PLD2,PTAFR,S100A8,S100A9,SRC,TICAM2,TLR1,TLR6,TLR8	15.61	0.01433	0.0925171
GO:0048545	response to steroid hormone	biological_process	524	23	ABCA3,ACSBG1,AGT,ALDH3A1,AR,CCL2,FOXA1,GHRL,ICAM1,IL6,LMO3,MMP14,PTAFR,PTGS2,RGS9,SLIT3,SPARC,SRC,STAR,TGFB2,UCN,ZFP36L1,ZNF366	14.03	0.01434	0.0925171
GO:0016053	organic acid biosynthetic process	biological_process	437	20	ABAT,ALOX5,CHDH,CKM,CSPG5,CYP27A1,DSE,ELOVL3,FADS3,GPT2,IL1B,KYNU,OGDHL,PDGFB,PDK4,PHGDH,PRKAG3,PSAT1,PTGS2,STAR	11.7	0.01435	0.0925171
GO:0072507	divalent inorganic cation homeostasis	biological_process	437	20	AGT,C5AR1,CCL2,CCR2,CCR3,CCR5,CDH23,CHRNA7,FPR1,GCM2,GHRL,GPR157,GPR35,S100A8,S100A9,SLC11A1,SLC30A4,SLC39A5,TGM2,TRPA1	11.7	0.01435	0.0925171
GO:0001936	regulation of endothelial cell proliferation	biological_process	96	7	ANG,CCL2,CCR3,GHRL,JUN,PDGFB,SPARC	2.57	0.01456	0.0936511
GO:0032368	regulation of lipid transport	biological_process	96	7	ABCG1,AGT,ATP8A2,GHRL,IL1B,LRP1,MAP2K6	2.57	0.01456	0.0936511
GO:0055002	striated muscle cell development	biological_process	244	13	AGT,BHLHE41,DLL1,FAM129B,KLHL41,LRRK2,MMP14,MYH6,MYOM1,TNFSF14,TRIM72,UNC13A,ZFP36L1	6.53	0.01461	0.0938628
GO:0006606	protein import into nucleus	biological_process	271	14	AGT,IL18R1,IL1B,IL6,JUN,LRRK2,MMP12,NLRP12,POM121B,PTGS2,SLC9A3R1,SULF2,TGFB2,TNFSF14	7.26	0.01476	0.0947157
GO:0009628	response to abiotic stimulus	biological_process	1175	44	ABAT,AGT,ALDH3A1,ANG,AQP3,ATP8A2,BTG2,CCL2,CD14,CHRNA7,CHRNB2,DNAJA4,GHRL,GRB2,GRK1,HMGCS1,HSPA6,ICAM1,IL1B,IL6,INHBB,JUN,LTA,MAPK10,MMP14,NRXN2,PTAFR,PTGS2,RGS9BP,RHOB,SPARC,SRC,STAR,STX1A,TERT,TGFB2,TLR8,TNFRSF8,TNFSF14,TRPA1,TSC22D3,UCN,WNT11,ZFP36L1	31.46	0.01509	0.096509
GO:0050789	regulation of biological process	biological_process	11287	324	ABAT,ABCG1,ACP5,ADAM11,ADAMTS12,ADAMTSL4,ADAP2,ADGRE2,ADGRE3,ADGRE4P,ADORA3,ADRA2C,AGAP14,AGT,ALDH3A1,ANG,APLN,AQP3,AR,ARHGAP31,ARHGAP42,ATP6V0D2,ATP6V1C2,ATP8A2,BAIAP2L1,BAIAP3,BCL2L2,BCL9,BEND5,BHLHB9,BHLHE41,BIK,BMP8B,BTG2,C1RL,C2,C3,C5AR1,CAMKV,CARD14,CCL2,CCR2,CCR3,CCR5,CD101,CD14,CD1C,CD209,CD86,CDC42EP1,CDKL5,CDKN2A,CDKN2B,CELF3,CEP70,CFP,CHRNA3,CHRNA6,CHRNA7,CHRNB2,CLDN7,CLEC10A,CLEC7A,CL…	302.18	0.01516	0.096509
GO:0035637	multicellular organismal signaling	biological_process	985	38	ABAT,ACSBG1,AGT,BAIAP3,BHLHB9,CCL2,CHRNA3,CHRNA6,CHRNA7,CHRNB2,CSPG5,EGR2,EPHB2,GABRR1,GHRL,IL1B,IL6,KCNE3,KCNQ3,LILRB2,LRRK2,NRCAM,NRG1,NRGN,NRXN2,PDE7B,PTGS2,S1PR2,SLITRK5,STAR,STON2,STX1A,SYT15,SYTL2,TRIM46,TYMP,UCN,UNC13A	26.37	0.01516	0.096509
GO:0070542	response to fatty acid	biological_process	75	6	CCL2,PDK4,PID1,PTAFR,PTGS2,SRC	2.01	0.01517	0.096509
GO:0002755	MyD88-dependent toll-like receptor signaling pathway	biological_process	36	4	CD14,TLR1,TLR6,TLR8	0.96	0.01518	0.096509
GO:0010712	regulation of collagen metabolic process	biological_process	36	4	CCL2,IL6,SERPINF2,UCN	0.96	0.01518	0.096509
GO:0030431	sleep	biological_process	36	4	CHRNB2,GHRL,IL6,STAR	0.96	0.01518	0.096509
GO:1900274	regulation of phospholipase C activity	biological_process	36	4	AGT,ANG,C5AR1,PTAFR	0.96	0.01518	0.096509
GO:0030030	cell projection organization	biological_process	1272	47	AGT,ATL1,ATP8A2,BHLHB9,BTG2,CCDC183,CDC42EP1,CDH23,CDKL5,CHRNA3,CHRNA7,CHRNB2,CSF1R,DNAH8,EGR2,ENPP2,EPHB2,FAM129B,FGD2,FMN1,GHRL,GRB2,ICAM1,IL6,JUN,KLHL41,LRP1,LRRK2,NCAM2,NPHP3,NRCAM,NRG1,PLXNA2,RSPH4A,S1PR2,SCARF1,SEMA3A,SLC9A3R1,SLIT3,SLITRK5,SPON2,SRC,SRCIN1,TNFRSF8,TNN,TRIM46,UCN	34.05	0.01524	0.0967784
GO:0008585	female gonad development	biological_process	97	7	ANG,ICAM1,INHBB,MMP14,NUPR1,SLIT3,SRC	2.6	0.01534	0.0973009
GO:0045837	negative regulation of membrane potential	biological_process	20	3	IL6,LRRK2,S1PR2	0.54	0.01549	0.098026
GO:1901623	regulation of lymphocyte chemotaxis	biological_process	20	3	CCL2,CCR2,TNFSF14	0.54	0.01549	0.098026
GO:0045600	positive regulation of fat cell differentiation	biological_process	55	5	CMKLR1,LMO3,MEDAG,PTGS2,ZFP36L1	1.47	0.01562	0.0987349
GO:0098662	inorganic cation transmembrane transport	biological_process	739	30	ATP6V0D2,ATP6V1C2,CCL2,CCR5,CHRNA7,GPR35,KCNC3,KCNE3,KCNH3,KCNJ15,KCNK13,KCNQ3,NRXN2,PDGFB,PTPN3,REM2,SLC11A1,SLC12A8,SLC30A4,SLC39A5,SLC4A8,SLC5A11,SLC9A3,SLC9A3R1,SLC9A9,STEAP1,STX1A,TRPA1,UCN,WNK2	19.78	0.01573	0.099316
GO:0008645	hexose transmembrane transport	biological_process	121	8	AGT,C3,FFAR4,IL1B,PID1,PRKAG3,SLC5A11,TERT	3.24	0.01613	0.101448
GO:0060322	head development	biological_process	710	29	ABAT,BTG2,C5AR1,CHRNB2,CMA1,CSF1R,DLL1,EGR2,EPHB2,FCGR2B,FZD6,HMGCS1,LRP1,LRRK2,MAFB,MAS1,NRG1,NRGN,PHGDH,PLXNA2,POU6F1,SCT,SEMA3A,SEMA4C,SLIT3,SLITRK5,SRC,STAR,WNT2B	19.01	0.01615	0.101448
GO:0035296	regulation of tube diameter	biological_process	98	7	ADRA2C,AGT,APLN,ICAM1,PTAFR,PTGS2,SERPINF2	2.62	0.01616	0.101448
GO:0042102	positive regulation of T cell proliferation	biological_process	98	7	CCR2,CD209,CD86,IL1B,IL2RA,IL6,LILRB2	2.62	0.01616	0.101448
GO:0097746	regulation of blood vessel diameter	biological_process	98	7	ADRA2C,AGT,APLN,ICAM1,PTAFR,PTGS2,SERPINF2	2.62	0.01616	0.101448
GO:0060537	muscle tissue development	biological_process	472	21	AGT,BCL9,BHLHE41,BTG2,DLL1,EGR2,FAM129B,KLHL41,LRRK2,MMP14,MYH6,MYOM1,NRG1,NUPR1,SGCG,TGFB2,TNFSF14,TRIM72,TSC22D3,UNC13A,ZFP36L1	12.64	0.0164	0.102837
GO:0070997	neuron death	biological_process	302	15	BHLHB9,BTG2,C5AR1,CCL2,CHRNA7,FCGR2B,IL6,ITGAM,JUN,LRP1,LRRK2,STAR,TERT,TGFB2,UCN	8.09	0.01643	0.102908
GO:0001990	regulation of systemic arterial blood pressure by hormone	biological_process	37	4	AGT,CMA1,CTSG,SERPINF2	0.99	0.01667	0.104173
GO:0032715	negative regulation of interleukin-6 production	biological_process	37	4	CHRNA7,GHRL,KLF2,NLRP12	0.99	0.01667	0.104173
GO:0045834	positive regulation of lipid metabolic process	biological_process	122	8	ABCG1,AGT,FGR,IL1B,PDGFB,PTGS2,SRC,STAR	3.27	0.01687	0.105303
GO:0060284	regulation of cell development	biological_process	899	35	ADRA2C,AGT,ATP8A2,BHLHB9,BHLHE41,CCR2,CDKL5,CHRNA3,CHRNB2,DLL1,DTX1,EPHB2,FAM129B,FOXA1,IL1B,IL6,KLHL41,LRP1,LRRK2,LTA,MMP14,NRCAM,NRG1,PLXNA2,SCARF1,SEMA3A,SIGLEC15,SRCIN1,STAR,TERT,TGFB2,TNFRSF8,TNFSF14,TRIM72,ZFP36L1	24.07	0.0171	0.106618
GO:0030097	hemopoiesis	biological_process	745	30	CD101,CD86,CDKN2B,CR1,CSF1R,DLL1,DNASE2,DTX1,FCGR2B,IL18R1,IL2RA,IL6,ITGA2B,JUN,KLF2,KLF6,LILRB2,LILRB3,MAFB,MMP14,MMP9,PDGFB,SIGLEC15,SRC,STON2,TGFB2,TMEM176A,VNN1,WNT2B,ZFP36L1	19.95	0.01739	0.107182
GO:0071695	anatomical structure maturation	biological_process	147	9	ANG,FOXA1,KLF2,LRRK2,NRCAM,PHOSPHO1,SCARF1,TFCP2L1,TGFB2	3.94	0.01753	0.107182
GO:0051173	positive regulation of nitrogen compound metabolic process	biological_process	2860	94	ABAT,ADORA3,ADRA2C,AGT,ANG,AR,BCL9,BMP8B,BTG2,C3,C5AR1,CARD14,CCL2,CCR2,CD86,CDKN2B,CELF3,CHRNA3,CHRNA7,CR1,CSF1R,CTF1,DAPK1,DLL1,DUSP19,EGR2,ENPP2,EPHB2,FAM129B,FCGR2B,FFAR4,FGD2,FOXA1,FPR1,GCM1,GCM2,GHRL,GPR161,HSF4,ICAM1,IL1B,IL6,INHBB,JUN,KLF2,KLF6,LILRB2,LRP1,LRRK2,MAFB,MAP2K6,MAPK10,MAS1,MED12L,MEIS3,MMP12,MMP14,MMP9,MUC20,NFIA,NLRP12,NRG1,NUPR1,PCOLCE,PDGFB,PID1,PTAFR,PTGS2,S100A12,S100A8,…	76.57	0.01755	0.107182
GO:0042493	response to drug	biological_process	901	35	ABAT,ABCA3,ABCC3,ALDH3A1,CCL2,CD14,CD86,CHRNA3,CHRNA6,CHRNA7,CHRNB2,CLDN7,FOLR3,GHRL,HMGCS1,ICAM1,IL1B,IL6,JUN,KLF2,KYNU,LTA,MAP2K6,MAS1,PDGFB,PTAFR,PTGS2,RHOB,S100A8,SLIT3,SPARC,SRC,STAR,TGFB2,TRPA1	24.12	0.01762	0.107182
GO:0002822	regulation of adaptive immune response based on somatic recombination of immune receptors built from immunoglobulin superfamily domains	biological_process	123	8	C3,CCR2,CR1,FCGR2B,IL1B,IL6,LTA,SLC11A1	3.29	0.01764	0.107182
GO:0015749	monosaccharide transmembrane transport	biological_process	123	8	AGT,C3,FFAR4,IL1B,PID1,PRKAG3,SLC5A11,TERT	3.29	0.01764	0.107182
GO:0060548	negative regulation of cell death	biological_process	870	34	AR,BCL2L2,BHLHB9,BTG2,C5AR1,CARD14,CCL2,CLDN7,CSF1R,DLL1,FAM129B,FFAR4,GHRL,ICAM1,IL19,IL1B,IL6,JUN,LRP1,LRRK2,MEIS3,MMP9,PDK4,PTGS2,SERPINE1,SOCS3,SRC,STAR,TERT,TNFRSF10C,TNFSF14,TSC22D3,UCN,WNT11	23.29	0.01769	0.107182
GO:0010818	T cell chemotaxis	biological_process	21	3	CCR2,CXCL16,TNFSF14	0.56	0.01772	0.107182
GO:0032462	regulation of protein homooligomerization	biological_process	21	3	BIK,CLDN7,SRC	0.56	0.01772	0.107182
GO:0032691	negative regulation of interleukin-1 beta production	biological_process	21	3	ACP5,CHRNA7,GHRL	0.56	0.01772	0.107182
GO:0044321	response to leptin	biological_process	21	3	INHBB,PID1,STAR	0.56	0.01772	0.107182
GO:0045187	regulation of circadian sleep/wake cycle, sleep	biological_process	21	3	CHRNB2,GHRL,IL6	0.56	0.01772	0.107182
GO:0048846	axon extension involved in axon guidance	biological_process	21	3	PLXNA2,SEMA3A,SLIT3	0.56	0.01772	0.107182
GO:0055094	response to lipoprotein particle	biological_process	21	3	ABCG1,CCL2,HMGCS1	0.56	0.01772	0.107182
GO:1902284	neuron projection extension involved in neuron projection guidance	biological_process	21	3	PLXNA2,SEMA3A,SLIT3	0.56	0.01772	0.107182
GO:0015939	pantothenate metabolic process	biological_process	8	2	VNN1,VNN2	0.21	0.01799	0.107182
GO:0016081	synaptic vesicle docking	biological_process	8	2	STX1A,UNC13A	0.21	0.01799	0.107182
GO:0017014	protein nitrosylation	biological_process	8	2	S100A8,S100A9	0.21	0.01799	0.107182
GO:0018119	peptidyl-cysteine S-nitrosylation	biological_process	8	2	S100A8,S100A9	0.21	0.01799	0.107182
GO:0021612	facial nerve structural organization	biological_process	8	2	EGR2,SEMA3A	0.21	0.01799	0.107182
GO:0022028	tangential migration from the subventricular zone to the olfactory bulb	biological_process	8	2	LRRK2,SLIT3	0.21	0.01799	0.107182
GO:0030422	production of siRNA involved in RNA interference	biological_process	8	2	TERT,TSN	0.21	0.01799	0.107182
GO:0031620	regulation of fever generation	biological_process	8	2	IL1B,PTGS2	0.21	0.01799	0.107182
GO:0032906	transforming growth factor beta2 production	biological_process	8	2	TGFB2,WNT11	0.21	0.01799	0.107182
GO:0032909	regulation of transforming growth factor beta2 production	biological_process	8	2	TGFB2,WNT11	0.21	0.01799	0.107182
GO:0034127	regulation of MyD88-independent toll-like receptor signaling pathway	biological_process	8	2	CD14,TICAM2	0.21	0.01799	0.107182
GO:0034350	regulation of glial cell apoptotic process	biological_process	8	2	CCL2,DLL1	0.21	0.01799	0.107182
GO:0034351	negative regulation of glial cell apoptotic process	biological_process	8	2	CCL2,DLL1	0.21	0.01799	0.107182
GO:0036005	response to macrophage colony-stimulating factor	biological_process	8	2	CCL2,CSF1R	0.21	0.01799	0.107182
GO:0036006	cellular response to macrophage colony-stimulating factor stimulus	biological_process	8	2	CCL2,CSF1R	0.21	0.01799	0.107182
GO:0043313	regulation of neutrophil degranulation	biological_process	8	2	ITGAM,PTAFR	0.21	0.01799	0.107182
GO:0045630	positive regulation of T-helper 2 cell differentiation	biological_process	8	2	CD86,IL6	0.21	0.01799	0.107182
GO:0045647	negative regulation of erythrocyte differentiation	biological_process	8	2	MAFB,ZFP36L1	0.21	0.01799	0.107182
GO:0060027	convergent extension involved in gastrulation	biological_process	8	2	NPHP3,WNT11	0.21	0.01799	0.107182
GO:0060054	positive regulation of epithelial cell proliferation involved in wound healing	biological_process	8	2	JAML,MMP12	0.21	0.01799	0.107182
GO:0070942	neutrophil mediated cytotoxicity	biological_process	8	2	CTSG,TREM1	0.21	0.01799	0.107182
GO:0070943	neutrophil mediated killing of symbiont cell	biological_process	8	2	CTSG,TREM1	0.21	0.01799	0.107182
GO:1902563	regulation of neutrophil activation	biological_process	8	2	ITGAM,PTAFR	0.21	0.01799	0.107182
GO:2000587	negative regulation of platelet-derived growth factor receptor-beta signaling pathway	biological_process	8	2	LRP1,PDGFB	0.21	0.01799	0.107182
GO:0001541	ovarian follicle development	biological_process	57	5	ANG,ICAM1,INHBB,MMP14,SRC	1.53	0.01801	0.107182
GO:0048635	negative regulation of muscle organ development	biological_process	57	5	BHLHE41,DLL1,IL6,TRIM72,TSC22D3	1.53	0.01801	0.107182
GO:0051926	negative regulation of calcium ion transport	biological_process	57	5	GPR35,ICAM1,LILRB2,PTGS2,REM2	1.53	0.01801	0.107182
GO:0007264	small GTPase mediated signal transduction	biological_process	506	22	ARHGAP31,ARHGAP42,CDC42EP1,CDKN2A,CNKSR1,DOCK4,EPHB2,FGD2,GPR35,GRB2,JUN,NRG1,PLD2,RASA4,RASA4B,RASAL1,RASGEF1B,RHOB,RHOV,SIPA1L2,SRC,TGFB2	13.55	0.01807	0.107306
GO:0120035	regulation of plasma membrane bounded cell projection organization	biological_process	506	22	AGT,ATP8A2,BHLHB9,CDC42EP1,CDKL5,CHRNA3,CHRNB2,ENPP2,EPHB2,ICAM1,IL6,KLHL41,LRP1,LRRK2,NRCAM,NRG1,PLXNA2,SCARF1,SEMA3A,SRC,SRCIN1,TNFRSF8	13.55	0.01807	0.107306
GO:0002824	positive regulation of adaptive immune response based on somatic recombination of immune receptors built from immunoglobulin superfamily domains	biological_process	78	6	C3,CCR2,IL1B,IL6,LTA,SLC11A1	2.09	0.01811	0.107312
GO:0048814	regulation of dendrite morphogenesis	biological_process	78	6	BHLHB9,CDKL5,CHRNA3,CHRNB2,LRRK2,SRCIN1	2.09	0.01811	0.107312
GO:0071417	cellular response to organonitrogen compound	biological_process	477	21	AGT,ATP6V0D2,ATP6V1C2,BAIAP2L1,CCL2,GHRL,GRB2,ICAM1,IL1B,INHBB,KLF2,MAS1,PDK4,PID1,PTAFR,PTGS2,SOCS3,SRC,STAR,TRIM72,ZFP36L1	12.77	0.01821	0.107788
GO:0033146	regulation of intracellular estrogen receptor signaling pathway	biological_process	38	4	AR,FOXA1,SRC,ZNF366	1.02	0.01825	0.107909
GO:0007411	axon guidance	biological_process	225	12	CSF1R,EGR2,EPHB2,FAM129B,GRB2,NRCAM,PLXNA2,SEMA3A,SLIT3,SPON2,SRC,TNFRSF8	6.02	0.01839	0.108387
GO:0007611	learning or memory	biological_process	225	12	BHLHB9,BTG2,CHRNA7,CHRNB2,EGR2,EPHB2,JUN,LILRB2,NRGN,NRXN2,PTGS2,UCN	6.02	0.01839	0.108387
GO:0097485	neuron projection guidance	biological_process	225	12	CSF1R,EGR2,EPHB2,FAM129B,GRB2,NRCAM,PLXNA2,SEMA3A,SLIT3,SPON2,SRC,TNFRSF8	6.02	0.01839	0.108387
GO:0045995	regulation of embryonic development	biological_process	124	8	AR,DLL1,FAM129B,GCM1,GPR161,IL1B,NPHP3,WNT2B	3.32	0.01843	0.108506
GO:0009719	response to endogenous stimulus	biological_process	1649	58	ABAT,ABCA3,ABCG1,ACSBG1,ADAMTS12,AGT,ALDH3A1,ANG,AR,ATP6V0D2,ATP6V1C2,BAIAP2L1,BCL9,BMP8B,BTG2,C5AR1,CCL2,CDKN2B,CHRNA3,CHRNA6,CHRNA7,CHRNB2,EGR2,FFAR4,FOXA1,GHRL,GRB2,HMGCS1,ICAM1,IL1B,IL6,INHBB,JUN,KLF2,KYNU,LMO3,LTBP2,MAS1,MMP14,PDGFB,PDK4,PID1,PTAFR,PTGS2,RGS9,SLC39A5,SLIT3,SOCS3,SPARC,SPINT2,SRC,STAR,SULF2,TGFB2,TRIM72,UCN,ZFP36L1,ZNF366	44.15	0.01878	0.110448
GO:0045927	positive regulation of growth	biological_process	226	12	ATP8A2,CDKL5,CXCL16,DLL1,GHRL,MMP14,NRG1,S100A8,S100A9,TFCP2L1,TGFB2,UCN	6.05	0.01897	0.111446
GO:0046849	bone remodeling	biological_process	79	6	ACP5,CSF1R,IL6,PDK4,SIGLEC15,SRC	2.12	0.01917	0.112381
GO:0050829	defense response to Gram-negative bacterium	biological_process	79	6	CTSG,HIST1H2BK,IL6,SERPINE1,SLC11A1,TREM1	2.12	0.01917	0.112381
GO:0014065	phosphatidylinositol 3-kinase signaling	biological_process	125	8	AGT,FGR,NRG1,PDGFB,PIK3C2B,SLC9A3R1,TGFB2,ZFP36L1	3.35	0.01925	0.112723
GO:0010517	regulation of phospholipase activity	biological_process	58	5	AGT,ANG,C5AR1,LRP1,PTAFR	1.55	0.01929	0.112723
GO:0046686	response to cadmium ion	biological_process	58	5	JUN,MMP9,SPARC,STAR,TERT	1.55	0.01929	0.112723
GO:0070838	divalent metal ion transport	biological_process	451	20	AGT,CCL2,CCR5,CDH23,CHRNA7,CHRNB2,GPR35,ICAM1,KCNE3,LILRB2,NRXN2,PDGFB,PTGS2,REM2,SLC11A1,SLC30A4,SLC39A5,STX1A,TRPA1,UCN	12.07	0.01948	0.113713
GO:0007162	negative regulation of cell adhesion	biological_process	227	12	ABAT,CDKN2A,CLDN7,DTX1,FCGR2B,IL2RA,LILRB2,MMP14,SERPINE1,SPINT2,SRC,VSIG4	6.08	0.01956	0.114058
GO:0001659	temperature homeostasis	biological_process	39	4	ABAT,APLN,IL1B,PTGS2	1.04	0.01991	0.115731
GO:0032964	collagen biosynthetic process	biological_process	39	4	CCL2,IL6,SERPINF2,UCN	1.04	0.01991	0.115731
GO:0038128	ERBB2 signaling pathway	biological_process	39	4	GRB2,NRG1,NRG2,SRC	1.04	0.01991	0.115731
GO:0002438	acute inflammatory response to antigenic stimulus	biological_process	22	3	C3,FCGR2B,ICAM1	0.59	0.02012	0.116336
GO:0010758	regulation of macrophage chemotaxis	biological_process	22	3	C5AR1,CCL2,CMKLR1	0.59	0.02012	0.116336
GO:0042832	defense response to protozoan	biological_process	22	3	CLEC7A,IL6,SLC11A1	0.59	0.02012	0.116336
GO:0060445	branching involved in salivary gland morphogenesis	biological_process	22	3	IL6,SEMA3A,TGM2	0.59	0.02012	0.116336
GO:1905521	regulation of macrophage migration	biological_process	22	3	C5AR1,CCL2,CMKLR1	0.59	0.02012	0.116336
GO:0060047	heart contraction	biological_process	228	12	ADORA3,AGT,APLN,CHRNA7,KCNE3,MAP2K6,MYH6,SEMA3A,SGCG,TGFB2,TNNI2,UCN	6.1	0.02017	0.116502
GO:0051588	regulation of neurotransmitter transport	biological_process	80	6	ABAT,APLN,CHRNA3,LRRK2,STX1A,UNC13A	2.14	0.02027	0.116769
GO:0097327	response to antineoplastic agent	biological_process	80	6	CCL2,ICAM1,IL6,PDGFB,PTAFR,STAR	2.14	0.02027	0.116769
GO:0006869	lipid transport	biological_process	338	16	ABCA13,ABCA3,ABCC3,ABCG1,AGT,ATP8A2,CLN8,GHRL,HEATR4,IL1B,LRP1,LRP10,MAP2K6,SLC9A3R1,SLCO2B1,STAR	9.05	0.02028	0.116769
GO:0051960	regulation of nervous system development	biological_process	755	30	ADRA2C,AGT,ATP8A2,BHLHB9,CCR2,CDKL5,CHRNA3,CHRNB2,DLL1,DTX1,EPHB2,FOXA1,GHRL,GPR161,IL6,LRP1,LRRK2,LTA,NPHP3,NRCAM,NRG1,PLXNA2,SCARF1,SEMA3A,SLITRK5,SRCIN1,STAR,TERT,TNFRSF8,TYMP	20.21	0.02046	0.117543
GO:0048534	hematopoietic or lymphoid organ development	biological_process	786	31	CD101,CD86,CDKN2B,CR1,CSF1R,DLL1,DNASE2,DTX1,FCGR2B,IL18R1,IL2RA,IL6,ITGA2B,JUN,KLF2,KLF6,LILRB2,LILRB3,LTA,MAFB,MMP14,MMP9,PDGFB,SIGLEC15,SRC,STON2,TGFB2,TMEM176A,VNN1,WNT2B,ZFP36L1	21.04	0.02046	0.117543
GO:0002673	regulation of acute inflammatory response	biological_process	151	9	C2,C3,C5AR1,CFP,CR1,FCGR2B,IL1B,IL6,PTGS2	4.04	0.0205	0.117543
GO:0045619	regulation of lymphocyte differentiation	biological_process	151	9	CD86,CR1,DTX1,IL2RA,IL6,LILRB2,MMP14,VNN1,ZFP36L1	4.04	0.0205	0.117543
GO:0032623	interleukin-2 production	biological_process	59	5	CCR2,CD86,IL1B,SLC11A1,VSIG4	1.58	0.02062	0.117862
GO:0097061	dendritic spine organization	biological_process	59	5	BHLHB9,CHRNA7,EPHB2,LRRK2,SRCIN1	1.58	0.02062	0.117862
GO:0106027	neuron projection organization	biological_process	59	5	BHLHB9,CHRNA7,EPHB2,LRRK2,SRCIN1	1.58	0.02062	0.117862
GO:0071322	cellular response to carbohydrate stimulus	biological_process	127	8	CCL2,CLEC7A,CMA1,GHRL,ICAM1,MAP2K6,STAR,ZFP36L1	3.4	0.02096	0.119681
GO:0097191	extrinsic apoptotic signaling pathway	biological_process	177	10	AGT,AR,BCL2L2,DAPK1,IL19,IL1B,SRC,TERT,TGFB2,TRAF1	4.74	0.02104	0.119889
GO:1901654	response to ketone	biological_process	177	10	AR,CCL2,ICAM1,IL6,KLF2,PTAFR,SLIT3,SRC,STAR,TGFB2	4.74	0.02104	0.119889
GO:0072511	divalent inorganic cation transport	biological_process	455	20	AGT,CCL2,CCR5,CDH23,CHRNA7,CHRNB2,GPR35,ICAM1,KCNE3,LILRB2,NRXN2,PDGFB,PTGS2,REM2,SLC11A1,SLC30A4,SLC39A5,STX1A,TRPA1,UCN	12.18	0.02118	0.120561
GO:0090066	regulation of anatomical structure size	biological_process	426	19	ADRA2C,AGT,APLN,BAIAP2L1,CDC42EP1,CDKL5,FMN1,GRB2,ICAM1,LRRK2,NRCAM,NRG1,PLXNA2,PTAFR,PTGS2,SEMA3A,SERPINF2,SLC9A3R1,UCN	11.41	0.02127	0.120948
GO:0099173	postsynapse organization	biological_process	81	6	BHLHB9,CHRNA7,EPHB2,LRRK2,NRXN2,SRCIN1	2.17	0.02142	0.121663
GO:0046883	regulation of hormone secretion	biological_process	257	13	ABAT,ADRA2C,AGT,APLN,CHRNA3,GHRL,IL1B,IL6,INHBB,MARCKS,SCT,STX1A,UCN	6.88	0.02144	0.121663
GO:0010955	negative regulation of protein processing	biological_process	40	4	CR1,LRRK2,SERPINE1,SERPINF2	1.07	0.02167	0.122462
GO:0019731	antibacterial humoral response	biological_process	40	4	CTSG,HIST1H2BK,SLPI,SPON2	1.07	0.02167	0.122462
GO:0042088	T-helper 1 type immune response	biological_process	40	4	CCR2,IL18R1,SLC11A1,TLR6	1.07	0.02167	0.122462
GO:1903318	negative regulation of protein maturation	biological_process	40	4	CR1,LRRK2,SERPINE1,SERPINF2	1.07	0.02167	0.122462
GO:0043281	regulation of cysteine-type endopeptidase activity involved in apoptotic process	biological_process	204	11	DAPK1,IL6,MMP9,NLRP12,PTGS2,S100A8,S100A9,SRC,TNFRSF10C,TNFSF14,TNFSF15	5.46	0.02178	0.122957
GO:0031344	regulation of cell projection organization	biological_process	516	22	AGT,ATP8A2,BHLHB9,CDC42EP1,CDKL5,CHRNA3,CHRNB2,ENPP2,EPHB2,ICAM1,IL6,KLHL41,LRP1,LRRK2,NRCAM,NRG1,PLXNA2,SCARF1,SEMA3A,SRC,SRCIN1,TNFRSF8	13.81	0.022	0.124057
GO:2001023	regulation of response to drug	biological_process	60	5	ABAT,CHRNA3,CHRNA6,CHRNB2,GHRL	1.61	0.02202	0.124057
GO:0046834	lipid phosphorylation	biological_process	153	9	CD86,EFR3B,FGR,GRB2,NRG1,NRG2,PDGFB,PIK3C2B,SRC	4.1	0.02211	0.124309
GO:0048167	regulation of synaptic plasticity	biological_process	153	9	AGT,CHRNA7,EGR2,EPHB2,LILRB2,NRGN,PTGS2,STAR,UNC13A	4.1	0.02211	0.124309
GO:0007009	plasma membrane organization	biological_process	179	10	AR,BAIAP2L1,EFR3B,GOLGA7B,SLC9A3R1,SYTL2,TGFB2,TRIM72,TSPAN15,ZDHHC23	4.79	0.02255	0.124607
GO:0002821	positive regulation of adaptive immune response	biological_process	82	6	C3,CCR2,IL1B,IL6,LTA,SLC11A1	2.2	0.0226	0.124607
GO:0002861	regulation of inflammatory response to antigenic stimulus	biological_process	23	3	C3,FCGR2B,LTA	0.62	0.02268	0.124607
GO:0008045	motor neuron axon guidance	biological_process	23	3	EGR2,PLXNA2,SEMA3A	0.62	0.02268	0.124607
GO:0018198	peptidyl-cysteine modification	biological_process	23	3	GOLGA7B,S100A8,S100A9	0.62	0.02268	0.124607
GO:0042402	cellular biogenic amine catabolic process	biological_process	23	3	CHDH,KYNU,SMOX	0.62	0.02268	0.124607
GO:0042749	regulation of circadian sleep/wake cycle	biological_process	23	3	CHRNB2,GHRL,IL6	0.62	0.02268	0.124607
GO:0043567	regulation of insulin-like growth factor receptor signaling pathway	biological_process	23	3	AR,IGFBP6,TRIM72	0.62	0.02268	0.124607
GO:0051590	positive regulation of neurotransmitter transport	biological_process	23	3	APLN,STX1A,UNC13A	0.62	0.02268	0.124607
GO:0071800	podosome assembly	biological_process	23	3	NCF1B,NCF1C,SRC	0.62	0.02268	0.124607
GO:0031669	cellular response to nutrient levels	biological_process	400	18	ATP6V0D2,ATP6V1C2,CCL2,CDKN2B,GABARAPL1,ICAM1,IL6,INHBB,JUN,LRRK2,PDK4,PIK3C2B,PRKAG3,PTGS2,SLC39A5,SRC,UPP1,WNT2B	10.71	0.0227	0.124607
GO:0032870	cellular response to hormone stimulus	biological_process	669	27	AGT,AR,ATP6V0D2,ATP6V1C2,BAIAP2L1,CCL2,FFAR4,FOXA1,GHRL,GRB2,HMGCS1,ICAM1,IL1B,IL6,INHBB,JUN,LMO3,MAS1,PDK4,PID1,SLIT3,SOCS3,SRC,STAR,TRIM72,ZFP36L1,ZNF366	17.91	0.02271	0.124607
GO:0002604	regulation of dendritic cell antigen processing and presentation	biological_process	9	2	FCGR2B,SLC11A1	0.24	0.02273	0.124607
GO:0002883	regulation of hypersensitivity	biological_process	9	2	C3,FCGR2B	0.24	0.02273	0.124607
GO:0010944	negative regulation of transcription by competitive promoter binding	biological_process	9	2	BHLHE41,DACH1	0.24	0.02273	0.124607
GO:0019062	virion attachment to host cell	biological_process	9	2	CD209,ICAM1	0.24	0.02273	0.124607
GO:0030643	cellular phosphate ion homeostasis	biological_process	9	2	GCM2,SLC9A3R1	0.24	0.02273	0.124607
GO:0032429	regulation of phospholipase A2 activity	biological_process	9	2	ANG,LRP1	0.24	0.02273	0.124607
GO:0034135	regulation of toll-like receptor 2 signaling pathway	biological_process	9	2	TLR1,TLR6	0.24	0.02273	0.124607
GO:0044650	adhesion of symbiont to host cell	biological_process	9	2	CD209,ICAM1	0.24	0.02273	0.124607
GO:0045657	positive regulation of monocyte differentiation	biological_process	9	2	JUN,ZFP36L1	0.24	0.02273	0.124607
GO:0070472	regulation of uterine smooth muscle contraction	biological_process	9	2	ABAT,ADRA2C	0.24	0.02273	0.124607
GO:0072501	cellular divalent inorganic anion homeostasis	biological_process	9	2	GCM2,SLC9A3R1	0.24	0.02273	0.124607
GO:0072502	cellular trivalent inorganic anion homeostasis	biological_process	9	2	GCM2,SLC9A3R1	0.24	0.02273	0.124607
GO:0072610	interleukin-12 secretion	biological_process	9	2	TLR8,TNFRSF9	0.24	0.02273	0.124607
GO:0030308	negative regulation of cell growth	biological_process	154	9	AGT,CDKN2A,DNAJB2,OSGIN1,SEMA3A,SLIT3,TGFB2,TRO,WNT11	4.12	0.02295	0.125687
GO:0006066	alcohol metabolic process	biological_process	489	21	ABAT,ABCG1,ALDH2,CHDH,CHRNB2,CLN8,CYP27A1,ENPP2,HMGCS1,IL1B,ITGAM,MAS1,PHOSPHO1,PLA2G7,PLCB4,PLCH1,PTAFR,RDH5,SCARF1,STAR,TGFB2	13.09	0.0232	0.126804
GO:0043583	ear development	biological_process	206	11	ATP8A2,CDH23,DFNA5,DLL1,EPHB2,FZD6,LRP10,MAFB,SLC9A3R1,SPARC,TGFB2	5.52	0.0232	0.126804
GO:0042098	T cell proliferation	biological_process	180	10	CCR2,CD209,CD86,IL1B,IL2RA,IL6,LILRB2,SLC11A1,TNFSF14,VSIG4	4.82	0.02332	0.127333
GO:0032651	regulation of interleukin-1 beta production	biological_process	61	5	ACP5,CHRNA7,GHRL,NLRP12,TLR8	1.63	0.02348	0.12779
GO:2001014	regulation of skeletal muscle cell differentiation	biological_process	61	5	BHLHE41,KLHL41,MMP14,TNFSF14,TRIM72	1.63	0.02348	0.12779
GO:0008347	glial cell migration	biological_process	41	4	CCL2,CCR2,MMP14,TGFB2	1.1	0.02352	0.12779
GO:0031952	regulation of protein autophosphorylation	biological_process	41	4	JUN,NLRP12,PDGFB,SRC	1.1	0.02352	0.12779
GO:0032459	regulation of protein oligomerization	biological_process	41	4	BIK,CLDN7,MMP1,SRC	1.1	0.02352	0.12779
GO:0050880	regulation of blood vessel size	biological_process	106	7	ADRA2C,AGT,APLN,ICAM1,PTAFR,PTGS2,SERPINF2	2.84	0.02378	0.128876
GO:0001655	urogenital system development	biological_process	317	15	AGT,AR,DLL1,EPHB2,FMN1,FOXA1,LRRK2,NFIA,NPHP3,PDGFB,SULF2,TGFB2,WNK4,WNT11,WNT2B	8.49	0.02419	0.128876
GO:0042060	wound healing	biological_process	521	22	ABAT,ADRA2C,BCL9,CCL2,F13A1,FZD6,IL6,ITGA2B,JAML,MMP12,NRG1,PDGFB,RHOB,S100A8,SERPINE1,SERPINF2,SLC11A1,SPARC,SRC,TGFB2,TMEM110-MUSTN1,TRIM72	13.95	0.0242	0.128876
GO:0009893	positive regulation of metabolic process	biological_process	3177	102	ABAT,ABCG1,ADORA3,ADRA2C,AGT,ANG,APLN,AR,BCL9,BMP8B,BTG2,C3,C5AR1,CARD14,CCL2,CCR2,CD86,CDKN2B,CELF3,CHRNA3,CHRNA7,CR1,CSF1R,CTF1,DAPK1,DLL1,DUSP19,EGR2,ENPP2,EPHB2,FAM129B,FCGR2B,FFAR4,FGD2,FGR,FOXA1,FPR1,GCM1,GCM2,GHRL,GPR161,GRB2,HSF4,ICAM1,IL1B,IL6,INHBB,ITGAM,JUN,KLF2,KLF6,LILRB2,LRP1,LRRK2,MAFB,MAP2K6,MAPK10,MAS1,MED12L,MEIS3,MMP12,MMP14,MMP9,MUC20,MYOM1,NFIA,NLRP12,NRG1,NUPR1,PCOLCE,PDGFB,…	85.06	0.02434	0.128876
GO:0045785	positive regulation of cell adhesion	biological_process	375	17	CCL2,CCR2,CD209,CD86,FMN1,FOXA1,GRB2,IL1B,IL2RA,IL6,LILRB2,SERPINF2,SRC,TGFB2,TGM2,TNFSF14,VNN1	10.04	0.02474	0.128876
GO:0046777	protein autophosphorylation	biological_process	235	12	CDKL5,CSF1R,DAPK1,FGR,GRB2,GRK1,JUN,LRRK2,NLRP12,PDGFB,SRC,WNK2	6.29	0.02482	0.128876
GO:0035150	regulation of tube size	biological_process	107	7	ADRA2C,AGT,APLN,ICAM1,PTAFR,PTGS2,SERPINF2	2.86	0.02489	0.128876
GO:2001236	regulation of extrinsic apoptotic signaling pathway	biological_process	107	7	AGT,AR,IL19,IL1B,SRC,TERT,TRAF1	2.86	0.02489	0.128876
GO:0071385	cellular response to glucocorticoid stimulus	biological_process	62	5	CCL2,ICAM1,IL6,STAR,ZFP36L1	1.66	0.02499	0.128876
GO:0045621	positive regulation of lymphocyte differentiation	biological_process	84	6	CD86,IL2RA,IL6,LILRB2,MMP14,VNN1	2.25	0.02511	0.128876
GO:0001562	response to protozoan	biological_process	24	3	CLEC7A,IL6,SLC11A1	0.64	0.02542	0.128876
GO:0003071	renal system process involved in regulation of systemic arterial blood pressure	biological_process	24	3	AGT,PDGFB,SERPINF2	0.64	0.02542	0.128876
GO:0007202	activation of phospholipase C activity	biological_process	24	3	AGT,ANG,C5AR1	0.64	0.02542	0.128876
GO:0030206	chondroitin sulfate biosynthetic process	biological_process	24	3	CHSY3,CSPG5,DSE	0.64	0.02542	0.128876
GO:0032967	positive regulation of collagen biosynthetic process	biological_process	24	3	CCL2,SERPINF2,UCN	0.64	0.02542	0.128876
GO:0033630	positive regulation of cell adhesion mediated by integrin	biological_process	24	3	FOXA1,SERPINF2,TGFB2	0.64	0.02542	0.128876
GO:0071526	semaphorin-plexin signaling pathway	biological_process	24	3	PLXNA2,SEMA3A,SEMA4C	0.64	0.02542	0.128876
GO:2000482	regulation of interleukin-8 secretion	biological_process	24	3	CD14,TLR1,TLR6	0.64	0.02542	0.128876
GO:0044706	multi-multicellular organism process	biological_process	236	12	ADRA2C,AGT,AR,CCL2,GHRL,IL1B,MMP9,PTAFR,PTGS2,TFCP2L1,TRO,UCN	6.32	0.02554	0.128876
GO:0051899	membrane depolarization	biological_process	183	10	CHRNA3,CHRNA6,CHRNA7,CHRNB2,GHRL,JUN,LRRK2,S1PR2,SRC,STX1A	4.9	0.02578	0.128876
GO:0007631	feeding behavior	biological_process	108	7	AGT,APLN,ATP8A2,CHRNB2,DACH1,GHRL,UCN	2.89	0.02602	0.128876
GO:0034762	regulation of transmembrane transport	biological_process	526	22	AGT,C3,CCL2,DAPK1,FFAR4,GPR35,IL1B,KCNC3,KCNE3,KCNH3,KCNJ15,KCNK13,KCNQ3,MMP9,PDGFB,PID1,PTPN3,REM2,SLC9A3R1,TERT,UCN,WNK2	14.08	0.02656	0.128876
GO:0050794	regulation of cellular process	biological_process	10681	306	ABAT,ABCG1,ACP5,ADAM11,ADAMTS12,ADAMTSL4,ADAP2,ADGRE2,ADGRE3,ADGRE4P,ADORA3,ADRA2C,AGAP14,AGT,ALDH3A1,ANG,APLN,AQP3,AR,ARHGAP31,ARHGAP42,ATP6V0D2,ATP6V1C2,ATP8A2,BAIAP2L1,BAIAP3,BCL2L2,BCL9,BEND5,BHLHB9,BHLHE41,BIK,BMP8B,BTG2,C2,C3,C5AR1,CAMKV,CARD14,CCL2,CCR2,CCR3,CCR5,CD101,CD14,CD209,CD86,CDC42EP1,CDKL5,CDKN2A,CDKN2B,CELF3,CEP70,CHRNA3,CHRNA6,CHRNA7,CHRNB2,CLDN7,CLEC10A,CLEC7A,CLN8,CMKLR1,CNKS…	285.96	0.02657	0.128876
GO:0016202	regulation of striated muscle tissue development	biological_process	184	10	BHLHE41,DLL1,FAM129B,KLHL41,MMP14,NRG1,TNFSF14,TRIM72,TSC22D3,ZFP36L1	4.93	0.02664	0.128876
GO:0050671	positive regulation of lymphocyte proliferation	biological_process	133	8	CCR2,CD209,CD86,CHRNB2,IL1B,IL2RA,IL6,LILRB2	3.56	0.02673	0.128876
GO:0001788	antibody-dependent cellular cytotoxicity	biological_process	1	1	FCGR2B	0.03	0.02677	0.128876
GO:0001797	negative regulation of type IIa hypersensitivity	biological_process	1	1	FCGR2B	0.03	0.02677	0.128876
GO:0001811	negative regulation of type I hypersensitivity	biological_process	1	1	FCGR2B	0.03	0.02677	0.128876
GO:0001813	regulation of antibody-dependent cellular cytotoxicity	biological_process	1	1	FCGR2B	0.03	0.02677	0.128876
GO:0001814	negative regulation of antibody-dependent cellular cytotoxicity	biological_process	1	1	FCGR2B	0.03	0.02677	0.128876
GO:0001982	baroreceptor response to decreased systemic arterial blood pressure	biological_process	1	1	CHRNA7	0.03	0.02677	0.128876
GO:0001988	positive regulation of heart rate involved in baroreceptor response to decreased systemic arterial blood pressure	biological_process	1	1	CHRNA7	0.03	0.02677	0.128876
GO:0002450	B cell antigen processing and presentation	biological_process	1	1	FCGR2B	0.03	0.02677	0.128876
GO:0002622	regulation of B cell antigen processing and presentation	biological_process	1	1	FCGR2B	0.03	0.02677	0.128876
GO:0002665	negative regulation of T cell tolerance induction	biological_process	1	1	CD86	0.03	0.02677	0.128876
GO:0002668	negative regulation of T cell anergy	biological_process	1	1	CD86	0.03	0.02677	0.128876
GO:0002893	negative regulation of type II hypersensitivity	biological_process	1	1	FCGR2B	0.03	0.02677	0.128876
GO:0002912	negative regulation of lymphocyte anergy	biological_process	1	1	CD86	0.03	0.02677	0.128876
GO:0006218	uridine catabolic process	biological_process	1	1	UPP1	0.03	0.02677	0.128876
GO:0006599	phosphagen metabolic process	biological_process	1	1	CKM	0.03	0.02677	0.128876
GO:0006603	phosphocreatine metabolic process	biological_process	1	1	CKM	0.03	0.02677	0.128876
GO:0006876	cellular cadmium ion homeostasis	biological_process	1	1	SLC11A1	0.03	0.02677	0.128876
GO:0007146	meiotic recombination nodule assembly	biological_process	1	1	MCMDC2	0.03	0.02677	0.128876
GO:0007522	visceral muscle development	biological_process	1	1	MYH6	0.03	0.02677	0.128876
GO:0008592	regulation of Toll signaling pathway	biological_process	1	1	NLRP12	0.03	0.02677	0.128876
GO:0009645	response to low light intensity stimulus	biological_process	1	1	HMGCS1	0.03	0.02677	0.128876
GO:0009720	detection of hormone stimulus	biological_process	1	1	ABCG1	0.03	0.02677	0.128876
GO:0010335	response to non-ionic osmotic stress	biological_process	1	1	PTGS2	0.03	0.02677	0.128876
GO:0010477	response to sulfur dioxide	biological_process	1	1	ICAM1	0.03	0.02677	0.128876
GO:0014053	negative regulation of gamma-aminobutyric acid secretion	biological_process	1	1	ABAT	0.03	0.02677	0.128876
GO:0015707	nitrite transport	biological_process	1	1	SLC11A1	0.03	0.02677	0.128876
GO:0019102	male somatic sex determination	biological_process	1	1	AR	0.03	0.02677	0.128876
GO:0021572	rhombomere 6 development	biological_process	1	1	MAFB	0.03	0.02677	0.128876
GO:0021593	rhombomere morphogenesis	biological_process	1	1	EGR2	0.03	0.02677	0.128876
GO:0021594	rhombomere formation	biological_process	1	1	EGR2	0.03	0.02677	0.128876
GO:0021658	rhombomere 3 morphogenesis	biological_process	1	1	EGR2	0.03	0.02677	0.128876
GO:0021660	rhombomere 3 formation	biological_process	1	1	EGR2	0.03	0.02677	0.128876
GO:0021664	rhombomere 5 morphogenesis	biological_process	1	1	EGR2	0.03	0.02677	0.128876
GO:0021666	rhombomere 5 formation	biological_process	1	1	EGR2	0.03	0.02677	0.128876
GO:0021688	cerebellar molecular layer formation	biological_process	1	1	DLL1	0.03	0.02677	0.128876
GO:0021771	lateral geniculate nucleus development	biological_process	1	1	CHRNB2	0.03	0.02677	0.128876
GO:0021935	cerebellar granule cell precursor tangential migration	biological_process	1	1	PLXNA2	0.03	0.02677	0.128876
GO:0030451	regulation of complement activation, alternative pathway	biological_process	1	1	CR1	0.03	0.02677	0.128876
GO:0031271	lateral pseudopodium assembly	biological_process	1	1	KLHL41	0.03	0.02677	0.128876
GO:0031275	regulation of lateral pseudopodium assembly	biological_process	1	1	KLHL41	0.03	0.02677	0.128876
GO:0032605	hepatocyte growth factor production	biological_process	1	1	INHBB	0.03	0.02677	0.128876
GO:0032646	regulation of hepatocyte growth factor production	biological_process	1	1	INHBB	0.03	0.02677	0.128876
GO:0032681	regulation of lymphotoxin A production	biological_process	1	1	CD86	0.03	0.02677	0.128876
GO:0032686	negative regulation of hepatocyte growth factor production	biological_process	1	1	INHBB	0.03	0.02677	0.128876
GO:0032761	positive regulation of lymphotoxin A production	biological_process	1	1	CD86	0.03	0.02677	0.128876
GO:0033552	response to vitamin B3	biological_process	1	1	CCL2	0.03	0.02677	0.128876
GO:0034130	toll-like receptor 1 signaling pathway	biological_process	1	1	TLR1	0.03	0.02677	0.128876
GO:0034150	toll-like receptor 6 signaling pathway	biological_process	1	1	TLR6	0.03	0.02677	0.128876
GO:0034158	toll-like receptor 8 signaling pathway	biological_process	1	1	TLR8	0.03	0.02677	0.128876
GO:0034337	RNA folding	biological_process	1	1	FAM129B	0.03	0.02677	0.128876
GO:0034516	response to vitamin B6	biological_process	1	1	KYNU	0.03	0.02677	0.128876
GO:0035490	regulation of leukotriene production involved in inflammatory response	biological_process	1	1	SERPINE1	0.03	0.02677	0.128876
GO:0035491	positive regulation of leukotriene production involved in inflammatory response	biological_process	1	1	SERPINE1	0.03	0.02677	0.128876
GO:0035504	regulation of myosin light chain kinase activity	biological_process	1	1	IL1B	0.03	0.02677	0.128876
GO:0035505	positive regulation of myosin light chain kinase activity	biological_process	1	1	IL1B	0.03	0.02677	0.128876
GO:0035684	helper T cell extravasation	biological_process	1	1	CCL2	0.03	0.02677	0.128876
GO:0035704	helper T cell chemotaxis	biological_process	1	1	CCR2	0.03	0.02677	0.128876
GO:0035705	T-helper 17 cell chemotaxis	biological_process	1	1	CCR2	0.03	0.02677	0.128876
GO:0040010	positive regulation of growth rate	biological_process	1	1	GHRL	0.03	0.02677	0.128876
GO:0042140	late meiotic recombination nodule assembly	biological_process	1	1	MCMDC2	0.03	0.02677	0.128876
GO:0042241	interleukin-18 biosynthetic process	biological_process	1	1	NLRP12	0.03	0.02677	0.128876
GO:0042396	phosphagen biosynthetic process	biological_process	1	1	CKM	0.03	0.02677	0.128876
GO:0043016	regulation of lymphotoxin A biosynthetic process	biological_process	1	1	CD86	0.03	0.02677	0.128876
GO:0043017	positive regulation of lymphotoxin A biosynthetic process	biological_process	1	1	CD86	0.03	0.02677	0.128876
GO:0043310	negative regulation of eosinophil degranulation	biological_process	1	1	CCR2	0.03	0.02677	0.128876
GO:0043420	anthranilate metabolic process	biological_process	1	1	KYNU	0.03	0.02677	0.128876
GO:0045381	regulation of interleukin-18 biosynthetic process	biological_process	1	1	NLRP12	0.03	0.02677	0.128876
GO:0045553	TRAIL biosynthetic process	biological_process	1	1	TNFRSF8	0.03	0.02677	0.128876
GO:0045554	regulation of TRAIL biosynthetic process	biological_process	1	1	TNFRSF8	0.03	0.02677	0.128876
GO:0045556	positive regulation of TRAIL biosynthetic process	biological_process	1	1	TNFRSF8	0.03	0.02677	0.128876
GO:0045751	negative regulation of Toll signaling pathway	biological_process	1	1	NLRP12	0.03	0.02677	0.128876
GO:0045957	negative regulation of complement activation, alternative pathway	biological_process	1	1	CR1	0.03	0.02677	0.128876
GO:0046314	phosphocreatine biosynthetic process	biological_process	1	1	CKM	0.03	0.02677	0.128876
GO:0046690	response to tellurium ion	biological_process	1	1	HMGCS1	0.03	0.02677	0.128876
GO:0048175	hepatocyte growth factor biosynthetic process	biological_process	1	1	INHBB	0.03	0.02677	0.128876
GO:0048176	regulation of hepatocyte growth factor biosynthetic process	biological_process	1	1	INHBB	0.03	0.02677	0.128876
GO:0048178	negative regulation of hepatocyte growth factor biosynthetic process	biological_process	1	1	INHBB	0.03	0.02677	0.128876
GO:0060514	prostate induction	biological_process	1	1	AR	0.03	0.02677	0.128876
GO:0060515	prostate field specification	biological_process	1	1	AR	0.03	0.02677	0.128876
GO:0060520	activation of prostate induction by androgen receptor signaling pathway	biological_process	1	1	AR	0.03	0.02677	0.128876
GO:0060853	Notch signaling pathway involved in arterial endothelial cell fate commitment	biological_process	1	1	DLL1	0.03	0.02677	0.128876
GO:0061044	negative regulation of vascular wound healing	biological_process	1	1	SERPINE1	0.03	0.02677	0.128876
GO:0061144	alveolar secondary septum development	biological_process	1	1	FOXA1	0.03	0.02677	0.128876
GO:0070473	negative regulation of uterine smooth muscle contraction	biological_process	1	1	ADRA2C	0.03	0.02677	0.128876
GO:0070839	divalent metal ion export	biological_process	1	1	SLC11A1	0.03	0.02677	0.128876
GO:0070946	neutrophil mediated killing of gram-positive bacterium	biological_process	1	1	CTSG	0.03	0.02677	0.128876
GO:0071258	cellular response to gravity	biological_process	1	1	PTAFR	0.03	0.02677	0.128876
GO:0071403	cellular response to high density lipoprotein particle stimulus	biological_process	1	1	CCL2	0.03	0.02677	0.128876
GO:0071471	cellular response to non-ionic osmotic stress	biological_process	1	1	PTGS2	0.03	0.02677	0.128876
GO:0071908	determination of intestine left/right asymmetry	biological_process	1	1	NPHP3	0.03	0.02677	0.128876
GO:0071909	determination of stomach left/right asymmetry	biological_process	1	1	NPHP3	0.03	0.02677	0.128876
GO:0072255	metanephric glomerular mesangial cell development	biological_process	1	1	PDGFB	0.03	0.02677	0.128876
GO:0097291	renal phosphate ion absorption	biological_process	1	1	SLC9A3R1	0.03	0.02677	0.128876
GO:0097403	cellular response to raffinose	biological_process	1	1	ZFP36L1	0.03	0.02677	0.128876
GO:1901537	positive regulation of DNA demethylation	biological_process	1	1	STPG4	0.03	0.02677	0.128876
GO:1901545	response to raffinose	biological_process	1	1	ZFP36L1	0.03	0.02677	0.128876
GO:1902567	negative regulation of eosinophil activation	biological_process	1	1	CCR2	0.03	0.02677	0.128876
GO:1903977	positive regulation of glial cell migration	biological_process	1	1	CCR2	0.03	0.02677	0.128876
GO:2000167	regulation of planar cell polarity pathway involved in neural tube closure	biological_process	1	1	NPHP3	0.03	0.02677	0.128876
GO:2000464	positive regulation of astrocyte chemotaxis	biological_process	1	1	CCR2	0.03	0.02677	0.128876
GO:2000492	regulation of interleukin-18-mediated signaling pathway	biological_process	1	1	TICAM2	0.03	0.02677	0.128876
GO:2000494	positive regulation of interleukin-18-mediated signaling pathway	biological_process	1	1	TICAM2	0.03	0.02677	0.128876
GO:2000661	positive regulation of interleukin-1-mediated signaling pathway	biological_process	1	1	IL1R1	0.03	0.02677	0.128876
GO:2001112	regulation of cellular response to hepatocyte growth factor stimulus	biological_process	1	1	ADAMTS12	0.03	0.02677	0.128876
GO:2001113	negative regulation of cellular response to hepatocyte growth factor stimulus	biological_process	1	1	ADAMTS12	0.03	0.02677	0.128876
GO:0016485	protein processing	biological_process	379	17	AGT,C2,C3,C5AR1,CFP,CMA1,CR1,CTSG,LRRK2,MMP14,NLRP12,S100A8,S100A9,SERPINE1,SERPINF2,SRC,TNFSF15	10.15	0.02703	0.130014
GO:0000041	transition metal ion transport	biological_process	109	7	ATP6V0D2,ATP6V1C2,FTH1,SLC11A1,SLC30A4,SLC39A5,STEAP1	2.92	0.02719	0.130669
GO:1900542	regulation of purine nucleotide metabolic process	biological_process	774	30	ADAP2,ADORA3,AGAP14,ARHGAP31,ARHGAP42,CCL2,CCR2,CDC42EP1,CDKL5,DNAJB2,DOCK4,FGD2,GPR161,ICAM1,JUN,LRRK2,MYH6,PDK4,PID1,RASA4,RASA4B,RASAL1,RASGEF1B,RGS9,SCT,SIPA1L2,TBC1D3,TBC1D3D,UCN,WNT11	20.72	0.02745	0.131081
GO:0014910	regulation of smooth muscle cell migration	biological_process	43	4	LRP1,PDGFB,SERPINE1,SRC	1.15	0.0275	0.131081
GO:0097028	dendritic cell differentiation	biological_process	43	4	CD86,FCGR2B,LILRB2,TMEM176A	1.15	0.0275	0.131081
GO:0001906	cell killing	biological_process	134	8	CCL2,CTSG,FCGR2B,HIST1H2BK,ICAM1,S100A12,SLAMF7,TREM1	3.59	0.02779	0.131081
GO:0002819	regulation of adaptive immune response	biological_process	134	8	C3,CCR2,CR1,FCGR2B,IL1B,IL6,LTA,SLC11A1	3.59	0.02779	0.131081
GO:0032946	positive regulation of mononuclear cell proliferation	biological_process	134	8	CCR2,CD209,CD86,CHRNB2,IL1B,IL2RA,IL6,LILRB2	3.59	0.02779	0.131081
GO:0006767	water-soluble vitamin metabolic process	biological_process	86	6	ACP5,KYNU,PC,PSAT1,VNN1,VNN2	2.3	0.0278	0.131081
GO:1904659	glucose transmembrane transport	biological_process	86	6	AGT,C3,FFAR4,IL1B,PID1,TERT	2.3	0.0278	0.131081
GO:0002468	dendritic cell antigen processing and presentation	biological_process	10	2	FCGR2B,SLC11A1	0.27	0.02792	0.131081
GO:0002524	hypersensitivity	biological_process	10	2	C3,FCGR2B	0.27	0.02792	0.131081
GO:0002713	negative regulation of B cell mediated immunity	biological_process	10	2	CR1,FCGR2B	0.27	0.02792	0.131081
GO:0002887	negative regulation of myeloid leukocyte mediated immunity	biological_process	10	2	CCR2,FCGR2B	0.27	0.02792	0.131081
GO:0002890	negative regulation of immunoglobulin mediated immune response	biological_process	10	2	CR1,FCGR2B	0.27	0.02792	0.131081
GO:0006924	activation-induced cell death of T cells	biological_process	10	2	IL2RA,TSC22D3	0.27	0.02792	0.131081
GO:0010820	positive regulation of T cell chemotaxis	biological_process	10	2	CCR2,TNFSF14	0.27	0.02792	0.131081
GO:0021561	facial nerve development	biological_process	10	2	EGR2,SEMA3A	0.27	0.02792	0.131081
GO:0021604	cranial nerve structural organization	biological_process	10	2	EGR2,SEMA3A	0.27	0.02792	0.131081
GO:0021610	facial nerve morphogenesis	biological_process	10	2	EGR2,SEMA3A	0.27	0.02792	0.131081
GO:0033148	positive regulation of intracellular estrogen receptor signaling pathway	biological_process	10	2	AR,FOXA1	0.27	0.02792	0.131081
GO:0035988	chondrocyte proliferation	biological_process	10	2	MMP14,TMEM110-MUSTN1	0.27	0.02792	0.131081
GO:0038166	angiotensin-activated signaling pathway	biological_process	10	2	MAS1,SRC	0.27	0.02792	0.131081
GO:0051918	negative regulation of fibrinolysis	biological_process	10	2	SERPINE1,SERPINF2	0.27	0.02792	0.131081
GO:0090084	negative regulation of inclusion body assembly	biological_process	10	2	DNAJA4,DNAJB2	0.27	0.02792	0.131081
GO:0090394	negative regulation of excitatory postsynaptic potential	biological_process	10	2	LRRK2,S1PR2	0.27	0.02792	0.131081
GO:1904385	cellular response to angiotensin	biological_process	10	2	MAS1,SRC	0.27	0.02792	0.131081
GO:1990776	response to angiotensin	biological_process	10	2	MAS1,SRC	0.27	0.02792	0.131081
GO:2000586	regulation of platelet-derived growth factor receptor-beta signaling pathway	biological_process	10	2	LRP1,PDGFB	0.27	0.02792	0.131081
GO:0051170	import into nucleus	biological_process	295	14	AGT,IL18R1,IL1B,IL6,JUN,LRRK2,MMP12,NLRP12,POM121B,PTGS2,SLC9A3R1,SULF2,TGFB2,TNFSF14	7.9	0.02817	0.132142
GO:0071384	cellular response to corticosteroid stimulus	biological_process	64	5	CCL2,ICAM1,IL6,STAR,ZFP36L1	1.71	0.02821	0.132215
GO:0002507	tolerance induction	biological_process	25	3	CD86,IL2RA,LILRB2	0.67	0.02833	0.132215
GO:0010714	positive regulation of collagen metabolic process	biological_process	25	3	CCL2,SERPINF2,UCN	0.67	0.02833	0.132215
GO:0042026	protein refolding	biological_process	25	3	DNAJA4,DNAJB2,HSPA6	0.67	0.02833	0.132215
GO:0045589	regulation of regulatory T cell differentiation	biological_process	25	3	CR1,IL2RA,LILRB2	0.67	0.02833	0.132215
GO:0060384	innervation	biological_process	25	3	SEMA3A,SULF2,UNC13A	0.67	0.02833	0.132215
GO:1901861	regulation of muscle tissue development	biological_process	186	10	BHLHE41,DLL1,FAM129B,KLHL41,MMP14,NRG1,TNFSF14,TRIM72,TSC22D3,ZFP36L1	4.98	0.02842	0.132522
GO:1901699	cellular response to nitrogen compound	biological_process	561	23	AGT,ATP6V0D2,ATP6V1C2,BAIAP2L1,CCL2,GHRL,GRB2,ICAM1,IL1B,INHBB,KLF2,MAS1,PDK4,PID1,PTAFR,PTGS2,SOCS3,SRC,STAR,TERT,TRIM72,TSN,ZFP36L1	15.02	0.02894	0.134832
GO:0006140	regulation of nucleotide metabolic process	biological_process	778	30	ADAP2,ADORA3,AGAP14,ARHGAP31,ARHGAP42,CCL2,CCR2,CDC42EP1,CDKL5,DNAJB2,DOCK4,FGD2,GPR161,ICAM1,JUN,LRRK2,MYH6,PDK4,PID1,RASA4,RASA4B,RASAL1,RASGEF1B,RGS9,SCT,SIPA1L2,TBC1D3,TBC1D3D,UCN,WNT11	20.83	0.02914	0.135649
GO:0001909	leukocyte mediated cytotoxicity	biological_process	87	6	CCL2,CTSG,FCGR2B,ICAM1,SLAMF7,TREM1	2.33	0.02921	0.135745
GO:0060996	dendritic spine development	biological_process	87	6	BHLHB9,CDKL5,EPHB2,LRRK2,NRG1,SRCIN1	2.33	0.02921	0.135745
GO:0043009	chordate embryonic development	biological_process	562	23	AR,CECR2,DLL1,FAM212A,FOXA1,FZD6,GCM1,GCM2,GPR161,GRB2,KLF2,MMP14,MYH6,NPHP3,PDGFB,PLXNA2,SEMA4C,SOCS3,SPINT2,SULF2,TGFB2,WNT11,ZFP36L1	15.05	0.02945	0.136745
GO:0010817	regulation of hormone levels	biological_process	502	21	ABAT,ADRA2C,AGT,APLN,CHRNA3,CMA1,CTSG,FAM129B,FFAR4,FOXA1,GHRL,IL1B,IL6,ILDR2,INHBB,MARCKS,RDH5,SCT,STAR,STX1A,UCN	13.44	0.02972	0.137882
GO:0014068	positive regulation of phosphatidylinositol 3-kinase signaling	biological_process	65	5	AGT,FGR,NRG1,PDGFB,TGFB2	1.74	0.02992	0.138576
GO:0060998	regulation of dendritic spine development	biological_process	65	5	BHLHB9,CDKL5,LRRK2,NRG1,SRCIN1	1.74	0.02992	0.138576
GO:0030307	positive regulation of cell growth	biological_process	136	8	CDKL5,CXCL16,MMP14,NRG1,S100A8,S100A9,TGFB2,UCN	3.64	0.03	0.138829
GO:0030072	peptide hormone secretion	biological_process	242	12	ABAT,ADRA2C,APLN,GHRL,IL1B,IL6,ILDR2,INHBB,MARCKS,SCT,STX1A,UCN	6.48	0.03021	0.139683
GO:0032388	positive regulation of intracellular transport	biological_process	243	12	CCL2,FGR,IL18R1,IL1B,IL6,ITGAM,LRRK2,NLRP12,PTGS2,SULF2,TNFSF14,XPO4	6.51	0.03104	0.1434
GO:0043524	negative regulation of neuron apoptotic process	biological_process	137	8	BHLHB9,BTG2,C5AR1,CCL2,JUN,LRP1,STAR,TERT	3.67	0.03115	0.143667
GO:0048568	embryonic organ development	biological_process	415	18	ATP8A2,DLL1,EPHB2,FZD6,GCM1,GCM2,GRB2,MAFB,MMP14,NPHP3,PDGFB,SCT,SLC9A3R1,SOCS3,SPINT2,TGFB2,WNT11,ZFP36L1	11.11	0.03115	0.143667
GO:0048642	negative regulation of skeletal muscle tissue development	biological_process	26	3	BHLHE41,TRIM72,TSC22D3	0.7	0.0314	0.144698
GO:0007588	excretion	biological_process	66	5	AGT,AQP3,CHRNA3,CHRNB2,SLC9A3R1	1.77	0.03168	0.145866
GO:0051093	negative regulation of developmental process	biological_process	911	34	ABCG1,ADAMTS12,AGT,BCL9,BHLHE41,CCL2,CCR2,CD86,DLL1,DTX1,EPHB2,FAM129B,FCGR2B,FOXA1,GHRL,GPR161,IL6,LILRB3,LRP1,MAFB,NPHP3,NRG1,SEMA3A,SERPINE1,SPARC,TERT,TMEM176A,TNFRSF8,TNN,TRIM72,TSC22D3,WNT11,ZFP36L1,ZSCAN10	24.39	0.03181	0.146342
GO:0051091	positive regulation of DNA-binding transcription factor activity	biological_process	244	12	AGT,AR,CARD14,FOXA1,ICAM1,IL1B,IL6,S100A12,S100A8,S100A9,TLR6,TRAF1	6.53	0.03189	0.146587
GO:0050808	synapse organization	biological_process	272	13	BHLHB9,CHRNA7,CHRNB2,EPHB2,GHRL,LRRK2,NFIA,NRCAM,NRG1,NRXN2,SLITRK5,SRCIN1,UNC13A	7.28	0.03202	0.147062
GO:0009792	embryo development ending in birth or egg hatching	biological_process	567	23	AR,CECR2,DLL1,FAM212A,FOXA1,FZD6,GCM1,GCM2,GPR161,GRB2,KLF2,MMP14,MYH6,NPHP3,PDGFB,PLXNA2,SEMA4C,SOCS3,SPINT2,SULF2,TGFB2,WNT11,ZFP36L1	15.18	0.03211	0.147352
GO:0043154	negative regulation of cysteine-type endopeptidase activity involved in apoptotic process	biological_process	89	6	IL6,MMP9,PTGS2,SRC,TNFRSF10C,TNFSF14	2.38	0.03217	0.147504
GO:0002573	myeloid leukocyte differentiation	biological_process	190	10	CD101,CD86,CSF1R,JUN,LILRB3,MAFB,MMP9,SIGLEC15,SRC,ZFP36L1	5.09	0.03222	0.14761
GO:0006875	cellular metal ion homeostasis	biological_process	508	21	AGT,C5AR1,CCL2,CCR2,CCR3,CCR5,CDH23,CHRNA7,FPR1,FTH1,GCM2,GHRL,GPR157,GPR35,S100A8,S100A9,SLC11A1,SLC30A4,SLC39A5,TGM2,TRPA1	13.6	0.03317	0.149984
GO:0001956	positive regulation of neurotransmitter secretion	biological_process	11	2	STX1A,UNC13A	0.29	0.03352	0.149984
GO:0002863	positive regulation of inflammatory response to antigenic stimulus	biological_process	11	2	C3,LTA	0.29	0.03352	0.149984
GO:0006563	L-serine metabolic process	biological_process	11	2	PHGDH,PSAT1	0.29	0.03352	0.149984
GO:0007253	cytoplasmic sequestering of NF-kappaB	biological_process	11	2	NLRP12,TNFSF14	0.29	0.03352	0.149984
GO:0010766	negative regulation of sodium ion transport	biological_process	11	2	SLC9A3R1,WNK4	0.29	0.03352	0.149984
GO:0010819	regulation of T cell chemotaxis	biological_process	11	2	CCR2,TNFSF14	0.29	0.03352	0.149984
GO:0010872	regulation of cholesterol esterification	biological_process	11	2	ABCG1,AGT	0.29	0.03352	0.149984
GO:0021826	substrate-independent telencephalic tangential migration	biological_process	11	2	NRG1,SLIT3	0.29	0.03352	0.149984
GO:0021843	substrate-independent telencephalic tangential interneuron migration	biological_process	11	2	NRG1,SLIT3	0.29	0.03352	0.149984
GO:0031953	negative regulation of protein autophosphorylation	biological_process	11	2	JUN,NLRP12	0.29	0.03352	0.149984
GO:0032306	regulation of prostaglandin secretion	biological_process	11	2	IL1B,MAP2K6	0.29	0.03352	0.149984
GO:0032308	positive regulation of prostaglandin secretion	biological_process	11	2	IL1B,MAP2K6	0.29	0.03352	0.149984
GO:0032463	negative regulation of protein homooligomerization	biological_process	11	2	CLDN7,SRC	0.29	0.03352	0.149984
GO:0032490	detection of molecule of bacterial origin	biological_process	11	2	TLR1,TLR6	0.29	0.03352	0.149984
GO:0032494	response to peptidoglycan	biological_process	11	2	C5AR1,IL6	0.29	0.03352	0.149984
GO:0033634	positive regulation of cell-cell adhesion mediated by integrin	biological_process	11	2	FOXA1,SERPINF2	0.29	0.03352	0.149984
GO:0043301	negative regulation of leukocyte degranulation	biological_process	11	2	CCR2,FCGR2B	0.29	0.03352	0.149984
GO:0045986	negative regulation of smooth muscle contraction	biological_process	11	2	ADRA2C,PTGS2	0.29	0.03352	0.149984
GO:0060457	negative regulation of digestive system process	biological_process	11	2	UCN,WNK4	0.29	0.03352	0.149984
GO:0060992	response to fungicide	biological_process	11	2	KLF2,STAR	0.29	0.03352	0.149984
GO:0071372	cellular response to follicle-stimulating hormone stimulus	biological_process	11	2	HMGCS1,STAR	0.29	0.03352	0.149984
GO:1900004	negative regulation of serine-type endopeptidase activity	biological_process	11	2	CR1,SPINK2	0.29	0.03352	0.149984
GO:1902572	negative regulation of serine-type peptidase activity	biological_process	11	2	CR1,SPINK2	0.29	0.03352	0.149984
GO:1905941	positive regulation of gonad development	biological_process	11	2	SEMA3A,SRC	0.29	0.03352	0.149984
GO:2000047	regulation of cell-cell adhesion mediated by cadherin	biological_process	11	2	FOXA1,SERPINF2	0.29	0.03352	0.149984
GO:2000392	regulation of lamellipodium morphogenesis	biological_process	11	2	ENPP2,SRC	0.29	0.03352	0.149984
GO:0070665	positive regulation of leukocyte proliferation	biological_process	139	8	CCR2,CD209,CD86,CHRNB2,IL1B,IL2RA,IL6,LILRB2	3.72	0.03353	0.149984
GO:0072006	nephron development	biological_process	139	8	AGT,DLL1,FMN1,PDGFB,SULF2,WNK4,WNT11,WNT2B	3.72	0.03353	0.149984
GO:0006821	chloride transport	biological_process	114	7	CHRNA7,GABRR1,SLC12A8,SLC26A11,SLC9A3R1,STX1A,WNK4	3.05	0.03359	0.150008
GO:0007200	phospholipase C-activating G protein-coupled receptor signaling pathway	biological_process	114	7	AGT,C5AR1,FPR1,GPR157,GPR35,SLC9A3R1,TGM2	3.05	0.03359	0.150008
GO:0071347	cellular response to interleukin-1	biological_process	90	6	ADAMTS12,CCL2,ICAM1,IL1R1,IL6,KLF2	2.41	0.03372	0.150389
GO:1903708	positive regulation of hemopoiesis	biological_process	165	9	CD101,CD86,IL2RA,IL6,JUN,LILRB2,MMP14,VNN1,ZFP36L1	4.42	0.03373	0.150389
GO:0032990	cell part morphogenesis	biological_process	821	31	ATL1,ATP8A2,BHLHB9,CDKL5,CHRNA3,CHRNB2,CSF1R,EGR2,ENPP2,EPHB2,FAM129B,FMN1,GRB2,JUN,LRRK2,NCAM2,NPHP3,NRCAM,NRG1,PID1,PLXNA2,SCARF1,SEMA3A,SLIT3,SLITRK5,SPON2,SRC,SRCIN1,TNFRSF8,TNN,TRIM46	21.98	0.03433	0.15294
GO:0051249	regulation of lymphocyte activation	biological_process	450	19	CCL2,CCR2,CD209,CD86,CHRNB2,CR1,DTX1,FCGR2B,GRB2,IL1B,IL2RA,IL6,LILRB2,MMP14,SRC,TNFSF14,VNN1,VSIG4,ZFP36L1	12.05	0.03455	0.153742
GO:0014002	astrocyte development	biological_process	27	3	DLL1,LRP1,S100A8	0.72	0.03465	0.153742
GO:0040019	positive regulation of embryonic development	biological_process	27	3	AR,FAM129B,WNT2B	0.72	0.03465	0.153742
GO:0042634	regulation of hair cycle	biological_process	27	3	EPS8L3,TERT,TGFB2	0.72	0.03465	0.153742
GO:0045066	regulatory T cell differentiation	biological_process	27	3	CR1,IL2RA,LILRB2	0.72	0.03465	0.153742
GO:0007269	neurotransmitter secretion	biological_process	140	8	BAIAP3,CHRNA3,LRRK2,NRXN2,STX1A,SYT15,SYTL2,UNC13A	3.75	0.03477	0.154025
GO:0099643	signal release from synapse	biological_process	140	8	BAIAP3,CHRNA3,LRRK2,NRXN2,STX1A,SYT15,SYTL2,UNC13A	3.75	0.03477	0.154025
GO:0009790	embryo development	biological_process	950	35	AR,ATP8A2,CECR2,COL7A1,DLL1,EPHB2,FAM129B,FAM212A,FOXA1,FZD6,GCM1,GCM2,GPR161,GRB2,IL1B,KLF2,MAFB,MMP14,MMP9,MYH6,NPHP3,NRG1,PDGFB,PLXNA2,SCT,SEMA4C,SLC9A3R1,SOCS3,SPINT2,STPG4,SULF2,TGFB2,WNT11,WNT2B,ZFP36L1	25.43	0.03486	0.154176
GO:0070613	regulation of protein processing	biological_process	166	9	C2,C3,C5AR1,CFP,CR1,LRRK2,SERPINE1,SERPINF2,SRC	4.44	0.03486	0.154176
GO:0070555	response to interleukin-1	biological_process	115	7	ADAMTS12,CCL2,ICAM1,IL1R1,IL6,KLF2,SRC	3.08	0.03498	0.154582
GO:1903317	regulation of protein maturation	biological_process	167	9	C2,C3,C5AR1,CFP,CR1,LRRK2,SERPINE1,SERPINF2,SRC	4.47	0.03601	0.159006
GO:0003012	muscle system process	biological_process	393	17	ABAT,ADRA2C,AGT,ATP8A2,CHRNA3,CHRNB2,IL1B,KLHL41,MAP2K6,MYH6,MYOM1,PTGS2,SULF2,TNNI2,TNNT1,TRIM72,UCN	10.52	0.0363	0.160157
GO:0003044	regulation of systemic arterial blood pressure mediated by a chemical signal	biological_process	47	4	AGT,CMA1,CTSG,SERPINF2	1.26	0.0366	0.161351
GO:0010959	regulation of metal ion transport	biological_process	306	14	AGT,CCL2,GPR35,ICAM1,KCNE3,LILRB2,PDGFB,PTGS2,PTPN3,REM2,SLC9A3R1,UCN,WNK2,WNK4	8.19	0.03668	0.161574
GO:0033273	response to vitamin	biological_process	92	6	AQP3,CCL2,HMGCS1,KYNU,PTGS2,SPARC	2.46	0.03697	0.162591
GO:0072080	nephron tubule development	biological_process	92	6	AGT,DLL1,FMN1,WNK4,WNT11,WNT2B	2.46	0.03697	0.162591
GO:0008360	regulation of cell shape	biological_process	142	8	CCL2,CDC42EP1,CSF1R,FGD2,FGR,ICAM1,IL6,SLC9A3R1	3.8	0.03734	0.163956
GO:0001938	positive regulation of endothelial cell proliferation	biological_process	69	5	ANG,CCL2,CCR3,JUN,PDGFB	1.85	0.03737	0.163956
GO:2001237	negative regulation of extrinsic apoptotic signaling pathway	biological_process	69	5	AR,IL19,IL1B,SRC,TERT	1.85	0.03737	0.163956
GO:0019538	protein metabolic process	biological_process	5813	174	ABCA3,ABCG1,ABHD14A-ACY1,ADAM11,ADAM28,ADAMTS10,ADAMTS12,ADAMTSL4,ADRA2C,AGT,ANG,AR,BMP8B,BTG2,C1RL,C2,C3,C5AR1,CAMKV,CARD14,CCL2,CCR2,CCR5,CD86,CDKL5,CDKN2A,CDKN2B,CFP,CHRNA3,CHRNA7,CHSY3,CLN8,CMA1,COL6A3,COL7A1,CR1,CSF1R,CSPG5,CTF1,CTSG,DAPK1,DLL1,DNAJA4,DNAJB2,DSE,DTX1,DUSP19,EGR2,ENPP2,EPHB2,ETFBKMT,F13A1,FAM212A,FAM212B,FBXL13,FBXL8,FBXO24,FBXO40,FCGR2B,FFAR4,FGD2,FGL2,FGR,FPR1,GALNT12,GHRL,…	155.63	0.03753	0.164527
GO:0001666	response to hypoxia	biological_process	336	15	ABAT,ALDH3A1,ANG,AQP3,CCL2,CHRNA7,CHRNB2,ICAM1,LTA,MMP14,PTGS2,SRC,TERT,TGFB2,ZFP36L1	9	0.03759	0.164659
GO:0001961	positive regulation of cytokine-mediated signaling pathway	biological_process	28	3	IL1R1,MMP12,TICAM2	0.75	0.03806	0.165529
GO:0007274	neuromuscular synaptic transmission	biological_process	28	3	CHRNA3,CHRNA6,CHRNB2	0.75	0.03806	0.165529
GO:0014046	dopamine secretion	biological_process	28	3	ABAT,CHRNA6,CHRNB2	0.75	0.03806	0.165529
GO:0014059	regulation of dopamine secretion	biological_process	28	3	ABAT,CHRNA6,CHRNB2	0.75	0.03806	0.165529
GO:0051482	positive regulation of cytosolic calcium ion concentration involved in phospholipase C-activating G protein-coupled signaling pathway	biological_process	28	3	GPR157,GPR35,TGM2	0.75	0.03806	0.165529
GO:0070528	protein kinase C signaling	biological_process	28	3	MAS1,PDGFB,WNT11	0.75	0.03806	0.165529
GO:0072606	interleukin-8 secretion	biological_process	28	3	CD14,TLR1,TLR6	0.75	0.03806	0.165529
GO:1905332	positive regulation of morphogenesis of an epithelium	biological_process	28	3	AGT,AR,WNT2B	0.75	0.03806	0.165529
GO:2000352	negative regulation of endothelial cell apoptotic process	biological_process	28	3	ICAM1,SERPINE1,TERT	0.75	0.03806	0.165529
GO:0030902	hindbrain development	biological_process	143	8	ABAT,C5AR1,DLL1,EGR2,FCGR2B,MAFB,PLXNA2,SEMA4C	3.83	0.03867	0.167545
GO:0032874	positive regulation of stress-activated MAPK cascade	biological_process	143	8	DUSP19,FCGR2B,FGD2,IL1B,SEMA4C,SERPINF2,TGFB2,TLR6	3.83	0.03867	0.167545
GO:0051897	positive regulation of protein kinase B signaling	biological_process	143	8	CD86,GRB2,IL6,MEIS3,NRG1,NRG2,PDGFB,SRC	3.83	0.03867	0.167545
GO:0002712	regulation of B cell mediated immunity	biological_process	48	4	C3,CR1,FCGR2B,LTA	1.29	0.03911	0.167545
GO:0002889	regulation of immunoglobulin mediated immune response	biological_process	48	4	C3,CR1,FCGR2B,LTA	1.29	0.03911	0.167545
GO:0006953	acute-phase response	biological_process	48	4	IL1B,IL6,PTGS2,SERPINF2	1.29	0.03911	0.167545
GO:0010518	positive regulation of phospholipase activity	biological_process	48	4	AGT,ANG,C5AR1,PTAFR	1.29	0.03911	0.167545
GO:0072678	T cell migration	biological_process	48	4	CCL2,CCR2,CXCL16,TNFSF14	1.29	0.03911	0.167545
GO:1903307	positive regulation of regulated secretory pathway	biological_process	48	4	FGR,ITGAM,PTAFR,STX1A	1.29	0.03911	0.167545
GO:0045926	negative regulation of growth	biological_process	224	11	AGT,CDKN2A,CTSG,DNAJB2,LTA,OSGIN1,SEMA3A,SLIT3,TGFB2,TRO,WNT11	6	0.03922	0.167545
GO:0021954	central nervous system neuron development	biological_process	70	5	BTG2,CHRNB2,EPHB2,SEMA3A,SLIT3	1.87	0.0394	0.167545
GO:0033627	cell adhesion mediated by integrin	biological_process	70	5	FOXA1,ICAM1,SERPINE1,SERPINF2,TGFB2	1.87	0.0394	0.167545
GO:0001660	fever generation	biological_process	12	2	IL1B,PTGS2	0.32	0.03953	0.167545
GO:0002921	negative regulation of humoral immune response	biological_process	12	2	CR1,FCGR2B	0.32	0.03953	0.167545
GO:0008340	determination of adult lifespan	biological_process	12	2	LRRK2,TFCP2L1	0.32	0.03953	0.167545
GO:0008655	pyrimidine-containing compound salvage	biological_process	12	2	TYMP,UPP1	0.32	0.03953	0.167545
GO:0010755	regulation of plasminogen activation	biological_process	12	2	SERPINE1,SERPINF2	0.32	0.03953	0.167545
GO:0010935	regulation of macrophage cytokine production	biological_process	12	2	SPON2,TGFB2	0.32	0.03953	0.167545
GO:0015791	polyol transport	biological_process	12	2	AQP3,SLC5A11	0.32	0.03953	0.167545
GO:0016045	detection of bacterium	biological_process	12	2	TLR1,TLR6	0.32	0.03953	0.167545
GO:0021554	optic nerve development	biological_process	12	2	CHRNB2,EPHB2	0.32	0.03953	0.167545
GO:0030208	dermatan sulfate biosynthetic process	biological_process	12	2	CSPG5,DSE	0.32	0.03953	0.167545
GO:0033605	positive regulation of catecholamine secretion	biological_process	12	2	CHRNB2,STX1A	0.32	0.03953	0.167545
GO:0043097	pyrimidine nucleoside salvage	biological_process	12	2	TYMP,UPP1	0.32	0.03953	0.167545
GO:0045086	positive regulation of interleukin-2 biosynthetic process	biological_process	12	2	CD86,IL1B	0.32	0.03953	0.167545
GO:0045628	regulation of T-helper 2 cell differentiation	biological_process	12	2	CD86,IL6	0.32	0.03953	0.167545
GO:0051764	actin crosslink formation	biological_process	12	2	BAIAP2L1,MARCKS	0.32	0.03953	0.167545
GO:0051873	killing by host of symbiont cells	biological_process	12	2	CTSG,TREM1	0.32	0.03953	0.167545
GO:0055062	phosphate ion homeostasis	biological_process	12	2	GCM2,SLC9A3R1	0.32	0.03953	0.167545
GO:0060742	epithelial cell differentiation involved in prostate gland development	biological_process	12	2	AR,FOXA1	0.32	0.03953	0.167545
GO:0072505	divalent inorganic anion homeostasis	biological_process	12	2	GCM2,SLC9A3R1	0.32	0.03953	0.167545
GO:0072506	trivalent inorganic anion homeostasis	biological_process	12	2	GCM2,SLC9A3R1	0.32	0.03953	0.167545
GO:0090399	replicative senescence	biological_process	12	2	CDKN2A,TERT	0.32	0.03953	0.167545
GO:0044283	small molecule biosynthetic process	biological_process	2268	74	ABAT,ABCA13,ABCA3,ABCC3,ABCG1,ADAP2,AGAP14,ALOX5,AMPD3,ARHGAP31,ARHGAP42,ATL1,ATP6V0D2,ATP6V1C2,ATP8A2,CCL2,CDC42EP1,CDKL5,CHDH,CKM,CSPG5,CYP27A1,DNAJB2,DOCK4,DQX1,DSE,ELOVL3,EPS8L3,FADS3,FGD2,GPT2,GRB2,HMGCS1,HSPA6,ICAM1,IL1B,IL2RA,IL6,JUN,KIFC2,KYNU,LRRK2,MAS1,MYH6,NRG1,NRG2,OGDHL,PC,PDE7B,PDGFB,PDK4,PHGDH,PHOSPHO1,PID1,PRKAG3,PSAT1,PTAFR,PTGS2,RASA4,RASA4B,RASAL1,RASGEF1B,REM2,RGS9,RHOB,RHOV,S…	60.72	0.03971	0.168178
GO:0043279	response to alkaloid	biological_process	144	8	ABAT,CHRNA3,CHRNA6,CHRNA7,CHRNB2,ICAM1,IL6,STAR	3.86	0.04003	0.169272
GO:0070304	positive regulation of stress-activated protein kinase signaling cascade	biological_process	144	8	DUSP19,FCGR2B,FGD2,IL1B,SEMA4C,SERPINF2,TGFB2,TLR6	3.86	0.04003	0.169272
GO:0051056	regulation of small GTPase mediated signal transduction	biological_process	310	14	ARHGAP31,ARHGAP42,EPHB2,FGD2,GPR35,NRG1,RASA4,RASA4B,RASAL1,RHOB,RHOV,SIPA1L2,SRC,TGFB2	8.3	0.04018	0.169776
GO:0061326	renal tubule development	biological_process	94	6	AGT,DLL1,FMN1,WNK4,WNT11,WNT2B	2.52	0.04041	0.170617
GO:0042306	regulation of protein import into nucleus	biological_process	171	9	IL18R1,IL1B,IL6,LRRK2,NLRP12,PTGS2,SLC9A3R1,SULF2,TNFSF14	4.58	0.04089	0.172271
GO:1904589	regulation of protein import	biological_process	171	9	IL18R1,IL1B,IL6,LRRK2,NLRP12,PTGS2,SLC9A3R1,SULF2,TNFSF14	4.58	0.04089	0.172271
GO:0010975	regulation of neuron projection development	biological_process	399	17	AGT,ATP8A2,BHLHB9,CDKL5,CHRNA3,CHRNB2,EPHB2,IL6,LRP1,LRRK2,NRCAM,NRG1,PLXNA2,SCARF1,SEMA3A,SRCIN1,TNFRSF8	10.68	0.04091	0.172271
GO:0031668	cellular response to extracellular stimulus	biological_process	429	18	ATP6V0D2,ATP6V1C2,CCL2,CDKN2B,GABARAPL1,ICAM1,IL6,INHBB,JUN,LRRK2,PDK4,PIK3C2B,PRKAG3,PTGS2,SLC39A5,SRC,UPP1,WNT2B	11.49	0.04098	0.172271
GO:0048858	cell projection morphogenesis	biological_process	802	30	ATL1,ATP8A2,BHLHB9,CDKL5,CHRNA3,CHRNB2,CSF1R,EGR2,ENPP2,EPHB2,FAM129B,FMN1,GRB2,JUN,LRRK2,NCAM2,NPHP3,NRCAM,NRG1,PLXNA2,SCARF1,SEMA3A,SLIT3,SLITRK5,SPON2,SRC,SRCIN1,TNFRSF8,TNN,TRIM46	21.47	0.04098	0.172271
GO:0007265	Ras protein signal transduction	biological_process	340	15	ARHGAP42,CDC42EP1,CDKN2A,CNKSR1,EPHB2,FGD2,GPR35,GRB2,JUN,NRG1,RASA4,RASA4B,RASAL1,RHOB,TGFB2	9.1	0.04099	0.172271
GO:0008306	associative learning	biological_process	71	5	BTG2,CHRNA7,CHRNB2,NRGN,UCN	1.9	0.04149	0.173088
GO:0031645	negative regulation of neurological system process	biological_process	71	5	IL1B,LILRB2,LRRK2,PTGS2,S1PR2	1.9	0.04149	0.173088
GO:0050805	negative regulation of synaptic transmission	biological_process	71	5	IL1B,LILRB2,LRRK2,PTGS2,S1PR2	1.9	0.04149	0.173088
GO:1902930	regulation of alcohol biosynthetic process	biological_process	71	5	ABCG1,HMGCS1,IL1B,MAS1,PTAFR	1.9	0.04149	0.173088
GO:0034367	protein-containing complex remodeling	biological_process	29	3	ABCG1,AGT,PLA2G7	0.78	0.04163	0.173088
GO:0034368	protein-lipid complex remodeling	biological_process	29	3	ABCG1,AGT,PLA2G7	0.78	0.04163	0.173088
GO:0034369	plasma lipoprotein particle remodeling	biological_process	29	3	ABCG1,AGT,PLA2G7	0.78	0.04163	0.173088
GO:0035666	TRIF-dependent toll-like receptor signaling pathway	biological_process	29	3	CD14,TICAM2,TLR6	0.78	0.04163	0.173088
GO:0036336	dendritic cell migration	biological_process	29	3	CCR2,CCR5,NLRP12	0.78	0.04163	0.173088
GO:0043552	positive regulation of phosphatidylinositol 3-kinase activity	biological_process	29	3	FGR,PDGFB,SRC	0.78	0.04163	0.173088
GO:0050650	chondroitin sulfate proteoglycan biosynthetic process	biological_process	29	3	CHSY3,CSPG5,DSE	0.78	0.04163	0.173088
GO:0090279	regulation of calcium ion import	biological_process	29	3	CCL2,PDGFB,UCN	0.78	0.04163	0.173088
GO:0090322	regulation of superoxide metabolic process	biological_process	29	3	ACP5,AGT,ITGAM	0.78	0.04163	0.173088
GO:0030195	negative regulation of blood coagulation	biological_process	49	4	ABAT,PDGFB,SERPINE1,SERPINF2	1.31	0.04172	0.173088
GO:0046928	regulation of neurotransmitter secretion	biological_process	49	4	CHRNA3,LRRK2,STX1A,UNC13A	1.31	0.04172	0.173088
GO:0048008	platelet-derived growth factor receptor signaling pathway	biological_process	49	4	LRP1,PDGFB,SLC9A3R1,SRC	1.31	0.04172	0.173088
GO:1900047	negative regulation of hemostasis	biological_process	49	4	ABAT,PDGFB,SERPINE1,SERPINF2	1.31	0.04172	0.173088
GO:0036293	response to decreased oxygen levels	biological_process	341	15	ABAT,ALDH3A1,ANG,AQP3,CCL2,CHRNA7,CHRNB2,ICAM1,LTA,MMP14,PTGS2,SRC,TERT,TGFB2,ZFP36L1	9.13	0.04187	0.173579
GO:0002520	immune system development	biological_process	836	31	CD101,CD86,CDKN2B,CR1,CSF1R,DLL1,DNASE2,DTX1,FCGR2B,IL18R1,IL2RA,IL6,ITGA2B,JUN,KLF2,KLF6,LILRB2,LILRB3,LTA,MAFB,MMP14,MMP9,PDGFB,SIGLEC15,SRC,STON2,TGFB2,TMEM176A,VNN1,WNT2B,ZFP36L1	22.38	0.04212	0.174484
GO:0031638	zymogen activation	biological_process	120	7	MMP14,NLRP12,S100A8,S100A9,SERPINE1,SERPINF2,TNFSF15	3.21	0.04249	0.175751
GO:1903707	negative regulation of hemopoiesis	biological_process	120	7	DLL1,DTX1,FCGR2B,LILRB3,MAFB,TMEM176A,ZFP36L1	3.21	0.04249	0.175751
GO:0007416	synapse assembly	biological_process	146	8	BHLHB9,CHRNB2,EPHB2,GHRL,NRCAM,NRG1,NRXN2,SLITRK5	3.91	0.04285	0.177107
GO:0090276	regulation of peptide hormone secretion	biological_process	200	10	ABAT,ADRA2C,APLN,GHRL,IL1B,INHBB,MARCKS,SCT,STX1A,UCN	5.35	0.04327	0.178708
GO:0030811	regulation of nucleotide catabolic process	biological_process	586	23	ADAP2,AGAP14,ARHGAP31,ARHGAP42,CCL2,CDC42EP1,CDKL5,DNAJB2,DOCK4,FGD2,ICAM1,JUN,LRRK2,MYH6,RASA4,RASA4B,RASAL1,RASGEF1B,RGS9,SIPA1L2,TBC1D3,TBC1D3D,WNT11	15.69	0.04388	0.181092
GO:0051251	positive regulation of lymphocyte activation	biological_process	314	14	CCL2,CCR2,CD209,CD86,CHRNB2,GRB2,IL1B,IL2RA,IL6,LILRB2,MMP14,SRC,TNFSF14,VNN1	8.41	0.04392	0.181121
GO:0014066	regulation of phosphatidylinositol 3-kinase signaling	biological_process	96	6	AGT,FGR,NRG1,PDGFB,SLC9A3R1,TGFB2	2.57	0.04404	0.181479
GO:0007566	embryo implantation	biological_process	50	4	IL1B,MMP9,PTGS2,TRO	1.34	0.04443	0.18213
GO:0032655	regulation of interleukin-12 production	biological_process	50	4	ACP5,CMKLR1,TLR8,TNFRSF9	1.34	0.04443	0.18213
GO:0033628	regulation of cell adhesion mediated by integrin	biological_process	50	4	FOXA1,SERPINE1,SERPINF2,TGFB2	1.34	0.04443	0.18213
GO:0034113	heterotypic cell-cell adhesion	biological_process	50	4	IL1B,ITGAX,LILRB2,NRCAM	1.34	0.04443	0.18213
GO:0045661	regulation of myoblast differentiation	biological_process	50	4	DLL1,KLHL41,TNFSF14,ZFP36L1	1.34	0.04443	0.18213
GO:0048521	negative regulation of behavior	biological_process	50	4	CCL2,GHRL,SEMA3A,UCN	1.34	0.04443	0.18213
GO:0060997	dendritic spine morphogenesis	biological_process	50	4	BHLHB9,EPHB2,LRRK2,SRCIN1	1.34	0.04443	0.18213
GO:0002828	regulation of type 2 immune response	biological_process	30	3	CCR2,CD86,IL6	0.8	0.04537	0.183353
GO:0032743	positive regulation of interleukin-2 production	biological_process	30	3	CCR2,CD86,IL1B	0.8	0.04537	0.183353
GO:0033198	response to ATP	biological_process	30	3	CCL2,IL1B,PTGS2	0.8	0.04537	0.183353
GO:0045730	respiratory burst	biological_process	30	3	NCF2,NOXA1,SLC11A1	0.8	0.04537	0.183353
GO:0010769	regulation of cell morphogenesis involved in differentiation	biological_process	345	15	BHLHB9,CDKL5,CHRNA3,CHRNB2,EPHB2,FOXA1,IL1B,LRRK2,NRCAM,NRG1,PLXNA2,SCARF1,SEMA3A,SRCIN1,TGFB2	9.24	0.04554	0.183353
GO:0008593	regulation of Notch signaling pathway	biological_process	73	5	DLL1,DTX1,FAM129B,MMP14,TSPAN15	1.95	0.04587	0.183353
GO:0032652	regulation of interleukin-1 production	biological_process	73	5	ACP5,CHRNA7,GHRL,NLRP12,TLR8	1.95	0.04587	0.183353
GO:0045582	positive regulation of T cell differentiation	biological_process	73	5	CD86,IL2RA,IL6,LILRB2,VNN1	1.95	0.04587	0.183353
GO:0072078	nephron tubule morphogenesis	biological_process	73	5	AGT,FMN1,WNK4,WNT11,WNT2B	1.95	0.04587	0.183353
GO:0003159	morphogenesis of an endothelium	biological_process	13	2	ADAMTS12,RHOB	0.35	0.0459	0.183353
GO:0007171	activation of transmembrane receptor protein tyrosine kinase activity	biological_process	13	2	CHRNA3,NRG1	0.35	0.0459	0.183353
GO:0010042	response to manganese ion	biological_process	13	2	LRRK2,PTGS2	0.35	0.0459	0.183353
GO:0016082	synaptic vesicle priming	biological_process	13	2	STX1A,UNC13A	0.35	0.0459	0.183353
GO:0016998	cell wall macromolecule catabolic process	biological_process	13	2	LYG1,LYG2	0.35	0.0459	0.183353
GO:0021781	glial cell fate commitment	biological_process	13	2	GCM1,NRG1	0.35	0.0459	0.183353
GO:0030002	cellular anion homeostasis	biological_process	13	2	GCM2,SLC9A3R1	0.35	0.0459	0.183353
GO:0030205	dermatan sulfate metabolic process	biological_process	13	2	CSPG5,DSE	0.35	0.0459	0.183353
GO:0030213	hyaluronan biosynthetic process	biological_process	13	2	IL1B,PDGFB	0.35	0.0459	0.183353
GO:0030320	cellular monovalent inorganic anion homeostasis	biological_process	13	2	GCM2,SLC9A3R1	0.35	0.0459	0.183353
GO:0033160	positive regulation of protein import into nucleus, translocation	biological_process	13	2	IL6,LRRK2	0.35	0.0459	0.183353
GO:0033604	negative regulation of catecholamine secretion	biological_process	13	2	ABAT,ADRA2C	0.35	0.0459	0.183353
GO:0035791	platelet-derived growth factor receptor-beta signaling pathway	biological_process	13	2	LRP1,PDGFB	0.35	0.0459	0.183353
GO:0042635	positive regulation of hair cycle	biological_process	13	2	TERT,TGFB2	0.35	0.0459	0.183353
GO:0044406	adhesion of symbiont to host	biological_process	13	2	CD209,ICAM1	0.35	0.0459	0.183353
GO:0045073	regulation of chemokine biosynthetic process	biological_process	13	2	IL1B,IL6	0.35	0.0459	0.183353
GO:0051852	disruption by host of symbiont cells	biological_process	13	2	CTSG,TREM1	0.35	0.0459	0.183353
GO:0060732	positive regulation of inositol phosphate biosynthetic process	biological_process	13	2	MAS1,PTAFR	0.35	0.0459	0.183353
GO:0061154	endothelial tube morphogenesis	biological_process	13	2	ADAMTS12,RHOB	0.35	0.0459	0.183353
GO:0071318	cellular response to ATP	biological_process	13	2	CCL2,PTGS2	0.35	0.0459	0.183353
GO:0072189	ureter development	biological_process	13	2	NFIA,NPHP3	0.35	0.0459	0.183353
GO:0098543	detection of other organism	biological_process	13	2	TLR1,TLR6	0.35	0.0459	0.183353
GO:1900003	regulation of serine-type endopeptidase activity	biological_process	13	2	CR1,SPINK2	0.35	0.0459	0.183353
GO:1902571	regulation of serine-type peptidase activity	biological_process	13	2	CR1,SPINK2	0.35	0.0459	0.183353
GO:2000194	regulation of female gonad development	biological_process	13	2	NUPR1,SRC	0.35	0.0459	0.183353
GO:0034763	negative regulation of transmembrane transport	biological_process	97	6	GPR35,IL1B,MMP9,PID1,REM2,SLC9A3R1	2.6	0.04593	0.183353
GO:0051591	response to cAMP	biological_process	97	6	ALDH3A1,JUN,PTAFR,SPARC,STAR,ZFP36L1	2.6	0.04593	0.183353
GO:0051147	regulation of muscle cell differentiation	biological_process	175	9	BHLHE41,DLL1,FAM129B,KLHL41,MMP14,NRG1,TNFSF14,TRIM72,ZFP36L1	4.69	0.0462	0.184297
GO:0022414	reproductive process	biological_process	1875	62	ABAT,ADAM28,ADRA2C,AGT,ANG,APLN,AR,BCL2L2,BIK,CCL2,CCR5,CD209,CD86,CELF3,CHRNA7,CHRNB2,CR1,DACH1,FOXA1,FSCN3,GCM1,GCM2,GHRL,GRB2,HMGCS1,ICAM1,IL1B,IL6,INHBB,JUN,LHFPL2,MAP2K6,MAS1,MCMDC2,MMP14,MMP9,NFIA,NLRP14,NRXN2,NUPR1,PC,PDGFB,PTAFR,PTGS2,SEMA3A,SLIT3,SLPI,SOCS3,SPACA6,SPINK2,SPINT2,SRC,STAR,TAF7L,TDRD6,TFCP2L1,TGFB2,TRO,UCN,WNT2B,ZFP36L1,ZMYND15	50.2	0.04628	0.184482
GO:0000003	reproduction	biological_process	1876	62	ABAT,ADAM28,ADRA2C,AGT,ANG,APLN,AR,BCL2L2,BIK,CCL2,CCR5,CD209,CD86,CELF3,CHRNA7,CHRNB2,CR1,DACH1,FOXA1,FSCN3,GCM1,GCM2,GHRL,GRB2,HMGCS1,ICAM1,IL1B,IL6,INHBB,JUN,LHFPL2,MAP2K6,MAS1,MCMDC2,MMP14,MMP9,NFIA,NLRP14,NRXN2,NUPR1,PC,PDGFB,PTAFR,PTGS2,SEMA3A,SLIT3,SLPI,SOCS3,SPACA6,SPINK2,SPINT2,SRC,STAR,TAF7L,TDRD6,TFCP2L1,TGFB2,TRO,UCN,WNT2B,ZFP36L1,ZMYND15	50.23	0.04669	0.185981
GO:0006816	calcium ion transport	biological_process	406	17	AGT,CCL2,CCR5,CDH23,CHRNA7,CHRNB2,GPR35,ICAM1,KCNE3,LILRB2,NRXN2,PDGFB,PTGS2,REM2,STX1A,TRPA1,UCN	10.87	0.04682	0.186364
GO:0007160	cell-matrix adhesion	biological_process	203	10	ADAMTS12,CDKN2A,FMN1,ITGA2B,MMP14,NID2,SERPINE1,SIGLEC1,SRC,TNN	5.43	0.04703	0.186929
GO:0050670	regulation of lymphocyte proliferation	biological_process	203	10	CCR2,CD209,CD86,CHRNB2,FCGR2B,IL1B,IL2RA,IL6,LILRB2,VSIG4	5.43	0.04703	0.186929
GO:0006584	catecholamine metabolic process	biological_process	51	4	ABAT,CHRNB2,ITGAM,TGFB2	1.37	0.04723	0.187317
GO:0009712	catechol-containing compound metabolic process	biological_process	51	4	ABAT,CHRNB2,ITGAM,TGFB2	1.37	0.04723	0.187317
GO:0060688	regulation of morphogenesis of a branching structure	biological_process	51	4	AGT,AR,LRRK2,WNT2B	1.37	0.04723	0.187317
GO:0038127	ERBB signaling pathway	biological_process	149	8	ADRA2C,AGT,GRB2,MMP9,NRG1,NRG2,PTPN3,SRC	3.99	0.04732	0.187344
GO:0051604	protein maturation	biological_process	437	18	AGT,C2,C3,C5AR1,CFP,CMA1,CR1,CTSG,LRRK2,MMP14,NLRP12,S100A8,S100A9,SERPINE1,SERPINF2,SRC,TNFSF15,TSPAN15	11.7	0.04751	0.187344
GO:0007229	integrin-mediated signaling pathway	biological_process	98	6	ADAM11,FGR,ITGA2B,ITGAM,ITGAX,SRC	2.62	0.04788	0.187344
GO:0051172	negative regulation of nitrogen compound metabolic process	biological_process	2222	72	ACP5,AGT,ANG,AR,BEND5,BHLHE41,BTG2,C3,CCR2,CDKN2A,CDKN2B,CHRNA7,CLN8,COL6A3,COL7A1,CR1,DACH1,DAPK1,DUSP19,EPHB2,FAM129B,FAM212A,FAM212B,FOXA1,GHRL,HIVEP1,HSF4,IL1B,IL6,INHBB,ITGAM,JUN,LILRB2,LMO3,LRRC3,LRRK2,MAS1,MMP12,MMP9,NFIA,NLRP12,NRG1,PDGFB,PID1,POU6F1,PSCA,PTGS2,PTPN3,SERPINE1,SERPINF2,SERPINI2,SLC11A1,SLC9A3R1,SLPI,SOCS3,SPINK2,SPINT2,SRC,SRCIN1,TFCP2L1,TNFRSF10C,TNFSF14,TSC22D3,UBE2C,UCN…	59.49	0.0479	0.187344
GO:0031294	lymphocyte costimulation	biological_process	74	5	CD86,GRB2,IL6,SRC,TNFSF14	1.98	0.04816	0.187344
GO:0032602	chemokine production	biological_process	74	5	CSF1R,IL1B,IL6,S100A8,S100A9	1.98	0.04816	0.187344
GO:0033143	regulation of intracellular steroid hormone receptor signaling pathway	biological_process	74	5	AR,FOXA1,LMO3,SRC,ZNF366	1.98	0.04816	0.187344
GO:0032944	regulation of mononuclear cell proliferation	biological_process	204	10	CCR2,CD209,CD86,CHRNB2,FCGR2B,IL1B,IL2RA,IL6,LILRB2,VSIG4	5.46	0.04834	0.187344
GO:2000146	negative regulation of cell motility	biological_process	232	11	ADORA3,CCL2,DACH1,LRP1,NRG1,RHOB,SEMA3A,SERPINE1,SLC9A3R1,SPINT2,WNT11	6.21	0.04835	0.187344
GO:0045580	regulation of T cell differentiation	biological_process	124	7	CD86,CR1,DTX1,IL2RA,IL6,LILRB2,VNN1	3.32	0.0492	0.187344
GO:0060603	mammary gland duct morphogenesis	biological_process	31	3	AR,CSF1R,SRC	0.83	0.04926	0.187344
GO:0071276	cellular response to cadmium ion	biological_process	31	3	JUN,MMP9,STAR	0.83	0.04926	0.187344
GO:2000116	regulation of cysteine-type endopeptidase activity	biological_process	233	11	DAPK1,IL6,MMP9,NLRP12,PTGS2,S100A8,S100A9,SRC,TNFRSF10C,TNFSF14,TNFSF15	6.24	0.04959	0.187344
GO:0017038	protein import	biological_process	320	14	AGT,IL18R1,IL1B,IL6,JUN,LRRK2,MMP12,NLRP12,POM121B,PTGS2,SLC9A3R1,SULF2,TGFB2,TNFSF14	8.57	0.04999	0.187344
GO:0071944	cell periphery	cellular_component	5423	213	ABCA13,ABCA3,ABCC3,ABCG1,ADAM11,ADAM28,ADAP2,ADGRE2,ADGRE3,ADGRE4P,ADORA3,ADRA2C,ALDH3A1,AQP3,AR,ATP6V0D2,ATP8A2,BAIAP2L1,C3,C5AR1,CAMKV,CAPNS2,CARD14,CCR2,CCR3,CCR5,CD101,CD14,CD1C,CD209,CD86,CDC42EP1,CDCP1,CDH23,CDKL5,CEACAM3,CEACAM4,CHRNA3,CHRNA6,CHRNA7,CHRNB2,CLDN7,CLEC10A,CLEC7A,CMKLR1,CNKSR1,COL6A3,CR1,CSF1R,CSPG5,CTSG,CXCL16,CYTIP,DAPK1,DFNA5,DLL1,DOCK4,EFR3B,ENPP2,EPHB2,FAM129B,FCGR2B,FCG…	149.57	7.1e-10	2.0976e-07
GO:0005886	plasma membrane	cellular_component	5328	210	ABCA13,ABCA3,ABCC3,ABCG1,ADAM11,ADAM28,ADAP2,ADGRE2,ADGRE3,ADGRE4P,ADORA3,ADRA2C,ALDH3A1,AQP3,AR,ATP6V0D2,ATP8A2,BAIAP2L1,C3,C5AR1,CAMKV,CAPNS2,CARD14,CCR2,CCR3,CCR5,CD101,CD14,CD1C,CD209,CD86,CDC42EP1,CDCP1,CDH23,CDKL5,CEACAM3,CEACAM4,CHRNA3,CHRNA6,CHRNA7,CHRNB2,CLDN7,CLEC10A,CLEC7A,CMKLR1,CNKSR1,COL6A3,CR1,CSF1R,CSPG5,CTSG,CXCL16,DAPK1,DFNA5,DLL1,DOCK4,EFR3B,ENPP2,EPHB2,FAM129B,FCGR2B,FCGR2C,FC…	146.95	7.6e-10	2.0976e-07
GO:0044459	plasma membrane part	cellular_component	2690	120	ABCC3,ABCG1,ADGRE2,ADORA3,ADRA2C,AQP3,ATP6V0D2,C5AR1,CCR2,CCR3,CCR5,CD14,CD1C,CD209,CD86,CDKL5,CEACAM4,CHRNA3,CHRNA6,CHRNA7,CHRNB2,CLDN7,CMKLR1,CR1,CSF1R,CSPG5,DLL1,ENPP2,EPHB2,FCGR2B,FCGR3A,FCRL6,FFAR4,FGD2,FGR,FPR1,FSCN3,FZD6,GABARAPL1,GABRR1,GPR157,GPR161,GPR35,GRB2,GRK1,HLA-F,ICAM1,IL17RE,IL1R1,IL2RA,IL6,ITGA2B,ITGAM,ITGAX,KCNC3,KCNE3,KCNH3,KCNJ15,KCNK13,KCNQ3,KCTD12,KIR3DL2,LILRB2,LILRB3,LRP…	74.19	3e-08	4.968e-06
GO:0031226	intrinsic component of plasma membrane	cellular_component	1666	84	ABCC3,ABCG1,ADORA3,ADRA2C,C5AR1,CCR2,CCR3,CCR5,CD14,CD1C,CEACAM4,CHRNA3,CHRNA6,CHRNA7,CHRNB2,CMKLR1,CR1,CSF1R,CSPG5,DLL1,ENPP2,EPHB2,FCGR2B,FFAR4,FPR1,FZD6,GABRR1,GPR35,ICAM1,IL17RE,IL1R1,IL6,ITGA2B,ITGAM,ITGAX,KCNC3,KCNE3,KCNH3,KCNJ15,KCNK13,KCNQ3,KIR3DL2,LILRB2,LILRB3,LRP1,MAS1,MMP14,MS4A2,NCF2,NOXA1,NRCAM,NRG1,PCDH7,PCDHGB6,PLXNA2,PRSS27,PTAFR,RASA4,RASA4B,RASAL1,SEMA6B,SIGLEC9,SLC11A1,SLC16A1…	45.95	3.6e-08	4.968e-06
GO:0031224	intrinsic component of membrane	cellular_component	5516	205	ABCA13,ABCA3,ABCC3,ABCG1,ACP5,ADAM11,ADAM28,ADGRE2,ADGRE3,ADGRE4P,ADORA3,ADRA2C,ALDH3A1,AQP3,ATL1,ATP8A2,BEAN1,BIK,C5AR1,CASC4,CCDC180,CCR2,CCR3,CCR5,CD101,CD14,CD1C,CD209,CD86,CDCP1,CDH23,CEACAM19,CEACAM3,CEACAM4,CHRNA3,CHRNA6,CHRNA7,CHRNB2,CHSY3,CLDN7,CLEC10A,CLEC17A,CLEC7A,CLN8,CMKLR1,CR1,CSF1R,CSPG5,CXCL16,CYB561A3,DLL1,DSE,ELFN2,ELOVL3,ENPP2,EPHB2,FADS3,FAM180B,FCGR2B,FCGR2C,FCGR3A,FCRL6,FFA…	152.14	2.3e-07	2.5392e-05
GO:0005887	integral component of plasma membrane	cellular_component	1604	78	ABCC3,ABCG1,ADORA3,ADRA2C,C5AR1,CCR2,CCR3,CCR5,CD1C,CEACAM4,CHRNA3,CHRNA6,CHRNA7,CHRNB2,CMKLR1,CR1,CSF1R,CSPG5,DLL1,ENPP2,EPHB2,FCGR2B,FFAR4,FPR1,FZD6,GABRR1,GPR35,ICAM1,IL17RE,IL1R1,IL6,ITGA2B,ITGAM,ITGAX,KCNC3,KCNE3,KCNH3,KCNJ15,KCNK13,KCNQ3,KIR3DL2,LILRB2,LILRB3,LRP1,MAS1,MMP14,MS4A2,NCF2,NOXA1,NRCAM,NRG1,PCDH7,PCDHGB6,PLXNA2,PTAFR,SEMA6B,SIGLEC9,SLC11A1,SLC16A14,SLC26A11,SLC39A5,SLC4A8,SLC5A1…	44.24	5.2e-07	4.784e-05
GO:0044425	membrane part	cellular_component	6743	238	ABCA13,ABCA3,ABCC3,ABCG1,ACP5,ADAM11,ADAM28,ADGRE2,ADGRE3,ADGRE4P,ADORA3,ADRA2C,ALDH3A1,AQP3,ATL1,ATP6V0D2,ATP6V1C2,ATP8A2,BEAN1,BIK,C5AR1,CASC4,CCDC180,CCR2,CCR3,CCR5,CD101,CD14,CD1C,CD209,CD86,CDCP1,CDH23,CDKL5,CEACAM19,CEACAM3,CEACAM4,CHRNA3,CHRNA6,CHRNA7,CHRNB2,CHSY3,CLDN7,CLEC10A,CLEC17A,CLEC7A,CLN8,CMKLR1,CR1,CSF1R,CSPG5,CXCL16,CYB561A3,DLL1,DNAJB2,DSE,ELFN2,ELOVL3,ENPP2,EPHB2,EPN2,FADS3,FA…	185.98	9e-07	7.09714e-05
GO:0016021	integral component of membrane	cellular_component	5388	198	ABCA13,ABCA3,ABCC3,ABCG1,ACP5,ADAM11,ADAM28,ADGRE2,ADGRE3,ADGRE4P,ADORA3,ADRA2C,ALDH3A1,AQP3,ATL1,ATP8A2,BEAN1,BIK,C5AR1,CASC4,CCDC180,CCR2,CCR3,CCR5,CD101,CD14,CD1C,CD209,CD86,CDCP1,CDH23,CEACAM19,CEACAM3,CEACAM4,CHRNA3,CHRNA6,CHRNA7,CHRNB2,CHSY3,CLDN7,CLEC10A,CLEC17A,CLEC7A,CLN8,CMKLR1,CR1,CSF1R,CSPG5,CXCL16,CYB561A3,DLL1,DSE,ELFN2,ELOVL3,ENPP2,EPHB2,FADS3,FAM180B,FCGR2B,FCGR2C,FCGR3A,FCRL6,FFA…	148.61	1.1e-06	7.59e-05
GO:0044433	cytoplasmic vesicle part	cellular_component	1383	68	ABCA13,ABCA3,ADGRE3,ALOX5,AMPD3,ATP6V0D2,C3,C5AR1,CAMKV,CD14,CD1C,CEACAM3,CFP,CR1,CSPG5,CTSG,CYB561A3,EPN2,F13A1,FGD2,FGR,FOLR3,FPR1,FZD6,GABARAPL1,GHRL,GPR161,HLA-F,HSPA6,ITGA2B,ITGAM,ITGAX,LHFPL2,LILRB2,LILRB3,LRP1,LRRK2,NCALD,NRGN,PCDH7,PDGFB,PTAFR,RHOB,RHOV,S100A12,S100A8,S100A9,SCARF1,SEMA4C,SERPINE1,SERPINF2,SIGLEC9,SLC11A1,SLC30A4,SLC9A9,SLPI,SPARC,STEAP1,STX1A,TBC1D3,TGFB2,TICAM2,TLR1,TLR…	38.14	2.1e-06	0.0001288
GO:0030141	secretory granule	cellular_component	780	44	ABCA13,ABCA3,ADGRE3,ALOX5,AMPD3,C3,C5AR1,CD14,CEACAM3,CFP,CMA1,CR1,CTSG,F13A1,FGR,FOLR3,FPR1,GHRL,HSPA6,IL1B,ITGA2B,ITGAM,ITGAX,LHFPL2,LILRB2,LILRB3,NCF2,PCDH7,PDGFB,PTAFR,S100A12,S100A8,S100A9,SERPINE1,SERPINF2,SIGLEC9,SLC11A1,SLPI,SPARC,SPINK2,STX1A,TGFB2,TICAM2,VNN1	21.51	5.8e-06	0.0002806
GO:0031410	cytoplasmic vesicle	cellular_component	2151	93	ABCA13,ABCA3,ABCG1,ACSBG1,ADGRE3,ADRA2C,ALOX5,AMPD3,ANG,ATP6V0D2,ATP8A2,C3,C5AR1,CAMKV,CCL2,CCR5,CD14,CD1C,CEACAM3,CFP,CLEC18B,CMA1,COL7A1,CR1,CSPG5,CTSG,CYB561A3,CYTIP,DLL1,EPN2,F13A1,FFAR4,FGD2,FGR,FOLR3,FPR1,FZD6,GABARAPL1,GHRL,GPR161,GRB2,HLA-F,HSPA6,IL1B,ITGA2B,ITGAM,ITGAX,LHFPL2,LILRB2,LILRB3,LRP1,LRRK2,MMP14,NCALD,NCF2,NEURL1B,NRGN,PCDH7,PDGFB,PHLDA1,PIK3C2B,PTAFR,RASGEF1B,RHOB,RHOV,S100A1…	59.33	6.1e-06	0.0002806
GO:0097708	intracellular vesicle	cellular_component	2151	93	ABCA13,ABCA3,ABCG1,ACSBG1,ADGRE3,ADRA2C,ALOX5,AMPD3,ANG,ATP6V0D2,ATP8A2,C3,C5AR1,CAMKV,CCL2,CCR5,CD14,CD1C,CEACAM3,CFP,CLEC18B,CMA1,COL7A1,CR1,CSPG5,CTSG,CYB561A3,CYTIP,DLL1,EPN2,F13A1,FFAR4,FGD2,FGR,FOLR3,FPR1,FZD6,GABARAPL1,GHRL,GPR161,GRB2,HLA-F,HSPA6,IL1B,ITGA2B,ITGAM,ITGAX,LHFPL2,LILRB2,LILRB3,LRP1,LRRK2,MMP14,NCALD,NCF2,NEURL1B,NRGN,PCDH7,PDGFB,PHLDA1,PIK3C2B,PTAFR,RASGEF1B,RHOB,RHOV,S100A1…	59.33	6.1e-06	0.0002806
GO:0099503	secretory vesicle	cellular_component	893	48	ABCA13,ABCA3,ADGRE3,ALOX5,AMPD3,C3,C5AR1,CD14,CEACAM3,CFP,CMA1,CR1,CTSG,F13A1,FGR,FOLR3,FPR1,GHRL,HSPA6,IL1B,ITGA2B,ITGAM,ITGAX,LHFPL2,LILRB2,LILRB3,LRRK2,NCF2,PCDH7,PDGFB,PTAFR,S100A12,S100A8,S100A9,SEMA4C,SERPINE1,SERPINF2,SIGLEC9,SLC11A1,SLPI,SPARC,SPINK2,STON2,STX1A,SYTL2,TGFB2,TICAM2,VNN1	24.63	7.9e-06	0.000335446
GO:0031982	vesicle	cellular_component	4203	156	ABAT,ABCA13,ABCA3,ABCG1,ACP5,ACSBG1,ADGRE3,ADRA2C,AGT,ALDH2,ALOX5,AMPD3,ANG,ANXA8L1,ATP6V0D2,ATP6V1C2,ATP8A2,BAIAP2L1,BCL2L2,BHLHB9,BTG2,C1RL,C2,C3,C5AR1,CAMKV,CCDC180,CCL2,CCR5,CD101,CD14,CD1C,CD209,CD86,CEACAM3,CFP,CLEC18B,CMA1,COL6A3,COL7A1,CR1,CSPG5,CTSG,CYB561A3,CYTIP,DLL1,DNASE2,EML5,EPN2,F13A1,FAM129B,FAM212A,FCGBP,FCGR3A,FFAR4,FGD2,FGL2,FGR,FOLR3,FPR1,FTH1,FZD6,GABARAPL1,GGACT,GHRL,GIPC3,…	115.92	1.9e-05	0.0006992
GO:0098552	side of membrane	cellular_component	470	30	ABCG1,CCR5,CD14,CD209,CD86,CHRNA7,CHRNB2,FCGR2B,FCGR3A,FCRL6,FGR,GRB2,HLA-F,ICAM1,IL2RA,IL6,ITGA2B,ITGAM,LRRK2,MS4A2,NRCAM,NRG1,PTPN3,RASA4,RASA4B,RASAL1,RGS9,SRC,TLR8,TNFRSF9	12.96	1.9e-05	0.0006992
GO:0009986	cell surface	cellular_component	746	40	ABCG1,C5AR1,CCR5,CD14,CD209,CD86,CHRNA7,CHRNB2,CLEC17A,CR1,CSF1R,CSPG5,CTSG,FCGR2B,FCGR3A,FCRL6,FZD6,HLA-F,ICAM1,IL1R1,IL2RA,IL6,ITGA2B,ITGAM,ITGAX,KCNQ3,LILRB2,MAS1,MS4A2,NRCAM,NRG1,PDGFB,SERPINF2,SLC9A3,SPARC,SULF2,TLR8,TNFRSF9,TNN,TSPAN15	20.58	4.9e-05	0.0016905
GO:0030667	secretory granule membrane	cellular_component	289	21	ABCA13,ABCA3,ADGRE3,C5AR1,CD14,CEACAM3,CR1,FPR1,ITGA2B,ITGAM,ITGAX,LHFPL2,LILRB2,LILRB3,PCDH7,PTAFR,SIGLEC9,SLC11A1,SPARC,TICAM2,VNN1	7.97	5.6e-05	0.00181835
GO:0012506	vesicle membrane	cellular_component	755	40	ABCA13,ABCA3,ADGRE3,ATP6V0D2,C5AR1,CAMKV,CD14,CEACAM3,CR1,CSPG5,EPN2,FPR1,FZD6,GABARAPL1,GPR161,GRB2,HLA-F,ITGA2B,ITGAM,ITGAX,LHFPL2,LILRB2,LILRB3,LRP1,LRRK2,NCALD,NRGN,PCDH7,PTAFR,SCARF1,SEMA4C,SIGLEC9,SLC11A1,SPARC,STX1A,TICAM2,TLR1,TLR6,TRIM72,VNN1	20.82	6.4e-05	0.00196267
GO:0005576	extracellular region	cellular_component	4741	169	ABAT,ABCA3,ACP5,ADAM11,ADAM28,ADAMTS10,ADAMTS12,ADAMTSL4,ADGRE3,ADGRE4P,AGT,ALDH2,ALDH3A1,ALOX5,AMPD3,ANG,ANXA8L1,AOAH,APLN,ATP6V0D2,ATP6V1C2,BAIAP2L1,BCL2L2,BHLHB9,BMP8B,BTG2,C1RL,C2,C3,C7orf34,CCDC180,CCL2,CD101,CD14,CD209,CD86,CDCP1,CFP,CLEC18B,CLEC19A,CMA1,COL27A1,COL6A3,COL7A1,CR1,CSPG5,CTF1,CTSG,CXCL16,DLL1,DNASE2,ELFN2,EML5,ENPP2,EPHB2,F13A1,FAM129B,FAM212A,FCGBP,FCGR3A,FGL2,FGR,FNDC7,FOLR…	130.76	7.1e-05	0.00206274
GO:0030659	cytoplasmic vesicle membrane	cellular_component	737	39	ABCA13,ABCA3,ADGRE3,ATP6V0D2,C5AR1,CAMKV,CD14,CEACAM3,CR1,CSPG5,EPN2,FPR1,FZD6,GABARAPL1,GPR161,HLA-F,ITGA2B,ITGAM,ITGAX,LHFPL2,LILRB2,LILRB3,LRP1,LRRK2,NCALD,NRGN,PCDH7,PTAFR,SCARF1,SEMA4C,SIGLEC9,SLC11A1,SPARC,STX1A,TICAM2,TLR1,TLR6,TRIM72,VNN1	20.33	8.1e-05	0.00223429
GO:0031012	extracellular matrix	cellular_component	584	33	ADAM11,ADAMTS10,ADAMTS12,ADAMTSL4,ANG,CFP,CMA1,COL27A1,COL6A3,COL7A1,CTSG,ICAM1,LTBP2,MMP1,MMP10,MMP12,MMP14,MMP9,NID2,OLFML2A,PCOLCE,PDGFB,PHOSPHO1,S100A9,SERPINE1,SLPI,SPARC,SPON2,TGFB2,TGM2,TNN,WNT11,WNT2B	16.11	8.5e-05	0.00223429
GO:0009897	external side of plasma membrane	cellular_component	277	20	ABCG1,CCR5,CD14,CD209,CD86,CHRNA7,CHRNB2,FCGR2B,FCGR3A,FCRL6,ICAM1,IL2RA,IL6,ITGA2B,ITGAM,MS4A2,NRCAM,NRG1,TLR8,TNFRSF9	7.64	9.2e-05	0.00230836
GO:0016020	membrane	cellular_component	9244	294	ABCA13,ABCA3,ABCC3,ABCG1,ACP5,ADAM11,ADAM28,ADAP2,ADGRE2,ADGRE3,ADGRE4P,ADORA3,ADRA2C,ALDH3A1,ALOX5,AQP3,AR,ATL1,ATP6V0D2,ATP6V1C2,ATP8A2,BAIAP2L1,BCL2L2,BEAN1,BIK,C3,C5AR1,CAMKV,CAPNS2,CARD14,CASC4,CCDC180,CCR2,CCR3,CCR5,CD101,CD14,CD1C,CD209,CD86,CDC42EP1,CDCP1,CDH23,CDKL5,CEACAM19,CEACAM3,CEACAM4,CHDH,CHRNA3,CHRNA6,CHRNA7,CHRNB2,CHSY3,CLDN7,CLEC10A,CLEC17A,CLEC7A,CLN8,CMKLR1,CNKSR1,COL6A3,COL7…	254.96	0.00022	0.00528
GO:0031091	platelet alpha granule	cellular_component	90	9	F13A1,ITGA2B,LHFPL2,PCDH7,PDGFB,SERPINE1,SERPINF2,SPARC,TGFB2	2.48	0.00084	0.01932
GO:0005892	acetylcholine-gated channel complex	cellular_component	17	4	CHRNA3,CHRNA6,CHRNA7,CHRNB2	0.47	0.00102	0.0216554
GO:0031092	platelet alpha granule membrane	cellular_component	17	4	ITGA2B,LHFPL2,PCDH7,SPARC	0.47	0.00102	0.0216554
GO:0034774	secretory granule lumen	cellular_component	319	19	ALOX5,AMPD3,C3,CFP,CTSG,F13A1,FGR,FOLR3,GHRL,HSPA6,PDGFB,S100A12,S100A8,S100A9,SERPINE1,SERPINF2,SLPI,SPARC,TGFB2	8.8	0.00145	0.0296444
GO:0044421	extracellular region part	cellular_component	3984	138	ABAT,ABCA3,ACP5,ADAM11,ADAMTS10,ADAMTS12,ADAMTSL4,AGT,ALDH2,ALDH3A1,ALOX5,ANG,ANXA8L1,APLN,ATP6V0D2,ATP6V1C2,BAIAP2L1,BCL2L2,BHLHB9,BMP8B,BTG2,C1RL,C2,C3,CCDC180,CCL2,CD101,CD14,CD209,CD86,CFP,CMA1,COL27A1,COL6A3,COL7A1,CR1,CTF1,CTSG,CXCL16,DNASE2,ELFN2,EML5,ENPP2,F13A1,FAM129B,FAM212A,FCGBP,FCGR3A,FGL2,FGR,FTH1,GGACT,GHRL,GRB2,HIST1H2BK,HIST1H2BN,HSPA6,HSPA7,ICAM1,IGFBP6,IGLC2,IL19,IL1B,IL32,IL6…	109.88	0.00155	0.0305571
GO:0005615	extracellular space	cellular_component	3719	129	ABAT,ABCA3,ACP5,ADAMTSL4,AGT,ALDH2,ALDH3A1,ALOX5,ANG,ANXA8L1,APLN,ATP6V0D2,ATP6V1C2,BAIAP2L1,BCL2L2,BHLHB9,BMP8B,BTG2,C1RL,C2,C3,CCDC180,CCL2,CD101,CD14,CD209,CD86,CFP,COL6A3,COL7A1,CR1,CTF1,CTSG,CXCL16,DNASE2,ELFN2,EML5,ENPP2,F13A1,FAM129B,FAM212A,FCGBP,FCGR3A,FGL2,FGR,FTH1,GGACT,GHRL,GRB2,HIST1H2BK,HIST1H2BN,HSPA6,HSPA7,ICAM1,IGFBP6,IGLC2,IL19,IL1B,IL32,IL6,INHBB,ITGA2B,ITGAM,KCTD12,KRT12,KRT7,…	102.57	0.00223	0.041216
GO:0042585	germinal vesicle	cellular_component	3	2	MARCKS,STPG4	0.08	0.00224	0.041216
GO:0031983	vesicle lumen	cellular_component	335	19	ALOX5,AMPD3,C3,CFP,CTSG,F13A1,FGR,FOLR3,GHRL,HSPA6,PDGFB,S100A12,S100A8,S100A9,SERPINE1,SERPINF2,SLPI,SPARC,TGFB2	9.24	0.00252	0.04347
GO:0060205	cytoplasmic vesicle lumen	cellular_component	335	19	ALOX5,AMPD3,C3,CFP,CTSG,F13A1,FGR,FOLR3,GHRL,HSPA6,PDGFB,S100A12,S100A8,S100A9,SERPINE1,SERPINF2,SLPI,SPARC,TGFB2	9.24	0.00252	0.04347
GO:0043194	axon initial segment	cellular_component	12	3	KCNQ3,NRCAM,TRIM46	0.33	0.00381	0.0637309
GO:0043005	neuron projection	cellular_component	1137	46	ABAT,ADRA2C,ANG,ATL1,ATP8A2,CCL2,CCR2,CDH23,CDKL5,CHRNA3,CHRNA7,DOCK4,EPHB2,FCGR2B,FSCN3,GABARAPL1,GHRL,GRK1,KCNC3,KCNE3,KCNQ3,LRP1,LRRK2,MAPK10,NCAM2,NRCAM,NRG1,NRGN,PLCB4,PTGS2,RGS9,RGS9BP,SEMA3A,SEMA4C,SLC4A8,SLC9A3R1,SRC,SRCIN1,STAR,STON2,STX1A,TGFB2,TNFRSF8,TRIM46,UCN,UNC13A	31.36	0.00592	0.0944533
GO:0005767	secondary lysosome	cellular_component	14	3	FTH1,LRRK2,NCF2	0.39	0.00605	0.0944533
GO:0031253	cell projection membrane	cellular_component	312	17	ADGRE2,CDKL5,CHRNA7,FGD2,FGR,FSCN3,GABARAPL1,GPR157,GPR161,GRK1,KCNC3,MUC20,NRG1,RGS9,SLC9A3,SLC9A3R1,SRC	8.61	0.00616	0.0944533
GO:0030424	axon	cellular_component	473	23	ADRA2C,ANG,ATL1,CCL2,CDKL5,CHRNA7,EPHB2,FSCN3,GHRL,KCNC3,KCNQ3,LRRK2,NCAM2,NRCAM,NRG1,NRGN,SEMA3A,SRCIN1,STX1A,TGFB2,TRIM46,UCN,UNC13A	13.05	0.00641	0.0956303
GO:0001674	female germ cell nucleus	cellular_component	5	2	MARCKS,STPG4	0.14	0.00718	0.104299
GO:0031235	intrinsic component of the cytoplasmic side of the plasma membrane	cellular_component	15	3	RASA4,RASA4B,RASAL1	0.41	0.00741	0.10488
GO:0044304	main axon	cellular_component	63	6	CHRNA7,KCNQ3,NRCAM,NRG1,TRIM46,UCN	1.74	0.00769	0.106122
GO:0031093	platelet alpha granule lumen	cellular_component	67	6	F13A1,PDGFB,SERPINE1,SERPINF2,SPARC,TGFB2	1.85	0.01031	0.138789
GO:0098588	bounding membrane of organelle	cellular_component	1965	71	ABCA13,ABCA3,ABCG1,ADGRE3,ATL1,ATP6V0D2,ATP6V1C2,BCL2L2,C5AR1,CD14,CD1C,CEACAM3,CHSY3,CLN8,COL7A1,CR1,CSPG5,CYB561A3,DSE,EPN2,FGD2,FPR1,GABARAPL1,GALNT12,GOLGA7B,GOLT1B,GPR157,GPR161,GRK1,HLA-F,ITGA2B,ITGAM,ITGAX,KLHL41,LHFPL2,LILRB2,LILRB3,LRP1,LRRK2,MRVI1,NCALD,NRGN,PCDH7,PDGFB,PTAFR,RGS9,RHOB,RHOV,RNF185,SCARF1,SEMA4C,SIGLEC9,SLC11A1,SLC26A11,SLC30A4,SLC9A9,SPARC,STEAP1,STX16,STX1A,SYS1-DBNDD2…	54.2	0.01056	0.138789
GO:0098590	plasma membrane region	cellular_component	999	40	ABCC3,ADGRE2,AQP3,ATP6V0D2,C5AR1,CDKL5,CHRNA3,CHRNA6,CHRNA7,CHRNB2,CLDN7,DLL1,FGD2,FGR,FSCN3,FZD6,GABARAPL1,GABRR1,GPR157,GPR161,GRK1,KCNC3,KCTD12,LRP1,MUC20,NRG1,PDGFB,PTGS2,RGS9,RHOB,SEMA4C,SLC39A5,SLC7A7,SLC9A3,SLC9A3R1,SLC9A3R2,SRC,SRCIN1,STX1A,UNC13A	27.55	0.01169	0.147785
GO:0098805	whole membrane	cellular_component	1559	58	ABCA13,ABCA3,ADGRE3,ATP6V0D2,ATP6V1C2,BCL2L2,C5AR1,CD14,CD1C,CEACAM3,CR1,CSPG5,CYB561A3,DLL1,EPN2,FGD2,FPR1,GABARAPL1,GPR161,HLA-F,ICAM1,ITGA2B,ITGAM,ITGAX,KCNE3,LHFPL2,LILRB2,LILRB3,LRP1,LRRK2,NCALD,NRGN,PCDH7,PTAFR,PTGS2,RHOB,RHOV,RNF185,SCARF1,SEMA4C,SIGLEC9,SLC11A1,SLC26A11,SLC30A4,SLC9A3R1,SLC9A9,SPARC,SRC,STEAP1,STX1A,TBC1D3,TICAM2,TLR1,TLR6,TLR8,TM6SF1,TSPAN15,VNN1	43	0.01178	0.147785
GO:0098802	plasma membrane receptor complex	cellular_component	161	10	CHRNA3,CHRNA6,CHRNA7,CHRNB2,IL6,ITGA2B,ITGAM,ITGAX,TLR1,TLR6	4.44	0.01398	0.171488
GO:0012505	endomembrane system	cellular_component	4362	141	ABCA13,ABCA3,ABCG1,ACSBG1,ADAMTSL4,ADGRE3,ADRA2C,ALDH3A1,ALOX5,AMPD3,ATL1,ATP6V0D2,ATP8A2,BAIAP3,BCL9,BEND5,BIK,C3,C5AR1,CAMKV,CASC4,CCL2,CCR5,CD14,CD1C,CDC42EP1,CEACAM3,CFP,CHSY3,CLEC18B,CLN8,CMA1,COL27A1,COL6A3,COL7A1,CR1,CSPG5,CTSG,CYB561A3,CYTIP,DNAJB2,DOCK4,DSE,ELOVL3,EPN2,F13A1,FADS3,FCRLB,FGD2,FGR,FOLR3,FPR1,FZD6,GABARAPL1,GALNT12,GHRL,GOLGA7B,GOLT1B,GPAT3,GPR161,GRB2,GSG1,HLA-F,HSPA6,IGFB…	120.31	0.0172	0.2064
GO:0005861	troponin complex	cellular_component	8	2	TNNI2,TNNT1	0.22	0.01904	0.223619
GO:0030139	endocytic vesicle	cellular_component	273	14	ATP6V0D2,CCL2,EPN2,FFAR4,GPR161,HLA-F,LRP1,NCF2,PIK3C2B,SCARF1,SLC11A1,SPARC,TLR1,TLR6	7.53	0.01973	0.226895
GO:0005902	microvillus	cellular_component	102	7	CDH23,DOCK4,FOXA1,FSCN3,LRRK2,MUC20,SLC9A3R1	2.81	0.02278	0.234218
GO:0031256	leading edge membrane	cellular_component	150	9	ADGRE2,CDKL5,CHRNA7,FGD2,FGR,GABARAPL1,KCNC3,NRG1,SRC	4.14	0.0234	0.234218
GO:0005577	fibrinogen complex	cellular_component	9	2	FGL2,SERPINF2	0.25	0.02404	0.234218
GO:0044754	autolysosome	cellular_component	9	2	FTH1,LRRK2	0.25	0.02404	0.234218
GO:0032839	dendrite cytoplasm	cellular_component	23	3	CDKL5,GABARAPL1,LRRK2	0.63	0.02451	0.234218
GO:0097458	neuron part	cellular_component	1339	49	ABAT,ADRA2C,ANG,ATL1,ATP8A2,CCL2,CCR2,CDH23,CDKL5,CHRNA3,CHRNA7,DOCK4,EPHB2,FCGR2B,FSCN3,GABARAPL1,GHRL,GRK1,KCNC3,KCNE3,KCNQ3,KCTD12,LRP1,LRRK2,MAPK10,NCAM2,NRCAM,NRG1,NRGN,PLCB4,PTGS2,RGS9,RGS9BP,S100A5,SEMA3A,SEMA4C,SLC4A8,SLC9A3R1,SRC,SRCIN1,STAR,STON2,STX1A,TGFB2,TNFRSF8,TRIM46,TRPA1,UCN,UNC13A	36.93	0.02586	0.234218
GO:0032589	neuron projection membrane	cellular_component	41	4	CHRNA7,GABARAPL1,KCNC3,NRG1	1.13	0.0259	0.234218
GO:0098797	plasma membrane protein complex	cellular_component	512	22	CHRNA3,CHRNA6,CHRNA7,CHRNB2,GRB2,HLA-F,IL6,ITGA2B,ITGAM,ITGAX,KCNC3,KCNE3,KCNQ3,MPP7,MS4A2,NCF2,NOXA1,RGS9,SGCG,STX1A,TLR1,TLR6	14.12	0.02741	0.234218
GO:0036379	myofilament	cellular_component	24	3	MYOM1,TNNI2,TNNT1	0.66	0.02746	0.234218
GO:0005590	collagen type VII trimer	cellular_component	1	1	COL7A1	0.03	0.02758	0.234218
GO:0005618	cell wall	cellular_component	1	1	PGGHG	0.03	0.02758	0.234218
GO:0032144	4-aminobutyrate transaminase complex	cellular_component	1	1	ABAT	0.03	0.02758	0.234218
GO:0032473	cytoplasmic side of mitochondrial outer membrane	cellular_component	1	1	LRRK2	0.03	0.02758	0.234218
GO:0035355	Toll-like receptor 2-Toll-like receptor 6 protein complex	cellular_component	1	1	TLR6	0.03	0.02758	0.234218
GO:0042568	insulin-like growth factor binary complex	cellular_component	1	1	IGFBP6	0.03	0.02758	0.234218
GO:0098648	collagen anchoring fibril	cellular_component	1	1	COL7A1	0.03	0.02758	0.234218
GO:0098652	collagen type VII anchoring fibril	cellular_component	1	1	COL7A1	0.03	0.02758	0.234218
GO:0030934	anchoring collagen complex	cellular_component	10	2	COL6A3,COL7A1	0.28	0.0295	0.243045
GO:0043020	NADPH oxidase complex	cellular_component	10	2	NCF2,NOXA1	0.28	0.0295	0.243045
GO:0120111	neuron projection cytoplasm	cellular_component	25	3	CDKL5,GABARAPL1,LRRK2	0.69	0.03058	0.248238
GO:0043235	receptor complex	cellular_component	295	14	CD14,CHRNA3,CHRNA6,CHRNA7,CHRNB2,IL6,ITGA2B,ITGAM,ITGAX,LRP1,PLXNA2,SLITRK5,TLR1,TLR6	8.14	0.03498	0.27984
GO:0030666	endocytic vesicle membrane	cellular_component	167	9	ATP6V0D2,EPN2,GPR161,HLA-F,LRP1,SCARF1,SLC11A1,TLR1,TLR6	4.61	0.04224	0.332743
GO:0031902	late endosome membrane	cellular_component	117	7	CYB561A3,RHOB,SLC11A1,SLC30A4,SLC9A9,TICAM2,TSPAN15	3.23	0.04333	0.332743
GO:0032421	stereocilium bundle	cellular_component	49	4	CDH23,DOCK4,SLC9A3R1,TRPA1	1.35	0.04571	0.332743
GO:0030670	phagocytic vesicle membrane	cellular_component	72	5	ATP6V0D2,HLA-F,SLC11A1,TLR1,TLR6	1.99	0.04853	0.332743
GO:0070821	tertiary granule membrane	cellular_component	72	5	ITGAM,ITGAX,LILRB2,PTAFR,SLC11A1	1.99	0.04853	0.332743
GO:0098772	molecular function regulator	molecular_function	1823	83	ADAP2,AGAP14,AGT,APLN,ARHGAP31,ARHGAP42,BMP8B,C3,CARD14,CCL2,CDC42EP1,CDKN2A,CDKN2B,CHRNA7,COL6A3,COL7A1,CSPG5,CTF1,CXCL16,DNAJB2,DOCK4,DUSP19,ELFN2,EPS8L3,FAM212A,FAM212B,FGD2,GHRL,GRB2,IL19,IL1B,IL2RA,IL32,IL6,INHBB,JUN,KCNE3,LRRC3,LRRK2,LTA,MAS1,MMP14,NCF1B,NCF1C,NCF2,NLRP12,NOXA1,NRG1,NRG2,NRXN2,OSGIN1,PCOLCE,PDGFB,PINLYP,PPP1R26,PTPN3,RASA4,RASA4B,RASAL1,RASGEF1B,RGS9,SCT,SEMA3A,SERPINE1,SER…	50.6	3.5e-06	0.0017514
GO:0016176	superoxide-generating NADPH oxidase activator activity	molecular_function	10	5	NCF1B,NCF1C,NCF2,NOXA1,PDGFB	0.28	3.6e-06	0.0017514
GO:0005102	signaling receptor binding	molecular_function	1545	72	ADAM11,ADRA2C,AGT,ANG,APLN,AR,BMP8B,C3,CCL2,CCR2,CD86,CLEC7A,CSPG5,CTF1,CXCL16,DLL1,DOCK4,DTX1,EPHB2,FCRL6,FGR,FPR1,GABARAPL1,GHRL,GRB2,HLA-F,ICAM1,IGFBP6,IL19,IL1B,IL1R1,IL32,IL6,INHBB,JAML,LILRB2,LRP1,LTA,MMP14,MMP9,NRG1,NRG2,NRXN2,OSGIN1,PDGFB,PILRA,PSCA,S100A12,S100A8,S100A9,S1PR2,SCT,SEMA3A,SEMA6B,SERPINE1,SLC9A3R1,SLC9A3R2,SLIT3,SRC,SYTL2,TGFB2,TLR1,TLR6,TNFSF14,TNFSF15,TNN,TRAF1,TYMP,UCN,W…	42.88	8e-06	0.00259467
GO:0042277	peptide binding	molecular_function	262	20	ANG,CD14,CD1C,CD209,CHRNA7,CMA1,EPHB2,FCGR2B,FFAR4,FZD6,HLA-F,LILRB2,LILRB3,LVRN,MAS1,POM121B,PPIC,TGFB2,TLR1,TLR6	7.27	4.5e-05	0.010703
GO:0033218	amide binding	molecular_function	309	22	ANG,CD14,CD1C,CD209,CHRNA7,CMA1,EPHB2,FCGR2B,FFAR4,FOLR3,FZD6,HLA-F,LILRB2,LILRB3,LVRN,MAS1,PC,POM121B,PPIC,TGFB2,TLR1,TLR6	8.58	5.5e-05	0.010703
GO:0016175	superoxide-generating NADPH oxidase activity	molecular_function	17	5	NCF1B,NCF1C,NCF2,NOXA1,PDGFB	0.47	7.6e-05	0.011537
GO:0001847	opsonin receptor activity	molecular_function	4	3	C5AR1,CD14,CR1	0.11	8.3e-05	0.011537
GO:0071723	lipopeptide binding	molecular_function	10	4	CD14,CD1C,TLR1,TLR6	0.28	0.00011	0.0129733
GO:0050664	oxidoreductase activity, acting on NAD(P)H, oxygen as acceptor	molecular_function	29	6	AGT,NCF1B,NCF1C,NCF2,NOXA1,PDGFB	0.8	0.00012	0.0129733
GO:0030234	enzyme regulator activity	molecular_function	1308	59	ADAP2,AGAP14,AGT,ARHGAP31,ARHGAP42,C3,CARD14,CDC42EP1,CDKN2A,CDKN2B,COL6A3,COL7A1,DNAJB2,DOCK4,DUSP19,ELFN2,EPS8L3,FAM212A,FAM212B,FGD2,GHRL,GRB2,IL2RA,JUN,LRRC3,LRRK2,MAS1,MMP14,NCF1B,NCF1C,NCF2,NLRP12,NOXA1,NRG1,NRG2,PCOLCE,PDGFB,PINLYP,PPP1R26,RASA4,RASA4B,RASAL1,RASGEF1B,RGS9,SERPINE1,SERPINF2,SERPINI2,SIPA1L2,SLPI,SOCS3,SPINK2,SPINT2,TBC1D3,TBC1D3D,TLR6,TNFSF14,TNFSF15,UCN,WNT11	36.3	0.00014	0.013622
GO:0035325	Toll-like receptor binding	molecular_function	11	4	S100A8,S100A9,TLR1,TLR6	0.31	0.00017	0.0137842
GO:0050786	RAGE receptor binding	molecular_function	11	4	FPR1,S100A12,S100A8,S100A9	0.31	0.00017	0.0137842
GO:0004252	serine-type endopeptidase activity	molecular_function	346	22	AGT,C1RL,C2,C3,CMA1,COL6A3,COL7A1,CR1,CTSG,MMP1,MMP10,MMP12,MMP14,MMP9,PRSS27,SERPINE1,SERPINF2,SERPINI2,SLPI,SPINK2,SPINT2,TMPRSS13	9.6	0.00028	0.0209569
GO:0004672	protein kinase activity	molecular_function	1239	55	ADRA2C,AGT,ANG,C5AR1,CAMKV,CARD14,CCL2,CDKL5,CDKN2A,CDKN2B,CHRNA3,CHRNA7,CSF1R,DAPK1,DUSP19,EPHB2,FAM212A,FAM212B,FGD2,FGR,FPR1,GHRL,GRB2,GRK1,IL1B,IL6,KCNH3,LRRC3,LRRK2,MAP2K6,MAPK10,MAS1,MUC20,MYLK4,NEK11,NRG1,NRG2,PDGFB,PDK4,PRKAG3,S100A12,S1PR2,SLC11A1,SLC9A3R1,SOCS3,SPDYE16,SRC,SRCIN1,TGFB2,TLR6,TNFSF15,UCN,WNK2,WNK4,WNT11	34.39	0.00036	0.02502
GO:0140096	catalytic activity, acting on a protein	molecular_function	3131	116	ABHD14A-ACY1,ADAM11,ADAM28,ADAMTS10,ADAMTS12,ADAMTSL4,ADRA2C,AGT,ANG,C1RL,C2,C3,C5AR1,CAMKV,CARD14,CCL2,CDKL5,CDKN2A,CDKN2B,CHRNA3,CHRNA7,CMA1,COL6A3,COL7A1,CR1,CSF1R,CTSG,DAPK1,DUSP19,ELFN2,EPHB2,ETFBKMT,F13A1,FAM212A,FAM212B,FBXL13,FBXL8,FBXO24,FBXO40,FGD2,FGL2,FGR,FPR1,GALNT12,GGACT,GHRL,GOLGA7B,GRB2,GRK1,IL1B,IL6,KCNH3,KLHDC8B,KLHL13,KLHL38,KLHL41,KY,LRRC3,LRRK2,LVRN,MAP2K6,MAPK10,MAS1,MMP1,M…	86.9	0.00042	0.027244
GO:0008047	enzyme activator activity	molecular_function	514	28	ADAP2,AGAP14,ARHGAP31,ARHGAP42,CDC42EP1,DNAJB2,DOCK4,DUSP19,GHRL,JUN,LRRK2,MMP14,NCF1B,NCF1C,NCF2,NLRP12,NOXA1,NRG1,PCOLCE,PDGFB,RASA4,RASA4B,RASAL1,RGS9,SIPA1L2,TBC1D3,TBC1D3D,WNT11	14.27	0.00056	0.034055
GO:0001637	G protein-coupled chemoattractant receptor activity	molecular_function	26	5	CCR2,CCR3,CCR5,CMKLR1,GPR35	0.72	0.00065	0.0346896
GO:0004950	chemokine receptor activity	molecular_function	26	5	CCR2,CCR3,CCR5,CMKLR1,GPR35	0.72	0.00065	0.0346896
GO:0017081	chloride channel regulator activity	molecular_function	16	4	CHRNA7,SLC9A3R1,STX1A,WNK4	0.44	0.00082	0.0346896
GO:0022848	acetylcholine-gated cation-selective channel activity	molecular_function	16	4	CHRNA3,CHRNA6,CHRNA7,CHRNB2	0.44	0.00082	0.0346896
GO:0098960	postsynaptic neurotransmitter receptor activity	molecular_function	16	4	CHRNA3,CHRNA6,CHRNA7,CHRNB2	0.44	0.00082	0.0346896
GO:0099529	neurotransmitter receptor activity involved in regulation of postsynaptic membrane potential	molecular_function	16	4	CHRNA3,CHRNA6,CHRNA7,CHRNB2	0.44	0.00082	0.0346896
GO:1904315	transmitter-gated ion channel activity involved in regulation of postsynaptic membrane potential	molecular_function	16	4	CHRNA3,CHRNA6,CHRNA7,CHRNB2	0.44	0.00082	0.0346896
GO:0008236	serine-type peptidase activity	molecular_function	376	22	AGT,C1RL,C2,C3,CMA1,COL6A3,COL7A1,CR1,CTSG,MMP1,MMP10,MMP12,MMP14,MMP9,PRSS27,SERPINE1,SERPINF2,SERPINI2,SLPI,SPINK2,SPINT2,TMPRSS13	10.44	0.00086	0.0348658
GO:0004896	cytokine receptor activity	molecular_function	91	9	CCR2,CCR3,CCR5,CMKLR1,GPR35,IL17RE,IL18R1,IL1R1,IL2RA	2.53	0.00095	0.0364875
GO:0017171	serine hydrolase activity	molecular_function	381	22	AGT,C1RL,C2,C3,CMA1,COL6A3,COL7A1,CR1,CTSG,MMP1,MMP10,MMP12,MMP14,MMP9,PRSS27,SERPINE1,SERPINF2,SERPINI2,SLPI,SPINK2,SPINT2,TMPRSS13	10.57	0.00102	0.0364875
GO:0048018	receptor ligand activity	molecular_function	457	25	AGT,APLN,BMP8B,CCL2,CSPG5,CTF1,CXCL16,GHRL,IL19,IL1B,IL32,IL6,INHBB,LTA,NRG1,NRG2,OSGIN1,PDGFB,SCT,SEMA3A,TGFB2,TNFSF14,TNFSF15,TYMP,UCN	12.68	0.00103	0.0364875
GO:0042166	acetylcholine binding	molecular_function	17	4	CHRNA3,CHRNA6,CHRNA7,CHRNB2	0.47	0.00105	0.0364875
GO:0001540	amyloid-beta binding	molecular_function	59	7	CHRNA7,EPHB2,FCGR2B,FZD6,LILRB2,LILRB3,TGFB2	1.64	0.00119	0.0385957
GO:0004867	serine-type endopeptidase inhibitor activity	molecular_function	94	9	AGT,COL6A3,COL7A1,SERPINE1,SERPINF2,SERPINI2,SLPI,SPINK2,SPINT2	2.61	0.00119	0.0385957
GO:0004857	enzyme inhibitor activity	molecular_function	388	22	AGT,C3,CDKN2A,CDKN2B,COL6A3,COL7A1,DUSP19,ELFN2,FAM212A,FAM212B,LRRC3,PINLYP,PPP1R26,SERPINE1,SERPINF2,SERPINI2,SLPI,SOCS3,SPINK2,SPINT2,TNFSF14,UCN	10.77	0.00129	0.0401362
GO:0016773	phosphotransferase activity, alcohol group as acceptor	molecular_function	1369	57	ADRA2C,AGT,ANG,C5AR1,CAMKV,CARD14,CCL2,CD86,CDKL5,CDKN2A,CDKN2B,CHRNA3,CHRNA7,CSF1R,DAPK1,DUSP19,EPHB2,FAM212A,FAM212B,FGD2,FGR,FPR1,GHRL,GRB2,GRK1,IL1B,IL6,KCNH3,LRRC3,LRRK2,MAP2K6,MAPK10,MAS1,MUC20,MYLK4,NEK11,NRG1,NRG2,PDGFB,PDK4,PIK3C2B,PRKAG3,S100A12,S1PR2,SLC11A1,SLC9A3R1,SOCS3,SPDYE16,SRC,SRCIN1,TGFB2,TLR6,TNFSF15,UCN,WNK2,WNK4,WNT11	38	0.00132	0.0401362
GO:0008081	phosphoric diester hydrolase activity	molecular_function	137	11	AGT,ANG,C5AR1,CCR5,ENPP2,PDE1C,PDE7B,PLCB4,PLCH1,PLD2,PTAFR	3.8	0.00154	0.0454067
GO:0004629	phospholipase C activity	molecular_function	64	7	AGT,ANG,C5AR1,CCR5,PLCB4,PLCH1,PTAFR	1.78	0.00192	0.0549459
GO:0017159	pantetheine hydrolase activity	molecular_function	3	2	VNN1,VNN2	0.08	0.00226	0.0610828
GO:0035663	Toll-like receptor 2 binding	molecular_function	3	2	TLR1,TLR6	0.08	0.00226	0.0610828
GO:0030545	receptor regulator activity	molecular_function	487	25	AGT,APLN,BMP8B,CCL2,CSPG5,CTF1,CXCL16,GHRL,IL19,IL1B,IL32,IL6,INHBB,LTA,NRG1,NRG2,OSGIN1,PDGFB,SCT,SEMA3A,TGFB2,TNFSF14,TNFSF15,TYMP,UCN	13.52	0.00245	0.0644284
GO:0004875	complement receptor activity	molecular_function	11	3	C5AR1,CR1,FPR1	0.31	0.00297	0.0723817
GO:0019864	IgG binding	molecular_function	11	3	FCGR2B,FCGR2C,FCGR3A	0.31	0.00297	0.0723817
GO:0061134	peptidase regulator activity	molecular_function	217	14	AGT,C3,COL6A3,COL7A1,MMP14,NLRP12,PCOLCE,SERPINE1,SERPINF2,SERPINI2,SLPI,SPINK2,SPINT2,TNFSF14	6.02	0.00304	0.0723817
GO:0060089	molecular transducer activity	molecular_function	2074	78	ADGRE2,ADGRE3,ADGRE4P,ADORA3,ADRA2C,AR,C5AR1,CARD14,CCR2,CCR3,CCR5,CD14,CD86,CDKL5,CDKN2A,CDKN2B,CHRNA3,CHRNA6,CHRNA7,CHRNB2,CLEC7A,CMKLR1,CR1,CSF1R,DAPK1,DUSP19,EPHB2,FCGR2B,FCGR2C,FFAR4,FGD2,FPR1,FZD6,GABRR1,GHRL,GOLT1B,GPR157,GPR161,GPR162,GPR35,GPR82,ICAM1,IL17RE,IL18R1,IL1B,IL1R1,IL2RA,KCNH3,LILRB2,LILRB3,LRRK2,MAP2K6,MAPK10,MAS1,MUC20,NRG1,NRXN2,PDGFB,PLCB4,PLCH1,PLXNA2,PRKAG3,PTAFR,RGS9,S1…	57.56	0.00305	0.0723817
GO:0004620	phospholipase activity	molecular_function	172	12	AGT,ANG,C5AR1,CCR5,ENPP2,LRP1,PINLYP,PLA2G7,PLCB4,PLCH1,PLD2,PTAFR	4.77	0.00313	0.0725117
GO:0004704	NF-kappaB-inducing kinase activity	molecular_function	23	4	CARD14,MAS1,TLR6,TNFSF15	0.64	0.00341	0.0743804
GO:0019865	immunoglobulin binding	molecular_function	23	4	FCGR2B,FCGR2C,FCGR3A,MS4A2	0.64	0.00341	0.0743804
GO:0005125	cytokine activity	molecular_function	220	14	BMP8B,CCL2,CTF1,CXCL16,IL19,IL1B,IL32,IL6,INHBB,LTA,NRG1,TGFB2,TNFSF14,TNFSF15	6.11	0.00344	0.0743804
GO:0016493	C-C chemokine receptor activity	molecular_function	12	3	CCR2,CCR3,CCR5	0.33	0.00388	0.0820704
GO:0001851	complement component C3b binding	molecular_function	4	2	CR1,ITGAM	0.11	0.00444	0.0847633
GO:0031014	troponin T binding	molecular_function	4	2	TNNI2,TNNT1	0.11	0.00444	0.0847633
GO:0031727	CCR2 chemokine receptor binding	molecular_function	4	2	CCL2,CCR2	0.11	0.00444	0.0847633
GO:0035662	Toll-like receptor 4 binding	molecular_function	4	2	S100A8,S100A9	0.11	0.00444	0.0847633
GO:0008233	peptidase activity	molecular_function	1024	43	ABHD14A-ACY1,ADAM11,ADAM28,ADAMTS10,ADAMTS12,ADAMTSL4,AGT,C1RL,C2,C3,CMA1,COL6A3,COL7A1,CR1,CTSG,DAPK1,FGL2,IL6,KY,LVRN,MMP1,MMP10,MMP12,MMP14,MMP9,NLRP12,PCOLCE,PRSS27,PTGS2,S100A8,S100A9,SERPINE1,SERPINF2,SERPINI2,SLPI,SPINK2,SPINT2,SRC,TMPRSS13,TNFRSF10C,TNFSF14,TNFSF15,USP18	28.42	0.00445	0.0847633
GO:0016301	kinase activity	molecular_function	1479	58	ADRA2C,AGT,ANG,C5AR1,CAMKV,CARD14,CCL2,CD86,CDKL5,CDKN2A,CDKN2B,CHRNA3,CHRNA7,CKM,CSF1R,DAPK1,DUSP19,EPHB2,FAM212A,FAM212B,FGD2,FGR,FPR1,GHRL,GRB2,GRK1,IL1B,IL6,KCNH3,LRRC3,LRRK2,MAP2K6,MAPK10,MAS1,MUC20,MYLK4,NEK11,NRG1,NRG2,PDGFB,PDK4,PIK3C2B,PRKAG3,S100A12,S1PR2,SLC11A1,SLC9A3R1,SOCS3,SPDYE16,SRC,SRCIN1,TGFB2,TLR6,TNFSF15,UCN,WNK2,WNK4,WNT11	41.05	0.00453	0.0847633
GO:0004175	endopeptidase activity	molecular_function	824	36	ADAM11,ADAM28,ADAMTS10,ADAMTS12,AGT,C1RL,C2,C3,CMA1,COL6A3,COL7A1,CR1,CTSG,DAPK1,IL6,MMP1,MMP10,MMP12,MMP14,MMP9,NLRP12,PRSS27,PTGS2,S100A8,S100A9,SERPINE1,SERPINF2,SERPINI2,SLPI,SPINK2,SPINT2,SRC,TMPRSS13,TNFRSF10C,TNFSF14,TNFSF15	22.87	0.00488	0.0895894
GO:0008083	growth factor activity	molecular_function	162	11	AGT,BMP8B,CSPG5,IL6,INHBB,NRG1,NRG2,OSGIN1,PDGFB,TGFB2,TYMP	4.5	0.00561	0.101084
GO:0005041	low-density lipoprotein particle receptor activity	molecular_function	14	3	CXCL16,LRP1,LRP10	0.39	0.00616	0.10703
GO:0015299	solute:proton antiporter activity	molecular_function	27	4	SLC11A1,SLC9A3,SLC9A3R1,SLC9A9	0.75	0.0062	0.10703
GO:0015297	antiporter activity	molecular_function	99	8	SLC11A1,SLC26A11,SLC4A8,SLC7A5P1,SLC7A7,SLC9A3,SLC9A3R1,SLC9A9	2.75	0.00627	0.10703
GO:0005096	GTPase activator activity	molecular_function	287	16	ADAP2,AGAP14,ARHGAP31,ARHGAP42,CDC42EP1,DOCK4,JUN,LRRK2,RASA4,RASA4B,RASAL1,RGS9,SIPA1L2,TBC1D3,TBC1D3D,WNT11	7.97	0.00661	0.110888
GO:0004687	myosin light chain kinase activity	molecular_function	5	2	IL1B,MYLK4	0.14	0.00727	0.114092
GO:0034040	lipid-transporting ATPase activity	molecular_function	5	2	ABCC3,ABCG1	0.14	0.00727	0.114092
GO:0043426	MRF binding	molecular_function	5	2	BHLHE41,TSC22D3	0.14	0.00727	0.114092
GO:0050544	arachidonic acid binding	molecular_function	5	2	S100A8,S100A9	0.14	0.00727	0.114092
GO:0035004	phosphatidylinositol 3-kinase activity	molecular_function	103	8	CD86,FGR,GRB2,NRG1,NRG2,PDGFB,PIK3C2B,SRC	2.86	0.00792	0.120203
GO:0004707	MAP kinase activity	molecular_function	345	18	C5AR1,CHRNA7,DUSP19,EPHB2,FGD2,FPR1,GHRL,IL1B,LRRK2,MAP2K6,MAPK10,MUC20,NRG1,PDGFB,S100A12,S1PR2,SRC,TLR6	9.58	0.00802	0.120203
GO:0015464	acetylcholine receptor activity	molecular_function	29	4	CHRNA3,CHRNA6,CHRNA7,CHRNB2	0.8	0.00803	0.120203
GO:0004866	endopeptidase inhibitor activity	molecular_function	172	11	AGT,C3,COL6A3,COL7A1,SERPINE1,SERPINF2,SERPINI2,SLPI,SPINK2,SPINT2,TNFSF14	4.77	0.00866	0.127669
GO:0005518	collagen binding	molecular_function	65	6	MMP12,MMP9,NID2,PCOLCE,PDGFB,SPARC	1.8	0.00919	0.133461
GO:0042287	MHC protein binding	molecular_function	31	4	CLEC7A,FCRL6,LILRB2,PILRA	0.86	0.01018	0.137717
GO:0005509	calcium ion binding	molecular_function	689	30	ADGRE2,ADGRE3,ADGRE4P,ANKEF1,ANXA8L1,CAPNS2,CDH23,DLL1,EFCAB12,EFHB,ENPP2,LRP1,LTBP2,MMP12,NCALD,NID2,PCDH7,PCDHGB6,PLCB4,PLCH1,RCN3,S100A12,S100A5,S100A8,S100A9,SLIT3,SPARC,SULF2,SYT15,SYTL2	19.12	0.0102	0.137717
GO:0038023	signaling receptor activity	molecular_function	1446	55	ADGRE2,ADGRE3,ADGRE4P,ADORA3,ADRA2C,AR,C5AR1,CCR2,CCR3,CCR5,CD14,CD86,CHRNA3,CHRNA6,CHRNA7,CHRNB2,CLEC7A,CMKLR1,CR1,CSF1R,DAPK1,EPHB2,FCGR2B,FCGR2C,FFAR4,FPR1,FZD6,GABRR1,GPR157,GPR161,GPR162,GPR35,GPR82,ICAM1,IL17RE,IL18R1,IL1R1,IL2RA,KCNH3,LILRB2,LILRB3,MAS1,NRG1,NRXN2,PLXNA2,PTAFR,S1PR2,SCARF1,TAS2R3,TLR1,TLR6,TNFRSF10C,TNFRSF8,TNFRSF9,ZACN	40.13	0.01028	0.137717
GO:0004222	metalloendopeptidase activity	molecular_function	130	9	ADAM11,ADAM28,ADAMTS10,ADAMTS12,MMP1,MMP10,MMP12,MMP14,MMP9	3.61	0.01036	0.137717
GO:0050542	icosanoid binding	molecular_function	6	2	S100A8,S100A9	0.17	0.01071	0.137717
GO:0050543	icosatetraenoic acid binding	molecular_function	6	2	S100A8,S100A9	0.17	0.01071	0.137717
GO:0008329	signaling pattern recognition receptor activity	molecular_function	17	3	CD14,CLEC7A,PTAFR	0.47	0.01081	0.137717
GO:0030228	lipoprotein particle receptor activity	molecular_function	17	3	CXCL16,LRP1,LRP10	0.47	0.01081	0.137717
GO:0038187	pattern recognition receptor activity	molecular_function	17	3	CD14,CLEC7A,PTAFR	0.47	0.01081	0.137717
GO:0005178	integrin binding	molecular_function	109	8	ADAM11,ICAM1,JAML,MMP14,NRG1,S1PR2,SRC,TNN	3.03	0.01097	0.137717
GO:0061135	endopeptidase regulator activity	molecular_function	178	11	AGT,C3,COL6A3,COL7A1,SERPINE1,SERPINF2,SERPINI2,SLPI,SPINK2,SPINT2,TNFSF14	4.94	0.01104	0.137717
GO:0005044	scavenger receptor activity	molecular_function	49	5	CXCL16,ENPP2,LRP1,SCARF1,TMPRSS13	1.36	0.01127	0.138531
GO:0005164	tumor necrosis factor receptor binding	molecular_function	32	4	LTA,TNFSF14,TNFSF15,TRAF1	0.89	0.01139	0.138531
GO:0004674	protein serine/threonine kinase activity	molecular_function	843	35	C5AR1,CAMKV,CARD14,CDKL5,CDKN2A,CDKN2B,CHRNA7,CSF1R,DAPK1,DUSP19,EPHB2,FAM212A,FAM212B,FGD2,FPR1,GHRL,GRK1,IL1B,LRRK2,MAP2K6,MAPK10,MAS1,MUC20,MYLK4,NEK11,NRG1,PDGFB,PRKAG3,S100A12,S1PR2,SRC,TLR6,TNFSF15,WNK2,WNK4	23.4	0.01158	0.139103
GO:0030414	peptidase inhibitor activity	molecular_function	181	11	AGT,C3,COL6A3,COL7A1,SERPINE1,SERPINF2,SERPINI2,SLPI,SPINK2,SPINT2,TNFSF14	5.02	0.0124	0.146751
GO:0030291	protein serine/threonine kinase inhibitor activity	molecular_function	33	4	CDKN2A,CDKN2B,FAM212A,FAM212B	0.92	0.01268	0.146751
GO:0016755	transferase activity, transferring amino-acyl groups	molecular_function	18	3	F13A1,GGACT,TGM2	0.5	0.01271	0.146751
GO:0004888	transmembrane signaling receptor activity	molecular_function	1307	50	ADGRE2,ADGRE3,ADGRE4P,ADORA3,ADRA2C,C5AR1,CCR2,CCR3,CCR5,CD14,CHRNA3,CHRNA6,CHRNA7,CHRNB2,CMKLR1,CR1,CSF1R,DAPK1,EPHB2,FCGR2B,FCGR2C,FFAR4,FPR1,FZD6,GABRR1,GPR157,GPR161,GPR162,GPR35,GPR82,ICAM1,IL17RE,IL18R1,IL1R1,IL2RA,LILRB2,LILRB3,MAS1,NRG1,NRXN2,PLXNA2,PTAFR,S1PR2,SCARF1,TAS2R3,TLR1,TLR6,TNFRSF10C,TNFRSF8,TNFRSF9	36.28	0.01282	0.146751
GO:0015318	inorganic molecular entity transmembrane transporter activity	molecular_function	1068	42	ABCC3,ABCG1,AQP3,ATP6V0D2,ATP6V1C2,CHRNA3,CHRNA6,CHRNA7,CHRNB2,DAPK1,GABRR1,GPR35,KCNC3,KCNE3,KCNH3,KCNJ15,KCNK13,KCNQ3,MMP9,NCALD,NRXN2,PTPN3,REM2,SLC11A1,SLC12A8,SLC16A14,SLC26A11,SLC30A4,SLC39A5,SLC4A8,SLC5A11,SLC7A5P1,SLC7A7,SLC9A3,SLC9A3R1,SLC9A9,SLCO2B1,STX1A,TRPA1,WNK2,WNK4,ZACN	29.64	0.01431	0.158139
GO:0004030	aldehyde dehydrogenase [NAD(P)+] activity	molecular_function	7	2	ALDH2,ALDH3A1	0.19	0.01472	0.158139
GO:0004908	interleukin-1 receptor activity	molecular_function	7	2	IL18R1,IL1R1	0.19	0.01472	0.158139
GO:0022850	serotonin-gated cation-selective channel activity	molecular_function	7	2	CHRNA3,ZACN	0.19	0.01472	0.158139
GO:0015385	sodium:proton antiporter activity	molecular_function	19	3	SLC9A3,SLC9A3R1,SLC9A9	0.53	0.01479	0.158139
GO:0017075	syntaxin-1 binding	molecular_function	19	3	DAPK1,LRRK2,UNC13A	0.53	0.01479	0.158139
GO:0001784	phosphotyrosine residue binding	molecular_function	35	4	FGR,GRB2,PTPN3,SOCS3	0.97	0.01554	0.162585
GO:0015491	cation:cation antiporter activity	molecular_function	35	4	SLC11A1,SLC9A3,SLC9A3R1,SLC9A9	0.97	0.01554	0.162585
GO:0070011	peptidase activity, acting on L-amino acid peptides	molecular_function	983	39	ABHD14A-ACY1,ADAM11,ADAM28,ADAMTS10,ADAMTS12,AGT,C1RL,C2,C3,CMA1,COL6A3,COL7A1,CR1,CTSG,DAPK1,IL6,LVRN,MMP1,MMP10,MMP12,MMP14,MMP9,NLRP12,PRSS27,PTGS2,S100A8,S100A9,SERPINE1,SERPINF2,SERPINI2,SLPI,SPINK2,SPINT2,SRC,TMPRSS13,TNFRSF10C,TNFSF14,TNFSF15,USP18	27.28	0.01576	0.163133
GO:0005126	cytokine receptor binding	molecular_function	265	14	BMP8B,CCL2,CCR2,CTF1,CXCL16,GRB2,IL1B,IL6,INHBB,LTA,TGFB2,TNFSF14,TNFSF15,TRAF1	7.35	0.0164	0.167336
GO:0004860	protein kinase inhibitor activity	molecular_function	95	7	CDKN2A,CDKN2B,DUSP19,FAM212A,FAM212B,LRRC3,SOCS3	2.64	0.01651	0.167336
GO:1901618	organic hydroxy compound transmembrane transporter activity	molecular_function	54	5	ABCC3,ABCG1,AQP3,SLC5A11,SLCO2B1	1.5	0.01671	0.167617
GO:0005451	monovalent cation:proton antiporter activity	molecular_function	20	3	SLC9A3,SLC9A3R1,SLC9A9	0.56	0.01705	0.169282
GO:0099516	ion antiporter activity	molecular_function	75	6	SLC11A1,SLC26A11,SLC4A8,SLC9A3,SLC9A3R1,SLC9A9	2.08	0.0178	0.171815
GO:0042562	hormone binding	molecular_function	76	6	AR,CHRNA3,CHRNA6,CHRNA7,CHRNB2,MAS1	2.11	0.01889	0.171815
GO:0008553	proton-exporting ATPase activity, phosphorylative mechanism	molecular_function	8	2	ATP6V0D2,ATP6V1C2	0.22	0.01926	0.171815
GO:0001848	complement binding	molecular_function	21	3	C5AR1,CR1,ITGAM	0.58	0.01948	0.171815
GO:0008483	transaminase activity	molecular_function	21	3	ABAT,GPT2,PSAT1	0.58	0.01948	0.171815
GO:0038024	cargo receptor activity	molecular_function	77	6	CXCL16,ENPP2,LRP1,LRP10,SCARF1,TMPRSS13	2.14	0.02002	0.171815
GO:0016787	hydrolase activity	molecular_function	3851	126	ABCA13,ABCA3,ABCC3,ABCG1,ABHD14A-ACY1,ACP5,ADAM11,ADAM28,ADAMTS10,ADAMTS12,ADAMTSL4,ADAP2,ADARB2,AGAP14,AGT,AMPD3,ANG,AOAH,ARHGAP31,ARHGAP42,ATL1,ATP6V0D2,ATP6V1C2,ATP8A2,C1RL,C2,C3,C5AR1,CCL2,CCR5,CD101,CDC42EP1,CDKL5,CMA1,COL6A3,COL7A1,CR1,CTSG,DAPK1,DHX58,DNAH8,DNAJB2,DNASE2,DOCK4,DQX1,DUSP19,ELFN2,ENPP2,EPS8L3,FGD2,FGL2,GRB2,HSPA6,ICAM1,IL2RA,IL6,JUN,KIFC2,KY,KYNU,LRP1,LRRK2,LVRN,LYG1,LYG2,ME…	106.88	0.02014	0.171815
GO:0016298	lipase activity	molecular_function	246	13	AGT,ANG,AOAH,C5AR1,CCR5,ENPP2,LRP1,PINLYP,PLA2G7,PLCB4,PLCH1,PLD2,PTAFR	6.83	0.02024	0.171815
GO:0019210	kinase inhibitor activity	molecular_function	99	7	CDKN2A,CDKN2B,DUSP19,FAM212A,FAM212B,LRRC3,SOCS3	2.75	0.02027	0.171815
GO:0022804	active transmembrane transporter activity	molecular_function	383	18	ABCA13,ABCA3,ABCC3,ABCG1,ATP6V0D2,ATP6V1C2,SLC11A1,SLC12A8,SLC16A14,SLC26A11,SLC4A8,SLC5A11,SLC7A5P1,SLC7A7,SLC9A3,SLC9A3R1,SLC9A9,SLCO2B1	10.63	0.02125	0.171815
GO:0004713	protein tyrosine kinase activity	molecular_function	251	13	ADRA2C,AGT,CSF1R,EPHB2,FGR,GHRL,GRB2,MAP2K6,NRG1,NRG2,PDGFB,SRC,SRCIN1	6.97	0.02341	0.171815
GO:0003810	protein-glutamine gamma-glutamyltransferase activity	molecular_function	9	2	F13A1,TGM2	0.25	0.02432	0.171815
GO:0015166	polyol transmembrane transporter activity	molecular_function	9	2	AQP3,SLC5A11	0.25	0.02432	0.171815
GO:0019869	chloride channel inhibitor activity	molecular_function	9	2	STX1A,WNK4	0.25	0.02432	0.171815
GO:0045499	chemorepellent activity	molecular_function	9	2	NRG1,SEMA3A	0.25	0.02432	0.171815
GO:0015298	solute:cation antiporter activity	molecular_function	40	4	SLC11A1,SLC9A3,SLC9A3R1,SLC9A9	1.11	0.02435	0.171815
GO:0016769	transferase activity, transferring nitrogenous groups	molecular_function	23	3	ABAT,GPT2,PSAT1	0.64	0.02491	0.171815
GO:0022824	transmitter-gated ion channel activity	molecular_function	81	6	CHRNA3,CHRNA6,CHRNA7,CHRNB2,DAPK1,ZACN	2.25	0.02501	0.171815
GO:0022835	transmitter-gated channel activity	molecular_function	81	6	CHRNA3,CHRNA6,CHRNA7,CHRNB2,DAPK1,ZACN	2.25	0.02501	0.171815
GO:0008237	metallopeptidase activity	molecular_function	203	11	ABHD14A-ACY1,ADAM11,ADAM28,ADAMTS10,ADAMTS12,LVRN,MMP1,MMP10,MMP12,MMP14,MMP9	5.63	0.02657	0.171815
GO:0016772	transferase activity, transferring phosphorus-containing groups	molecular_function	1655	59	ADRA2C,AGT,ANG,C5AR1,CAMKV,CARD14,CCL2,CD86,CDKL5,CDKN2A,CDKN2B,CHRNA3,CHRNA7,CKM,CSF1R,DAPK1,DUSP19,EPHB2,FAM212A,FAM212B,FGD2,FGR,FPR1,GHRL,GRB2,GRK1,IL1B,IL6,KCNH3,LRRC3,LRRK2,MAP2K6,MAPK10,MAS1,MUC20,MYLK4,NEK11,NRG1,NRG2,PDGFB,PDK4,PIK3C2B,PRKAG3,S100A12,S1PR2,SLC11A1,SLC9A3R1,SOCS3,SPDYE16,SRC,SRCIN1,TERT,TGFB2,TLR6,TNFSF15,UCN,WNK2,WNK4,WNT11	45.93	0.02686	0.171815
GO:0001856	complement component C5a binding	molecular_function	1	1	C5AR1	0.03	0.02775	0.171815
GO:0001861	complement component C4b receptor activity	molecular_function	1	1	CR1	0.03	0.02775	0.171815
GO:0003721	telomerase RNA reverse transcriptase activity	molecular_function	1	1	TERT	0.03	0.02775	0.171815
GO:0003867	4-aminobutyrate transaminase activity	molecular_function	1	1	ABAT	0.03	0.02775	0.171815
GO:0004051	arachidonate 5-lipoxygenase activity	molecular_function	1	1	ALOX5	0.03	0.02775	0.171815
GO:0004617	phosphoglycerate dehydrogenase activity	molecular_function	1	1	PHGDH	0.03	0.02775	0.171815
GO:0004648	O-phospho-L-serine:2-oxoglutarate aminotransferase activity	molecular_function	1	1	PSAT1	0.03	0.02775	0.171815
GO:0004736	pyruvate carboxylase activity	molecular_function	1	1	PC	0.03	0.02775	0.171815
GO:0004877	complement component C3b receptor activity	molecular_function	1	1	CR1	0.03	0.02775	0.171815
GO:0008579	JUN kinase phosphatase activity	molecular_function	1	1	DUSP19	0.03	0.02775	0.171815
GO:0008812	choline dehydrogenase activity	molecular_function	1	1	CHDH	0.03	0.02775	0.171815
GO:0009032	thymidine phosphorylase activity	molecular_function	1	1	TYMP	0.03	0.02775	0.171815
GO:0016154	pyrimidine-nucleoside phosphorylase activity	molecular_function	1	1	TYMP	0.03	0.02775	0.171815
GO:0016964	alpha-2 macroglobulin receptor activity	molecular_function	1	1	LRP1	0.03	0.02775	0.171815
GO:0019772	low-affinity IgG receptor activity	molecular_function	1	1	FCGR2B	0.03	0.02775	0.171815
GO:0030429	kynureninase activity	molecular_function	1	1	KYNU	0.03	0.02775	0.171815
GO:0031703	type 2 angiotensin receptor binding	molecular_function	1	1	AGT	0.03	0.02775	0.171815
GO:0031714	C5a anaphylatoxin chemotactic receptor binding	molecular_function	1	1	C3	0.03	0.02775	0.171815
GO:0031715	C5L2 anaphylatoxin chemotactic receptor binding	molecular_function	1	1	C3	0.03	0.02775	0.171815
GO:0031768	ghrelin receptor binding	molecular_function	1	1	GHRL	0.03	0.02775	0.171815
GO:0032028	myosin head/neck binding	molecular_function	1	1	STX1A	0.03	0.02775	0.171815
GO:0032145	succinate-semialdehyde dehydrogenase binding	molecular_function	1	1	ABAT	0.03	0.02775	0.171815
GO:0034211	GTP-dependent protein kinase activity	molecular_function	1	1	LRRK2	0.03	0.02775	0.171815
GO:0034386	4-aminobutyrate:2-oxoglutarate transaminase activity	molecular_function	1	1	ABAT	0.03	0.02775	0.171815
GO:0042008	interleukin-18 receptor activity	molecular_function	1	1	IL18R1	0.03	0.02775	0.171815
GO:0046789	host cell surface receptor binding	molecular_function	1	1	INHBB	0.03	0.02775	0.171815
GO:0046812	host cell surface binding	molecular_function	1	1	INHBB	0.03	0.02775	0.171815
GO:0047298	(S)-3-amino-2-methylpropionate transaminase activity	molecular_function	1	1	ABAT	0.03	0.02775	0.171815
GO:0047402	protein-glucosylgalactosylhydroxylysine glucosidase activity	molecular_function	1	1	PGGHG	0.03	0.02775	0.171815
GO:0050337	thiosulfate-thiol sulfurtransferase activity	molecular_function	1	1	TSTD1	0.03	0.02775	0.171815
GO:0050429	calcium-dependent phospholipase C activity	molecular_function	1	1	PLCH1	0.03	0.02775	0.171815
GO:0050528	acyloxyacyl hydrolase activity	molecular_function	1	1	AOAH	0.03	0.02775	0.171815
GO:0052731	phosphocholine phosphatase activity	molecular_function	1	1	PHOSPHO1	0.03	0.02775	0.171815
GO:0052732	phosphoethanolamine phosphatase activity	molecular_function	1	1	PHOSPHO1	0.03	0.02775	0.171815
GO:0052894	norspermine:oxygen oxidoreductase activity	molecular_function	1	1	SMOX	0.03	0.02775	0.171815
GO:0052895	N1-acetylspermine:oxygen oxidoreductase (N1-acetylspermidine-forming) activity	molecular_function	1	1	SMOX	0.03	0.02775	0.171815
GO:0070974	POU domain binding	molecular_function	1	1	AR	0.03	0.02775	0.171815
GO:0005031	tumor necrosis factor-activated receptor activity	molecular_function	24	3	TNFRSF10C,TNFRSF8,TNFRSF9	0.67	0.0279	0.171815
GO:0005035	death receptor activity	molecular_function	24	3	TNFRSF10C,TNFRSF8,TNFRSF9	0.67	0.0279	0.171815
GO:0005230	extracellular ligand-gated ion channel activity	molecular_function	106	7	CHRNA3,CHRNA6,CHRNA7,CHRNB2,DAPK1,GABRR1,ZACN	2.94	0.0282	0.17257
GO:0022838	substrate-specific channel activity	molecular_function	599	25	AQP3,CHRNA3,CHRNA6,CHRNA7,CHRNB2,DAPK1,GABRR1,GPR35,KCNC3,KCNE3,KCNH3,KCNJ15,KCNK13,KCNQ3,MMP9,NCALD,NRXN2,PTPN3,REM2,SLC26A11,SLC9A3R1,STX1A,TRPA1,WNK4,ZACN	16.63	0.02838	0.172586
GO:0045309	protein phosphorylated amino acid binding	molecular_function	42	4	FGR,GRB2,PTPN3,SOCS3	1.17	0.02857	0.172662
GO:0001664	G protein-coupled receptor binding	molecular_function	259	13	ADRA2C,AGT,APLN,C3,CCL2,CCR2,CXCL16,GHRL,S1PR2,SLC9A3R1,UCN,WNT11,WNT2B	7.19	0.02923	0.17375
GO:0015267	channel activity	molecular_function	631	26	AQP3,CHRNA3,CHRNA6,CHRNA7,CHRNB2,DAPK1,GABRR1,GPR35,KCNC3,KCNE3,KCNH3,KCNJ15,KCNK13,KCNQ3,MMP9,NCALD,NRXN2,PTPN3,REM2,SLC26A11,SLC9A3R1,STEAP1,STX1A,TRPA1,WNK4,ZACN	17.51	0.02951	0.17375
GO:0008199	ferric iron binding	molecular_function	10	2	ACP5,FTH1	0.28	0.02985	0.17375
GO:0019957	C-C chemokine binding	molecular_function	10	2	CCR3,CCR5	0.28	0.02985	0.17375
GO:0030215	semaphorin receptor binding	molecular_function	10	2	SEMA3A,SEMA6B	0.28	0.02985	0.17375
GO:0030957	Tat protein binding	molecular_function	10	2	DLL1,GABARAPL1	0.28	0.02985	0.17375
GO:0022803	passive transmembrane transporter activity	molecular_function	632	26	AQP3,CHRNA3,CHRNA6,CHRNA7,CHRNB2,DAPK1,GABRR1,GPR35,KCNC3,KCNE3,KCNH3,KCNJ15,KCNK13,KCNQ3,MMP9,NCALD,NRXN2,PTPN3,REM2,SLC26A11,SLC9A3R1,STEAP1,STX1A,TRPA1,WNK4,ZACN	17.54	0.03	0.17375
GO:0019902	phosphatase binding	molecular_function	159	9	CSF1R,ELFN2,FCRL6,GRB2,LILRB2,PPP1R26,SLC9A3R1,SLC9A3R2,SYTL2	4.41	0.03349	0.192815
GO:0008289	lipid binding	molecular_function	670	27	ABCG1,ADAP2,ANXA8L1,AR,CD14,CD1C,EPN2,FFAR4,NCF1B,NCF1C,NRGN,PIK3C2B,PLA2G7,PLD2,PTAFR,RASAL1,S100A8,S100A9,S1PR2,SPON2,STAR,SYT15,SYTL2,TLR1,TLR6,TRIM72,UNC13A	18.6	0.03416	0.193299
GO:0030276	clathrin binding	molecular_function	65	5	LRP1,LRRK2,NCALD,SYT15,SYTL2	1.8	0.03417	0.193299
GO:0048365	Rac GTPase binding	molecular_function	65	5	CDKL5,DOCK4,EPS8L3,NCF2,NOXA1	1.8	0.03417	0.193299
GO:0015665	alcohol transmembrane transporter activity	molecular_function	26	3	ABCG1,AQP3,SLC5A11	0.72	0.03441	0.193531
GO:0022890	inorganic cation transmembrane transporter activity	molecular_function	793	31	ATP6V0D2,ATP6V1C2,CHRNA3,CHRNA6,CHRNA7,CHRNB2,DAPK1,GPR35,KCNC3,KCNE3,KCNH3,KCNJ15,KCNK13,KCNQ3,MMP9,NRXN2,PTPN3,REM2,SLC11A1,SLC12A8,SLC30A4,SLC39A5,SLC4A8,SLC5A11,SLC9A3,SLC9A3R1,SLC9A9,STX1A,TRPA1,WNK2,ZACN	22.01	0.03488	0.193826
GO:0015108	chloride transmembrane transporter activity	molecular_function	111	7	CHRNA7,GABRR1,SLC12A8,SLC26A11,SLC9A3R1,STX1A,WNK4	3.08	0.03501	0.193826
GO:0019887	protein kinase regulator activity	molecular_function	186	10	CDKN2A,CDKN2B,DUSP19,FAM212A,FAM212B,GHRL,LRRC3,NRG1,SOCS3,WNT11	5.16	0.03506	0.193826
GO:0050997	quaternary ammonium group binding	molecular_function	45	4	CHRNA3,CHRNA6,CHRNA7,CHRNB2	1.25	0.03567	0.194709
GO:0015386	potassium:proton antiporter activity	molecular_function	11	2	SLC9A3,SLC9A9	0.31	0.03582	0.194709
GO:0051400	BH domain binding	molecular_function	11	2	BCL2L2,BIK	0.31	0.03582	0.194709
GO:0046934	phosphatidylinositol-4,5-bisphosphate 3-kinase activity	molecular_function	66	5	CD86,GRB2,NRG1,NRG2,PDGFB	1.83	0.03616	0.195465
GO:0003824	catalytic activity	molecular_function	7406	225	ABAT,ABCA13,ABCA3,ABCC3,ABCG1,ABHD14A-ACY1,ACP5,ACSBG1,ADAM11,ADAM28,ADAMTS10,ADAMTS12,ADAMTSL4,ADAP2,ADARB2,ADORA3,ADRA2C,AGAP14,AGT,AKR1C8P,ALDH2,ALDH3A1,ALOX5,AMPD3,ANG,AOAH,AR,ARHGAP31,ARHGAP42,ATL1,ATP6V0D2,ATP6V1C2,ATP8A2,C1RL,C2,C3,C5AR1,CAMKV,CARD14,CCL2,CCR2,CCR5,CD101,CD86,CDC42EP1,CDKL5,CDKN2A,CDKN2B,CHDH,CHRNA3,CHRNA7,CHSY3,CKM,CMA1,COL6A3,COL7A1,CR1,CSF1R,CTSG,CYB561A3,CYP27A1,DAPK1,…	205.55	0.03687	0.197594
GO:0030246	carbohydrate binding	molecular_function	268	13	CD209,CLEC10A,CLEC17A,CLEC18B,CLEC19A,CLEC7A,CRYBG2,ENPP2,GALNT12,LGALS4,SIGLEC1,SIGLEC16,SIGLEC9	7.44	0.03696	0.197594
GO:0004435	phosphatidylinositol phospholipase C activity	molecular_function	27	3	CCR5,PLCB4,PLCH1	0.75	0.03794	0.201725
GO:0005216	ion channel activity	molecular_function	588	24	CHRNA3,CHRNA6,CHRNA7,CHRNB2,DAPK1,GABRR1,GPR35,KCNC3,KCNE3,KCNH3,KCNJ15,KCNK13,KCNQ3,MMP9,NCALD,NRXN2,PTPN3,REM2,SLC26A11,SLC9A3R1,STX1A,TRPA1,WNK4,ZACN	16.32	0.03896	0.205697
GO:0019905	syntaxin binding	molecular_function	90	6	DAPK1,LRRK2,STX16,SYT15,SYTL2,UNC13A	2.5	0.03911	0.205697
GO:0015291	secondary active transmembrane transporter activity	molecular_function	244	12	SLC11A1,SLC12A8,SLC16A14,SLC26A11,SLC4A8,SLC5A11,SLC7A5P1,SLC7A7,SLC9A3,SLC9A3R1,SLC9A9,SLCO2B1	6.77	0.04021	0.210346
GO:0032813	tumor necrosis factor receptor superfamily binding	molecular_function	47	4	LTA,TNFSF14,TNFSF15,TRAF1	1.3	0.04091	0.212863
GO:0001530	lipopolysaccharide binding	molecular_function	28	3	CD14,PTAFR,SPON2	0.78	0.04165	0.215561
GO:0004861	cyclin-dependent protein serine/threonine kinase inhibitor activity	molecular_function	12	2	CDKN2A,CDKN2B	0.33	0.04221	0.21616
GO:0016775	phosphotransferase activity, nitrogenous group as acceptor	molecular_function	12	2	CKM,KCNH3	0.33	0.04221	0.21616
GO:0052813	phosphatidylinositol bisphosphate kinase activity	molecular_function	69	5	CD86,GRB2,NRG1,NRG2,PDGFB	1.92	0.04255	0.21676
GO:0005231	excitatory extracellular ligand-gated ion channel activity	molecular_function	48	4	CHRNA3,CHRNA6,CHRNA7,CHRNB2	1.33	0.04369	0.221408
GO:0022857	transmembrane transporter activity	molecular_function	1257	45	ABCA13,ABCA3,ABCC3,ABCG1,AQP3,ATP6V0D2,ATP6V1C2,CHRNA3,CHRNA6,CHRNA7,CHRNB2,DAPK1,GABRR1,GPR35,KCNC3,KCNE3,KCNH3,KCNJ15,KCNK13,KCNQ3,MMP9,NCALD,NRXN2,PTPN3,REM2,SLC11A1,SLC12A8,SLC16A14,SLC26A11,SLC30A4,SLC39A5,SLC4A8,SLC5A11,SLC7A5P1,SLC7A7,SLC9A3,SLC9A3R1,SLC9A9,SLCO2B1,STEAP1,STX1A,TRPA1,WNK2,WNK4,ZACN	34.89	0.04693	0.233605
GO:0032947	protein-containing complex scaffold activity	molecular_function	71	5	DUSP19,LRRK2,MPP7,SLC9A3R1,SLC9A3R2	1.97	0.04717	0.233605
GO:0030695	GTPase regulator activity	molecular_function	602	24	ADAP2,AGAP14,ARHGAP31,ARHGAP42,CDC42EP1,DOCK4,EPS8L3,FGD2,GRB2,IL2RA,JUN,LRRK2,NRG1,NRG2,PDGFB,RASA4,RASA4B,RASAL1,RASGEF1B,RGS9,SIPA1L2,TBC1D3,TBC1D3D,WNT11	16.71	0.04873	0.233605
