# Supplementary material for: A pyridinesulfonamide derivative FD268 suppresses cell proliferation and induces apoptosis via inhibiting PI3K pathway in acute myeloid leukemia
Source: PLoS One. 2022 Nov 22;17(11):e0277893. doi: 10.1371/journal.pone.0277893 (PMC9681083; doi:10.1371/journal.pone.0277893)
Supplement: S3 Table — (XLSX) [file pone.0277893.s008.xlsx]

## Sheet: KEGG_enrichment
Pathway_id	Pathway_name	Pathway_class	Annotated	Significant	SymbolList	Expected	classic_fisher	FDR
hsa04620	Toll-like receptor signaling pathway	Immune system	102	3	CCL4,TLR3,IL6	0.465046	0.0109117	0.335338
hsa04960	Aldosterone-regulated sodium reabsorption	Excretory system	37	2	HSD11B2,SLC9A3R2	0.168693	0.0121528	0.335338
hsa04151	PI3K-Akt signaling pathway	Signal transduction	350	5	FLT1,THBS2,ITGB3,IL6,BDNF	1.59574	0.0199712	0.335338
hsa05030	Cocaine addiction	Substance dependence	49	2	RGS9,BDNF	0.223404	0.0207425	0.335338
hsa04623	Cytosolic DNA-sensing pathway	Immune system	62	2	CCL4,IL6	0.282675	0.0321532	0.430373
hsa04976	Bile secretion	Digestive system	71	2	AQP4,SLC9A3	0.323708	0.0411975	0.430373
hsa04512	ECM-receptor interaction	Signaling molecules and interaction	82	2	THBS2,ITGB3	0.37386	0.0533851	0.430373
hsa05410	Hypertrophic cardiomyopathy (HCM)	Cardiovascular diseases	85	2	ITGB3,IL6	0.387538	0.0569081	0.430373
hsa05323	Rheumatoid arthritis	Immune diseases	86	2	FLT1,IL6	0.392097	0.0581004	0.430373
hsa04510	Focal adhesion	Cellular community - eukaryotes	199	3	FLT1,THBS2,ITGB3	0.907295	0.0610917	0.430373
hsa04640	Hematopoietic cell lineage	Immune system	94	2	ITGB3,IL6	0.428571	0.067947	0.430373
hsa04015	Rap1 signaling pathway	Signal transduction	210	3	FLT1,ITGB3,PFN2	0.957447	0.0694884	0.430373
hsa04066	HIF-1 signaling pathway	Signal transduction	100	2	FLT1,IL6	0.455927	0.0756716	0.430373
hsa00220	Arginine biosynthesis	Amino acid metabolism	21	1	ABHD14A-ACY1	0.0957447	0.0916239	0.430373
hsa04964	Proximal tubule bicarbonate reclamation	Excretory system	23	1	SLC9A3	0.104863	0.0999126	0.430373
hsa04380	Osteoclast differentiation	Development	126	2	ITGB3,SIRPG	0.574468	0.112011	0.430373
hsa04950	Maturity onset diabetes of the young	Endocrine and metabolic diseases	26	1	NR5A2	0.118541	0.112208	0.430373
hsa04744	Phototransduction	Sensory system	28	1	RGS9	0.12766	0.120315	0.430373
hsa00760	Nicotinate and nicotinamide metabolism	Metabolism of cofactors and vitamins	29	1	NT5C1B	0.132219	0.124341	0.430373
hsa04060	Cytokine-cytokine receptor interaction	Signaling molecules and interaction	271	3	FLT1,CCL4,IL6	1.23556	0.124606	0.430373
hsa01523	Antifolate resistance	Drug resistance	31	1	IL6	0.141337	0.13234	0.430373
hsa00512	Mucin type O-glycan biosynthesis	Glycan biosynthesis and metabolism	31	1	POC1B-GALNT4	0.141337	0.13234	0.430373
hsa00052	Galactose metabolism	Carbohydrate metabolism	31	1	LCT	0.141337	0.13234	0.430373
hsa05161	Hepatitis B	Infectious diseases	144	2	TLR3,IL6	0.656535	0.139363	0.430373
hsa05143	African trypanosomiasis	Infectious diseases	34	1	IL6	0.155015	0.144206	0.430373
hsa04145	Phagosome	Transport and catabolism	149	2	THBS2,ITGB3	0.679331	0.14721	0.430373
hsa05020	Prion diseases	Neurodegenerative diseases	35	1	IL6	0.159574	0.148126	0.430373
hsa05332	Graft-versus-host disease	Immune diseases	37	1	IL6	0.168693	0.155915	0.430373
hsa05033	Nicotine addiction	Substance dependence	40	1	CHRNB2	0.182371	0.167468	0.430373
hsa00260	Glycine, serine and threonine metabolism	Amino acid metabolism	40	1	CBSL	0.182371	0.167468	0.430373
hsa04630	Jak-STAT signaling pathway	Signal transduction	162	2	GFAP,IL6	0.738602	0.168026	0.430373
hsa04217	Necroptosis	Cell growth and death	164	2	TLR3,RNF103-CHMP3	0.74772	0.171276	0.430373
hsa05165	Human papillomavirus infection	Infectious diseases	319	3	THBS2,ITGB3,TLR3	1.45441	0.176335	0.430373
hsa04973	Carbohydrate digestion and absorption	Digestive system	44	1	LCT	0.200608	0.182633	0.430373
hsa04962	Vasopressin-regulated water reabsorption	Excretory system	44	1	AQP4	0.200608	0.182633	0.430373
hsa05164	Influenza A	Infectious diseases	171	2	TLR3,IL6	0.779635	0.182735	0.430373
hsa00230	Purine metabolism	Nucleotide metabolism	173	2	NT5C1B,GMPR	0.788754	0.186032	0.430373
hsa04672	Intestinal immune network for IgA production	Immune system	45	1	IL6	0.205167	0.186383	0.430373
hsa00270	Cysteine and methionine metabolism	Amino acid metabolism	45	1	CBSL	0.205167	0.186383	0.430373
hsa04360	Axon guidance	Development	175	2	NTNG1,SEMA3A	0.797872	0.189338	0.430373
hsa05034	Alcoholism	Substance dependence	180	2	HIST1H4B,BDNF	0.820669	0.197641	0.430373
hsa05168	Herpes simplex infection	Infectious diseases	183	2	TLR3,IL6	0.834347	0.202646	0.430373
hsa05202	Transcriptional misregulation in cancers	Cancers	185	2	FLT1,IL6	0.843465	0.205992	0.430373
hsa05167	Kaposis sarcoma-associated herpesvirus infection	Infectious diseases	186	2	TLR3,IL6	0.848024	0.207667	0.430373
hsa04978	Mineral absorption	Digestive system	51	1	SLC9A3	0.232523	0.208531	0.430373
hsa05134	Legionellosis	Infectious diseases	55	1	IL6	0.25076	0.222971	0.450587
hsa00140	Steroid hormone biosynthesis	Lipid metabolism	58	1	HSD11B2	0.264438	0.233633	0.462498
hsa05321	Inflammatiory bowel disease (IBD)	Immune diseases	63	1	IL6	0.287234	0.251088	0.47868
hsa04810	Regulation of actin cytoskeleton	Cell motility	212	2	ITGB3,PFN2	0.966565	0.251677	0.47868
hsa05131	Shigellosis	Infectious diseases	65	1	PFN2	0.296353	0.257962	0.481198
hsa05412	Arrhythmogenic right ventricular cardiomyopathy (ARVC)	Cardiovascular diseases	72	1	ITGB3	0.328267	0.281541	0.515273
hsa04014	Ras signaling pathway	Signal transduction	236	2	FLT1,BDNF	1.07599	0.292641	0.518001
hsa05133	Pertussis	Infectious diseases	76	1	IL6	0.346505	0.294687	0.518001
hsa04610	Complement and coagulation cascades	Immune system	79	1	F5	0.360182	0.304393	0.518001
hsa01521	EGFR tyrosine kinase inhibitor resistance	Drug resistance	79	1	IL6	0.360182	0.304393	0.518001
hsa05204	Chemical carcinogenesis	Cancers	81	1	SULT1A2	0.369301	0.310791	0.519771
hsa05414	Dilated cardiomyopathy (DCM)	Cardiovascular diseases	89	1	ITGB3	0.405775	0.33582	0.53525
hsa04974	Protein digestion and absorption	Digestive system	90	1	SLC9A3	0.410334	0.338885	0.53525
hsa04657	IL-17 signaling pathway	Immune system	93	1	IL6	0.424012	0.348001	0.53525
hsa04064	NF-kappa B signaling pathway	Signal transduction	93	1	CCL4	0.424012	0.348001	0.53525
hsa05146	Amoebiasis	Infectious diseases	95	1	IL6	0.433131	0.35401	0.53525
hsa04750	Inflammatory mediator regulation of TRP channels	Sensory system	97	1	ASIC4	0.442249	0.359966	0.53525
hsa04933	AGE-RAGE signaling pathway in diabetic complications	Endocrine and metabolic diseases	99	1	IL6	0.451368	0.365868	0.53525
hsa00240	Pyrimidine metabolism	Nucleotide metabolism	101	1	NT5C1B	0.460486	0.371717	0.53525
hsa05142	Chagas disease (American trypanosomiasis)	Infectious diseases	101	1	IL6	0.460486	0.371717	0.53525
hsa04659	Th17 cell differentiation	Immune system	105	1	IL6	0.478723	0.383259	0.53525
hsa04931	Insulin resistance	Endocrine and metabolic diseases	107	1	IL6	0.487842	0.388953	0.53525
hsa04010	MAPK signaling pathway	Signal transduction	294	2	FLT1,BDNF	1.34043	0.390137	0.53525
hsa04668	TNF signaling pathway	Signal transduction	108	1	IL6	0.492401	0.391781	0.53525
hsa04725	Cholinergic synapse	Nervous system	112	1	CHRNB2	0.510638	0.402965	0.542256
hsa04080	Neuroactive ligand-receptor interaction	Signaling molecules and interaction	305	2	NPB,CHRNB2	1.39058	0.40809	0.542256
hsa04919	Thyroid hormone signaling pathway	Endocrine system	116	1	ITGB3	0.528875	0.41395	0.542611
hsa04722	Neurotrophin signaling pathway	Nervous system	119	1	BDNF	0.542553	0.42206	0.545865
hsa04611	Platelet activation	Immune system	123	1	ITGB3	0.56079	0.432704	0.552067
hsa05322	Systemic lupus erythematosus	Immune diseases	130	1	HIST1H4B	0.592705	0.450876	0.552067
hsa04068	FoxO signaling pathway	Signal transduction	131	1	IL6	0.597264	0.453425	0.552067
hsa05160	Hepatitis C	Infectious diseases	131	1	TLR3	0.597264	0.453425	0.552067
hsa05162	Measles	Infectious diseases	133	1	IL6	0.606383	0.45849	0.552067
hsa03040	Spliceosome	Transcription	134	1	HNRNPA1L2	0.610942	0.461005	0.552067
hsa05418	Fluid shear stress and atherosclerosis	Cardiovascular diseases	138	1	ITGB3	0.629179	0.470952	0.557102
hsa04514	Cell adhesion molecules (CAMs)	Signaling molecules and interaction	141	1	NTNG1	0.642857	0.478296	0.558972
hsa04932	Non-alcoholic fatty liver disease (NAFLD)	Endocrine and metabolic diseases	145	1	IL6	0.661094	0.487934	0.563448
hsa04218	Cellular senescence	Cell growth and death	158	1	IL6	0.720365	0.51808	0.59122
hsa04621	NOD-like receptor signaling pathway	Immune system	167	1	IL6	0.761398	0.537934	0.606739
hsa05152	Tuberculosis	Infectious diseases	176	1	IL6	0.802432	0.556994	0.621016
hsa04020	Calcium signaling pathway	Signal transduction	181	1	ORAI3	0.825228	0.567251	0.622641
hsa04062	Chemokine signaling pathway	Immune system	183	1	CCL4	0.834347	0.571289	0.622641
hsa05016	Huntingtons disease	Neurodegenerative diseases	187	1	BDNF	0.852584	0.579256	0.624309
hsa04024	cAMP signaling pathway	Signal transduction	198	1	BDNF	0.902736	0.600432	0.635936
hsa05203	Viral carcinogenesis	Cancers	200	1	HIST1H4B	0.911854	0.604169	0.635936
hsa05205	Proteoglycans in cancer	Cancers	203	1	ITGB3	0.925532	0.609712	0.635936
hsa04144	Endocytosis	Transport and catabolism	244	1	RNF103-CHMP3	1.11246	0.67832	0.699969
hsa05166	HTLV-I infection	Infectious diseases	253	1	IL6	1.1535	0.691733	0.706295
hsa05206	MicroRNAs in cancer	Cancers	299	1	ITGB3	1.36322	0.752249	0.760085
hsa05200	Pathways in cancer	Cancers	531	1	IL6	2.42097	0.919554	0.919554
