# Supplementary material for: A pyridinesulfonamide derivative FD268 suppresses cell proliferation and induces apoptosis via inhibiting PI3K pathway in acute myeloid leukemia
Source: PLoS One. 2022 Nov 22;17(11):e0277893. doi: 10.1371/journal.pone.0277893 (PMC9681083; doi:10.1371/journal.pone.0277893)
Supplement: S4 Table — (XLSX) [file pone.0277893.s009.xlsx]

## Sheet: Sheet1
Gene_ID	Symbol	description	FD268_con_1	FD268_con_2	FD268_con_3	FD268_0125_1	FD268_0125_2	FD268_0125_3	G1	G2	G2_vs_G1_log2FoldChange	G2_vs_G1_Pvalue	G2_vs_G1_FDR	biological_process	cellular_component	molecular_function	KEGG_pathway	FD268_con_1_FPKM	FD268_con_2_FPKM	FD268_con_3_FPKM	FD268_0125_1_FPKM	FD268_0125_2_FPKM	FD268_0125_3_FPKM
ENSG00000254806	SYS1-DBNDD2	SYS1-DBNDD2 readthrough (NMD candidate)	0	3.60693	3.9976	6.25282	6.55775	5.41474	2.53484	6.0751	3.54026	4.74e-06	0.00702885	GO:0048193//Golgi vesicle transport,GO:0033365//protein localization to organelle,GO:0046907//intracellular transport,GO:0044765//single-organism transport,GO:0000042//protein targeting to Golgi,GO:0015031//protein transport,GO:0070727//cellular macromolecule localization,GO:0016192//vesicle-mediated transport,GO:0051649//establishment of localization in cell,GO:0009987//cellular process,GO:00003…	GO:0005623//cell,GO:0044464//cell part,GO:0005737//cytoplasm,GO:0005794//Golgi apparatus,GO:0031224//intrinsic to membrane,GO:0031228//intrinsic to Golgi membrane,GO:0012505//endomembrane system,GO:0031090//organelle membrane,GO:0005802//trans-Golgi network,GO:0005622//intracellular,GO:0044422//organelle part,GO:0044425//membrane part,GO:0043231//intracellular membrane-bounded organelle,GO:003130…	---	---	0	0.203688	0.235846	1.37751	1.67435	0.716594
ENSG00000271723	MROH7-TTC4	MROH7-TTC4 readthrough (NMD candidate)	7.72616	5.93044	3.4571	9.71662	9.09189	8.67428	5.70457	9.16093	3.45636	0.0126812	0.999675	---	---	---	---	0.756592	0.215978	0.031312	3.08554	1.94868	1.41172
ENSG00000268975	MIA-RAB4B	MIA-RAB4B readthrough (NMD candidate)	0	1.01202	0	3.49345	4.28148	2.87563	0.337341	3.55019	3.21285	0.000486472	0.190087	---	---	---	---	0	0.00041	0	0.140431	0.249654	0.08497
ENSG00000204176	SYT15	synaptotagmin 15	0	0	0	3.75948	1.55669	4.25642	0	3.19086	3.19086	0.000186008	0.107182	GO:0044765//single-organism transport,GO:0023052//signaling,GO:0006887//exocytosis,GO:0071840//cellular component organization or biogenesis,GO:0050794//regulation of cellular process,GO:0065007//biological regulation,GO:0006906//vesicle fusion,GO:0006944//cellular membrane fusion,GO:0017157//regulation of exocytosis,GO:0016192//vesicle-mediated transport,GO:0060627//regulation of vesicle-mediate…	GO:0005623//cell,GO:0005886//plasma membrane,GO:0044464//cell part,GO:0031224//intrinsic to membrane,GO:0044425//membrane part,GO:0071944//cell periphery,GO:0016020//membrane,GO:0016021//integral to membrane	GO:0005543//phospholipid binding,GO:0008289//lipid binding,GO:0019905//syntaxin binding,GO:0005515//protein binding,GO:0005488//binding,GO:0000149//SNARE binding,GO:0005544//calcium-dependent phospholipid binding,GO:0043167//ion binding,GO:0043169//cation binding,GO:0005509//calcium ion binding,GO:0046872//metal ion binding,GO:0030276//clathrin binding	---	0	0	0	0.041685	0.00607608	0.0613165
ENSG00000235852	AC005540.1	---	1.52688	2.018	1.99808	4.57322	4.04739	5.96766	1.84765	4.86276	3.01511	3.69e-06	0.00627039	---	---	---	---	0.047311	0.065394	0.055815	0.627879	0.406278	1.64203
ENSG00000167972	ABCA3	ATP binding cassette subfamily A member 3	0	3.19123	0	3.8761	4.04739	3.95324	1.06374	3.95891	2.89517	0.0194737	0.999675	GO:0009203//ribonucleoside triphosphate catabolic process,GO:0006152//purine nucleoside catabolic process,GO:0042221//response to chemical stimulus,GO:0046483//heterocycle metabolic process,GO:0044765//single-organism transport,GO:0048545//response to steroid hormone stimulus,GO:1901575//organic substance catabolic process,GO:1901657//glycosyl compound metabolic process,GO:0009116//nucleoside met…	GO:0031988//membrane-bounded vesicle,GO:0005623//cell,GO:0005886//plasma membrane,GO:0005615//extracellular space,GO:0044464//cell part,GO:0005737//cytoplasm,GO:0005576//extracellular region,GO:0012506//vesicle membrane,GO:0031410//cytoplasmic vesicle,GO:0097208//alveolar lamellar body,GO:0031224//intrinsic to membrane,GO:0012505//endomembrane system,GO:0031090//organelle membrane,GO:0031982//ves…	GO:0017076//purine nucleotide binding,GO:0035639//purine ribonucleoside triphosphate binding,GO:0015399//primary active transmembrane transporter activity,GO:0016820//hydrolase activity, acting on acid anhydrides, catalyzing transmembrane movement of substances,GO:0016887//ATPase activity,GO:0036094//small molecule binding,GO:0022804//active transmembrane transporter activity,GO:1901363//heterocy…	hsa02010//ABC transporters	0	0.0238354	0	0.0456041	0.0445643	0.0428276
ENSG00000166455	C16orf46	chromosome 16 open reading frame 46	2.25194	3.48122	0	5.31358	4.91298	3.95324	1.91105	4.7266	2.81555	0.00119396	0.360692	---	GO:0005623//cell,GO:0044464//cell part,GO:0005737//cytoplasm,GO:0031981//nuclear lumen,GO:0031974//membrane-enclosed lumen,GO:0005654//nucleoplasm,GO:0043233//organelle lumen,GO:0005622//intracellular,GO:0044428//nuclear part,GO:0044422//organelle part,GO:0043231//intracellular membrane-bounded organelle,GO:0043226//organelle,GO:0044444//cytoplasmic part,GO:0043229//intracellular organelle,GO:004…	---	---	0.0341224	0.106167	0	0.421788	0.306775	0.149354
ENSG00000130477	UNC13A	unc-13 homolog A	0	0	0	2.14432	2.96278	2.87563	0	2.66091	2.66091	0.00406514	0.645362	GO:0021700//developmental maturation,GO:0048747//muscle fiber development,GO:0060537//muscle tissue development,GO:0051050//positive regulation of transport,GO:0051239//regulation of multicellular organismal process,GO:0044765//single-organism transport,GO:0007215//glutamate receptor signaling pathway,GO:0023052//signaling,GO:0007270//neuron-neuron synaptic transmission,GO:0006897//endocytosis,GO…	GO:0005623//cell,GO:0030054//cell junction,GO:0042734//presynaptic membrane,GO:0043195//terminal bouton,GO:0044464//cell part,GO:0005737//cytoplasm,GO:0042995//cell projection,GO:0048786//presynaptic active zone,GO:0043005//neuron projection,GO:0044306//neuron projection terminus,GO:0005622//intracellular,GO:0097458//neuron part,GO:0097060//synaptic membrane,GO:0044456//synapse part,GO:0030424//a…	GO:0008289//lipid binding,GO:0019992//diacylglycerol binding,GO:0047485//protein N-terminus binding,GO:0019905//syntaxin binding,GO:0005515//protein binding,GO:0017075//syntaxin-1 binding,GO:0005516//calmodulin binding,GO:0005488//binding,GO:0000149//SNARE binding,GO:0043167//ion binding,GO:0043169//cation binding,GO:0046872//metal ion binding	hsa04721//Synaptic vesicle cycle	0	0	0	0.00535339	0.0133281	0.0120284
ENSG00000251441	RTEL1P1	regulator of telomere elongation helicase 1 pseudogene 1	0	0	0	2.14432	2.54954	2.87563	0	2.52316	2.52316	0.00758099	0.836489	---	---	---	---	0	0	0	0.0124828	0.0204447	0.0280169
ENSG00000215845	TSTD1	thiosulfate sulfurtransferase like domain containing 1	0	2.018	2.31988	3.63259	3.66115	4.03521	1.44596	3.77632	2.33036	0.00661871	0.77134	GO:0070221//sulfide oxidation, using sulfide:quinone oxidoreductase,GO:0008152//metabolic process,GO:0009987//cellular process,GO:0055114//oxidation-reduction process,GO:0044237//cellular metabolic process,GO:0006790//sulfur compound metabolic process,GO:0044710//single-organism metabolic process,GO:0019418//sulfide oxidation	GO:0005739//mitochondrion,GO:0005623//cell,GO:0044464//cell part,GO:0005737//cytoplasm,GO:0048471//perinuclear region of cytoplasm,GO:0005622//intracellular,GO:0043231//intracellular membrane-bounded organelle,GO:0043226//organelle,GO:0044444//cytoplasmic part,GO:0043229//intracellular organelle,GO:0043227//membrane-bounded organelle,GO:0044424//intracellular part,GO:0005829//cytosol	GO:0016740//transferase activity,GO:0016783//sulfurtransferase activity,GO:0003824//catalytic activity,GO:0050337//thiosulfate-thiol sulfurtransferase activity,GO:0016782//transferase activity, transferring sulfur-containing groups	---	0	0.0444005	0.0626246	0.237658	0.196343	0.233564
ENSG00000231187	AL356056.2	---	1.52688	0	0	3.16702	2.28794	3.0435	0.50896	2.83282	2.32386	0.0268638	0.999675	---	---	---	---	0.0113985	0	0	0.0526973	0.0242862	0.0496538
ENSG00000166546	BEAN1	brain expressed associated with NEDD4 1	1.52688	2.60494	0	3.984	2.54954	4.56317	1.37727	3.6989	2.32163	0.00920912	0.909669	---	GO:0031224//intrinsic to membrane,GO:0044425//membrane part,GO:0016020//membrane,GO:0016021//integral to membrane	---	---	0.00641237	0.0144009	0	0.0461337	0.0134462	0.0707155
ENSG00000223547	ZNF844	zinc finger protein 844	0	4.41513	3.9045	5.13784	5.4502	4.66967	2.77321	5.08591	2.3127	0.0389445	0.999675	GO:1901362//organic cyclic compound biosynthetic process,GO:0018130//heterocycle biosynthetic process,GO:0046483//heterocycle metabolic process,GO:0060255//regulation of macromolecule metabolic process,GO:0019219//regulation of nucleobase-containing compound metabolic process,GO:0010467//gene expression,GO:0044249//cellular biosynthetic process,GO:2001141//regulation of RNA biosynthetic process,G…	GO:0005623//cell,GO:0044464//cell part,GO:0005622//intracellular,GO:0043231//intracellular membrane-bounded organelle,GO:0043226//organelle,GO:0043229//intracellular organelle,GO:0043227//membrane-bounded organelle,GO:0044424//intracellular part,GO:0005634//nucleus	GO:0003677//DNA binding,GO:0005515//protein binding,GO:1901363//heterocyclic compound binding,GO:0003676//nucleic acid binding,GO:0005488//binding,GO:0097159//organic cyclic compound binding,GO:0043167//ion binding,GO:0043169//cation binding,GO:0046872//metal ion binding	---	0	0.077761	0.048276	0.13221	0.16269	0.088547
ENSG00000260193	AL138781.1	---	0	0	0	2.14432	1.55669	3.19385	0	2.29829	2.29829	0.0138928	0.999675	---	---	---	---	0	0	0	0.0448956	0.030598	0.134654
ENSG00000277758	FO681492.1	---	1.52688	0	0	2.47537	4.04739	1.89407	0.50896	2.80561	2.29665	0.0194066	0.999675	---	---	---	---	0.00478466	0	0	0.0211829	0.0669285	0.0114893
ENSG00000266933	AC005775.1	---	0	0	1.99808	3.33945	2.54954	2.87563	0.666026	2.92154	2.25552	0.0414819	0.999675	---	---	---	---	0	0	0.076684	0.24526	0.142751	0.163768
ENSG00000268518	AC020909.2	---	0	0	1.99808	2.74446	2.54954	3.4544	0.666026	2.91613	2.25011	0.0404908	0.999675	---	---	---	---	0	0	0.075756	0.191346	0.165475	0.375964
ENSG00000248936	AC027607.1	---	1.93449	0	0	3.16702	2.77091	2.68564	0.64483	2.87452	2.22969	0.046927	0.999675	---	---	---	---	0.098479	0	0	0.375032	0.273407	0.231528
ENSG00000247324	AC010547.1	---	0	0	0	3.49345	0	3.19385	0	2.2291	2.2291	0.0103061	0.928638	---	---	---	---	0	0	0	0.08556	0	0.064314
ENSG00000237188	AC242426.3	---	0	1.01202	1.58325	0	2.54954	6.71624	0.865092	3.08859	2.2235	0.0365009	0.999675	---	---	---	---	0	0.00227653	0.00714047	0	0.0277699	0.611203
ENSG00000232160	RAP2C-AS1	RAP2C antisense RNA 1	3.24295	3.02097	0	4.76693	3.86716	4.25642	2.08797	4.29684	2.20886	0.0167573	0.999675	---	---	---	---	0.0330785	0.0271829	0	0.112409	0.0559304	0.0731647
ENSG00000267546	AC015802.4	---	0	1.01202	0	1.71394	2.96278	2.87563	0.337341	2.51745	2.18011	0.0221768	0.999675	---	---	---	---	0	0.0159466	0	0.0396894	0.110548	0.0755779
ENSG00000137270	GCM1	glial cells missing homolog 1	1.52688	0	1.99808	4.42794	3.42074	2.20865	1.17499	3.35244	2.17746	0.0120203	0.981657	GO:0045165//cell fate commitment,GO:0000768//syncytium formation by plasma membrane fusion,GO:1901362//organic cyclic compound biosynthetic process,GO:0010628//positive regulation of gene expression,GO:0018130//heterocycle biosynthetic process,GO:0060800//regulation of cell differentiation involved in embryonic placenta development,GO:0051239//regulation of multicellular organismal process,GO:004…	GO:0005623//cell,GO:0044464//cell part,GO:0031981//nuclear lumen,GO:0032991//macromolecular complex,GO:0031974//membrane-enclosed lumen,GO:0005654//nucleoplasm,GO:0044451//nucleoplasm part,GO:0043233//organelle lumen,GO:0005622//intracellular,GO:0044428//nuclear part,GO:0044422//organelle part,GO:0043234//protein complex,GO:0043231//intracellular membrane-bounded organelle,GO:0043226//organelle,G…	GO:0000981//sequence-specific DNA binding RNA polymerase II transcription factor activity,GO:0003700//sequence-specific DNA binding transcription factor activity,GO:0044212//transcription regulatory region DNA binding,GO:0000987//core promoter proximal region sequence-specific DNA binding,GO:0001077//RNA polymerase II core promoter proximal region sequence-specific DNA binding transcription facto…	---	0.0116	0	0.017113	0.191039	0.0804	0.029476
ENSG00000252481	SCARNA13	small Cajal body-specific RNA 13	1.52688	1.01202	1.58325	4.34941	1.55669	4.66967	1.37405	3.52526	2.15121	0.00267637	0.52376	---	---	---	---	0.105862	0.073442	0.115207	1.78388	0.154015	2.15505
ENSG00000110203	FOLR3	folate receptor 3	2.73224	0	1.99808	4.08439	2.54954	4.50682	1.57677	3.71358	2.13681	0.0175568	0.999675	GO:0071705//nitrogen compound transport,GO:0044765//single-organism transport,GO:0006887//exocytosis,GO:0045321//leukocyte activation,GO:0016192//vesicle-mediated transport,GO:0002376//immune system process,GO:0015884//folic acid transport,GO:0006865//amino acid transport,GO:0051180//vitamin transport,GO:0046942//carboxylic acid transport,GO:0051649//establishment of localization in cell,GO:00022…	GO:0031988//membrane-bounded vesicle,GO:0005623//cell,GO:0034774//secretory granule lumen,GO:0044464//cell part,GO:0005737//cytoplasm,GO:0031974//membrane-enclosed lumen,GO:0005576//extracellular region,GO:0031410//cytoplasmic vesicle,GO:0042581//specific granule,GO:0031983//vesicle lumen,GO:0031982//vesicle,GO:0043233//organelle lumen,GO:0005622//intracellular,GO:0044422//organelle part,GO:00444…	GO:0016597//amino acid binding,GO:0036094//small molecule binding,GO:1901363//heterocyclic compound binding,GO:0031406//carboxylic acid binding,GO:0005488//binding,GO:0043168//anion binding,GO:0097159//organic cyclic compound binding,GO:0019842//vitamin binding,GO:0043167//ion binding,GO:0005542//folic acid binding,GO:0072341//modified amino acid binding	hsa01523//Antifolate resistance,hsa04144//Endocytosis	0.0807927	0	0.0313696	0.227101	0.0715818	0.337713
ENSG00000141497	ZMYND15	zinc finger MYND-type containing 15	0	0	0	3.49345	1.96816	0.930251	0	2.13062	2.13062	0.0168089	0.999675	GO:1901362//organic cyclic compound biosynthetic process,GO:0018130//heterocycle biosynthetic process,GO:0046483//heterocycle metabolic process,GO:0060255//regulation of macromolecule metabolic process,GO:0031324//negative regulation of cellular metabolic process,GO:0019219//regulation of nucleobase-containing compound metabolic process,GO:0010467//gene expression,GO:0048610//cellular process inv…	GO:0005623//cell,GO:0044464//cell part,GO:0005737//cytoplasm,GO:0005622//intracellular,GO:0043231//intracellular membrane-bounded organelle,GO:0043226//organelle,GO:0043229//intracellular organelle,GO:0043227//membrane-bounded organelle,GO:0044424//intracellular part,GO:0005634//nucleus	GO:0005515//protein binding,GO:0005488//binding,GO:0042826//histone deacetylase binding,GO:0043167//ion binding,GO:0043169//cation binding,GO:0019899//enzyme binding,GO:0046872//metal ion binding	---	0	0	0	0.0687415	0.014263	0.00251346
ENSG00000258017	AC011603.2	---	5.00211	2.8279	6.96324	4.64072	12.4168	4.11278	4.93108	7.05678	2.12569	0.0155134	0.999675	---	---	---	---	0.157679	0.028733	0.626043	0.124439	30.1478	0.0732777
ENSG00000272483	AC022001.3	---	0	0	0.998719	2.14432	1.96816	3.19385	0.332906	2.43544	2.10253	0.0282958	0.999675	---	---	---	---	0	0	0.033567	0.100488	0.083399	0.299395
ENSG00000158865	SLC5A11	solute carrier family 5 member 11	0	0	0.998719	2.97116	0.978851	3.33	0.332906	2.42667	2.09376	0.0215864	0.999675	GO:0006814//sodium ion transport,GO:0015791//polyol transport,GO:0035725//sodium ion transmembrane transport,GO:0012501//programmed cell death,GO:0044765//single-organism transport,GO:0015672//monovalent inorganic cation transport,GO:0034220//ion transmembrane transport,GO:0015758//glucose transport,GO:0016265//death,GO:0009987//cellular process,GO:0044763//single-organism cellular process,GO:001…	GO:0005623//cell,GO:0005886//plasma membrane,GO:0005887//integral to plasma membrane,GO:0044464//cell part,GO:0031226//intrinsic to plasma membrane,GO:0031224//intrinsic to membrane,GO:0044459//plasma membrane part,GO:0044425//membrane part,GO:0071944//cell periphery,GO:0016020//membrane,GO:0016021//integral to membrane	GO:0015665//alcohol transmembrane transporter activity,GO:0015075//ion transmembrane transporter activity,GO:0005515//protein binding,GO:0022804//active transmembrane transporter activity,GO:1901476//carbohydrate transporter activity,GO:0015077//monovalent inorganic cation transmembrane transporter activity,GO:0005488//binding,GO:0022891//substrate-specific transmembrane transporter activity,GO:0…	---	0	0	0.0061234	0.0493409	0.00601489	0.0560687
ENSG00000137747	TMPRSS13	transmembrane protease, serine 13	1.52688	2.60494	0	4.26637	3.66115	2.46677	1.37727	3.46476	2.08749	0.0258748	0.999675	GO:0006897//endocytosis,GO:0016192//vesicle-mediated transport,GO:0008152//metabolic process,GO:0043170//macromolecule metabolic process,GO:0006508//proteolysis,GO:0006898//receptor-mediated endocytosis,GO:0019538//protein metabolic process,GO:0051234//establishment of localization,GO:0044238//primary metabolic process,GO:0051179//localization,GO:0071704//organic substance metabolic process,GO:00…	GO:0072562//blood microparticle,GO:0005615//extracellular space,GO:0005576//extracellular region,GO:0031224//intrinsic to membrane,GO:0044421//extracellular region part,GO:0044425//membrane part,GO:0016020//membrane,GO:0016021//integral to membrane	GO:0017171//serine hydrolase activity,GO:0008236//serine-type peptidase activity,GO:0004252//serine-type endopeptidase activity,GO:0070011//peptidase activity, acting on L-amino acid peptides,GO:0003824//catalytic activity,GO:0008233//peptidase activity,GO:0004175//endopeptidase activity,GO:0004872//receptor activity,GO:0038024//cargo receptor activity,GO:0016787//hydrolase activity,GO:0005044//s…	hsa05164//Influenza A	0.0072312	0.019798	0	0.0832559	0.0510689	0.0187351
ENSG00000284048	AC073111.4	---	1.93449	2.018	0.998719	2.97116	4.76629	3.4544	1.6504	3.73061	2.08021	0.00420643	0.65053	---	---	---	---	0.0977084	0.0999874	0.0245006	0.249104	0.962042	0.349526
ENSG00000143878	RHOB	ras homolog family member B	4.08693	4.60792	3.9045	6.09331	6.80325	5.90363	4.19978	6.26673	2.06695	3.34e-07	0.000866823	GO:0070301//cellular response to hydrogen peroxide,GO:0007265//Ras protein signal transduction,GO:0072358//cardiovascular system development,GO:0010595//positive regulation of endothelial cell migration,GO:0009203//ribonucleoside triphosphate catabolic process,GO:0022610//biological adhesion,GO:0072359//circulatory system development,GO:0006152//purine nucleoside catabolic process,GO:0042221//res…	GO:0031902//late endosome membrane,GO:0031988//membrane-bounded vesicle,GO:0005623//cell,GO:0043230//extracellular organelle,GO:0005769//early endosome,GO:0030054//cell junction,GO:0005886//plasma membrane,GO:0044464//cell part,GO:0044440//endosomal part,GO:0005737//cytoplasm,GO:0032155//cell division site part,GO:0005576//extracellular region,GO:0032153//cell division site,GO:0065010//extracellu…	GO:0017076//purine nucleotide binding,GO:0035639//purine ribonucleoside triphosphate binding,GO:0032561//guanyl ribonucleotide binding,GO:0005515//protein binding,GO:0036094//small molecule binding,GO:1901363//heterocyclic compound binding,GO:0032555//purine ribonucleotide binding,GO:0016462//pyrophosphatase activity,GO:0005488//binding,GO:0000166//nucleotide binding,GO:0001883//purine nucleoside…	---	0.163555	0.246763	0.137893	0.725899	1.17277	0.606483
ENSG00000282988	HIST1H3D	histone cluster 1 H3 family member d	1.52688	2.8279	1.58325	5.18382	4.41878	2.46677	1.97935	4.02313	2.04378	0.00351344	0.600762	---	---	---	hsa05322//Systemic lupus erythematosus,hsa05034//Alcoholism,hsa05202//Transcriptional misregulation in cancers	0.0221597	0.0708286	0.0217999	0.414255	0.239812	0.0422843
ENSG00000231916	AC006033.1	---	0	1.01202	0	2.74446	2.77091	1.49119	0.337341	2.33552	1.99818	0.038652	0.999675	---	---	---	---	0	0.027678	0	0.31749	0.315269	0.084622
ENSG00000108602	ALDH3A1	aldehyde dehydrogenase 3 family member A1	0	1.60097	1.58325	3.63259	2.77091	2.68564	1.06141	3.02971	1.9683	0.0332289	0.999675	GO:0051591//response to cAMP,GO:0006081//cellular aldehyde metabolic process,GO:0042221//response to chemical stimulus,GO:0009410//response to xenobiotic stimulus,GO:0031667//response to nutrient levels,GO:0007584//response to nutrient,GO:0048545//response to steroid hormone stimulus,GO:0006805//xenobiotic metabolic process,GO:0008283//cell proliferation,GO:0050794//regulation of cellular process…	GO:0005623//cell,GO:0005886//plasma membrane,GO:0005615//extracellular space,GO:0044464//cell part,GO:0005737//cytoplasm,GO:0005576//extracellular region,GO:0005783//endoplasmic reticulum,GO:0031224//intrinsic to membrane,GO:0005622//intracellular,GO:0044421//extracellular region part,GO:0044425//membrane part,GO:0043231//intracellular membrane-bounded organelle,GO:0071944//cell periphery,GO:0043…	GO:0004028//3-chloroallyl aldehyde dehydrogenase activity,GO:0018479//benzaldehyde dehydrogenase (NAD+) activity,GO:0005515//protein binding,GO:0004030//aldehyde dehydrogenase [NAD(P)+] activity,GO:0016616//oxidoreductase activity, acting on the CH-OH group of donors, NAD or NADP as acceptor,GO:0005488//binding,GO:0008106//alcohol dehydrogenase (NADP+) activity,GO:0004033//aldo-keto reductase (NA…	hsa00410//beta-Alanine metabolism,hsa00340//Histidine metabolism,hsa00010//Glycolysis / Gluconeogenesis,hsa00350//Tyrosine metabolism,hsa00360//Phenylalanine metabolism,hsa05204//Chemical carcinogenesis,hsa00980//Metabolism of xenobiotics by cytochrome P450,hsa00982//Drug metabolism - cytochrome P450	0	0.013251	0.0090874	0.0584093	0.0256347	0.0287173
ENSG00000284697	AC006511.5	---	0	1.60097	2.80516	2.47537	3.42074	4.32321	1.46871	3.40644	1.93773	0.04672	0.999675	---	---	---	---	0	0.0134118	0.0609767	0.0535262	0.105087	0.202121
ENSG00000135722	FBXL8	F-box and leucine rich repeat protein 8	4.43948	4.41513	4.52111	6.61358	6.02412	6.41315	4.45857	6.35028	1.89171	5.63e-08	0.000194744	GO:0032446//protein modification by small protein conjugation,GO:0043412//macromolecule modification,GO:0044267//cellular protein metabolic process,GO:0008152//metabolic process,GO:0043170//macromolecule metabolic process,GO:0009987//cellular process,GO:0044260//cellular macromolecule metabolic process,GO:0044237//cellular metabolic process,GO:0019538//protein metabolic process,GO:0044238//primar…	GO:0005623//cell,GO:0044464//cell part,GO:0005737//cytoplasm,GO:0005622//intracellular,GO:0044444//cytoplasmic part,GO:0044424//intracellular part,GO:0005829//cytosol	GO:0004842//ubiquitin-protein ligase activity,GO:0005515//protein binding,GO:0005488//binding,GO:0019787//small conjugating protein ligase activity,GO:0016881//acid-amino acid ligase activity,GO:0016879//ligase activity, forming carbon-nitrogen bonds,GO:0016874//ligase activity,GO:0003824//catalytic activity	---	0.142287	0.155447	0.148602	0.757853	0.489263	0.639215
ENSG00000101605	MYOM1	myomesin 1	3.09195	4.60792	1.99808	5.18382	5.73953	4.32321	3.23265	5.08219	1.84954	0.014412	0.999675	GO:0010628//positive regulation of gene expression,GO:0043010//camera-type eye development,GO:0060537//muscle tissue development,GO:0051050//positive regulation of transport,GO:0044765//single-organism transport,GO:0060255//regulation of macromolecule metabolic process,GO:0023052//signaling,GO:0010467//gene expression,GO:0030029//actin filament-based process,GO:0015031//protein transport,GO:00020…	GO:0005623//cell,GO:0032982//myosin filament,GO:0044464//cell part,GO:0044449//contractile fiber part,GO:0005737//cytoplasm,GO:0044430//cytoskeletal part,GO:0032991//macromolecular complex,GO:0030017//sarcomere,GO:0043232//intracellular non-membrane-bounded organelle,GO:0043228//non-membrane-bounded organelle,GO:0005859//muscle myosin complex,GO:0005622//intracellular,GO:0043292//contractile fibe…	GO:0008092//cytoskeletal protein binding,GO:0042803//protein homodimerization activity,GO:0042805//actinin binding,GO:0005515//protein binding,GO:0005198//structural molecule activity,GO:0046983//protein dimerization activity,GO:0003779//actin binding,GO:0005488//binding,GO:0051393//alpha-actinin binding,GO:0051015//actin filament binding,GO:0008307//structural constituent of muscle,GO:0042802//i…	---	0.0257229	0.0868966	0.00721225	0.136084	0.199813	0.0686042
ENSG00000157551	KCNJ15	potassium voltage-gated channel subfamily J member 15	1.93449	2.018	2.31988	3.75948	3.54595	4.25642	2.09079	3.85395	1.76316	0.00734186	0.824727	GO:0043269//regulation of ion transport,GO:0044765//single-organism transport,GO:0015672//monovalent inorganic cation transport,GO:0034220//ion transmembrane transport,GO:0050794//regulation of cellular process,GO:0065007//biological regulation,GO:0071804//cellular potassium ion transport,GO:0034762//regulation of transmembrane transport,GO:0009987//cellular process,GO:0044763//single-organism ce…	GO:0005623//cell,GO:0005886//plasma membrane,GO:0005887//integral to plasma membrane,GO:0044464//cell part,GO:0031226//intrinsic to plasma membrane,GO:0031224//intrinsic to membrane,GO:0044459//plasma membrane part,GO:0044425//membrane part,GO:0071944//cell periphery,GO:0016020//membrane,GO:0016021//integral to membrane	GO:0015075//ion transmembrane transporter activity,GO:0005261//cation channel activity,GO:0005267//potassium channel activity,GO:0005515//protein binding,GO:0022834//ligand-gated channel activity,GO:0015077//monovalent inorganic cation transmembrane transporter activity,GO:0022803//passive transmembrane transporter activity,GO:0015467//G-protein activated inward rectifier potassium channel activi…	hsa04971//Gastric acid secretion	0.00468474	0.00513915	0.00720395	0.0289173	0.0239992	0.0388609
ENSG00000106333	PCOLCE	procollagen C-endopeptidase enhancer	3.91764	4.02246	1.99808	5.82968	5.12851	4.03521	3.31272	4.9978	1.68508	0.00972286	0.915272	GO:0050790//regulation of catalytic activity,GO:0065007//biological regulation,GO:0008152//metabolic process,GO:0043170//macromolecule metabolic process,GO:0032501//multicellular organismal process,GO:0006508//proteolysis,GO:0019222//regulation of metabolic process,GO:0010952//positive regulation of peptidase activity,GO:0032502//developmental process,GO:0007275//multicellular organismal developm…	GO:0031988//membrane-bounded vesicle,GO:0043230//extracellular organelle,GO:0005615//extracellular space,GO:0005576//extracellular region,GO:0065010//extracellular membrane-bounded organelle,GO:0031982//vesicle,GO:0070062//extracellular vesicular exosome,GO:0044421//extracellular region part,GO:0043226//organelle,GO:0043227//membrane-bounded organelle,GO:0031012//extracellular matrix	GO:0005518//collagen binding,GO:0097367//carbohydrate derivative binding,GO:0008047//enzyme activator activity,GO:0005515//protein binding,GO:0061134//peptidase regulator activity,GO:0008201//heparin binding,GO:0005488//binding,GO:0043168//anion binding,GO:0016504//peptidase activator activity,GO:0030234//enzyme regulator activity,GO:1901681//sulfur compound binding,GO:0003824//catalytic activity…	---	0.10154	0.0959235	0.0142179	0.399234	0.245132	0.0943481
ENSG00000271553	AC018638.7	---	2.51199	4.27062	2.80516	5.39403	4.65949	4.56317	3.19592	4.87223	1.67631	0.00920074	0.909669	---	---	---	---	0.096637	0.412629	0.123447	0.93728	0.543557	0.48294
ENSG00000283696	AL592295.4	---	4.30861	3.72256	2.80516	4.70521	5.63066	5.44505	3.61211	5.26031	1.6482	0.00188059	0.43669	---	---	---	---	0.464093	0.306956	0.134774	0.651237	1.21799	1.0406
ENSG00000261468	AC096921.2	---	3.37963	1.60097	1.99808	4.50241	4.20759	3.19385	2.32623	3.96795	1.64172	0.0315347	0.999675	---	---	---	---	0.113545	0.020666	0.024829	0.278324	0.225665	0.093209
ENSG00000277363	SRCIN1	SRC kinase signaling inhibitor 1	1.93449	2.018	2.58283	3.49345	3.66115	4.11278	2.17844	3.75579	1.57736	0.0181375	0.999675	GO:0097061//dendritic spine organization,GO:0022610//biological adhesion,GO:0045860//positive regulation of protein kinase activity,GO:0043412//macromolecule modification,GO:0006469//negative regulation of protein kinase activity,GO:0051248//negative regulation of protein metabolic process,GO:0051239//regulation of multicellular organismal process,GO:0050790//regulation of catalytic activity,GO:0…	GO:0044327//dendritic spine head,GO:0005623//cell,GO:0030054//cell junction,GO:0044464//cell part,GO:0043025//neuronal cell body,GO:0005737//cytoplasm,GO:0042995//cell projection,GO:0044430//cytoskeletal part,GO:0043232//intracellular non-membrane-bounded organelle,GO:0043005//neuron projection,GO:0043228//non-membrane-bounded organelle,GO:0030425//dendrite,GO:0005925//focal adhesion,GO:0005622//…	GO:0016740//transferase activity,GO:0004713//protein tyrosine kinase activity,GO:0005515//protein binding,GO:0019904//protein domain specific binding,GO:0005488//binding,GO:0016773//phosphotransferase activity, alcohol group as acceptor,GO:0016772//transferase activity, transferring phosphorus-containing groups,GO:0016301//kinase activity,GO:0003824//catalytic activity,GO:0019901//protein kinase …	---	0.00537442	0.00455636	0.00973956	0.0181382	0.019706	0.0317586
ENSG00000127528	KLF2	Kruppel like factor 2	5.8907	5.72393	4.95172	7.5102	8.0074	5.76635	5.52211	7.09465	1.57254	0.000230296	0.113744	GO:0070301//cellular response to hydrogen peroxide,GO:0045428//regulation of nitric oxide biosynthetic process,GO:1901362//organic cyclic compound biosynthetic process,GO:0010628//positive regulation of gene expression,GO:0021700//developmental maturation,GO:0042221//response to chemical stimulus,GO:0032635//interleukin-6 production,GO:0018130//heterocycle biosynthetic process,GO:0051239//regulat…	GO:0005623//cell,GO:0044454//nuclear chromosome part,GO:0000790//nuclear chromatin,GO:0044464//cell part,GO:0031981//nuclear lumen,GO:0031974//membrane-enclosed lumen,GO:0043232//intracellular non-membrane-bounded organelle,GO:0043228//non-membrane-bounded organelle,GO:0043233//organelle lumen,GO:0005622//intracellular,GO:0000785//chromatin,GO:0044428//nuclear part,GO:0005694//chromosome,GO:00444…	GO:0000981//sequence-specific DNA binding RNA polymerase II transcription factor activity,GO:0003700//sequence-specific DNA binding transcription factor activity,GO:0003677//DNA binding,GO:0005515//protein binding,GO:0043565//sequence-specific DNA binding,GO:1901363//heterocyclic compound binding,GO:0003676//nucleic acid binding,GO:0005488//binding,GO:0097159//organic cyclic compound binding,GO:0…	hsa04371//Apelin signaling pathway,hsa05418//Fluid shear stress and atherosclerosis,hsa04068//FoxO signaling pathway	0.733415	0.654575	0.343231	2.32996	3.20173	0.644831
ENSG00000106336	FBXO24	F-box protein 24	3.09195	2.60494	3.31962	4.88298	4.76629	4.03521	3.00551	4.56149	1.55599	0.00419166	0.65053	GO:0032446//protein modification by small protein conjugation,GO:0043412//macromolecule modification,GO:0044267//cellular protein metabolic process,GO:0008152//metabolic process,GO:0043170//macromolecule metabolic process,GO:0009987//cellular process,GO:0044260//cellular macromolecule metabolic process,GO:0044237//cellular metabolic process,GO:0019538//protein metabolic process,GO:0044238//primar…	GO:0005623//cell,GO:0044464//cell part,GO:0000151//ubiquitin ligase complex,GO:0032991//macromolecular complex,GO:0005622//intracellular,GO:0043234//protein complex,GO:0044424//intracellular part	GO:0004842//ubiquitin-protein ligase activity,GO:0005515//protein binding,GO:0005488//binding,GO:0019787//small conjugating protein ligase activity,GO:0016881//acid-amino acid ligase activity,GO:0016879//ligase activity, forming carbon-nitrogen bonds,GO:0016874//ligase activity,GO:0003824//catalytic activity	---	0.0496285	0.0323385	0.0555229	0.210199	0.187867	0.105333
ENSG00000249167	SEMA6A-AS2	SEMA6A antisense RNA 2	2.51199	2.018	2.31988	4.82612	3.28363	3.33	2.28329	3.81325	1.52996	0.0163954	0.999675	---	---	---	---	0.0248835	0.0137154	0.0184154	0.180506	0.0511816	0.0549902
ENSG00000145949	MYLK4	myosin light chain kinase family member 4	2.92328	2.018	3.9976	5.27162	4.04739	4.03521	2.97962	4.45141	1.47178	0.0334192	0.999675	GO:0043412//macromolecule modification,GO:0023052//signaling,GO:0050794//regulation of cellular process,GO:0065007//biological regulation,GO:0018210//peptidyl-threonine modification,GO:0018209//peptidyl-serine modification,GO:0044267//cellular protein metabolic process,GO:0008152//metabolic process,GO:0043170//macromolecule metabolic process,GO:0009987//cellular process,GO:0044763//single-organis…	GO:0031988//membrane-bounded vesicle,GO:0005623//cell,GO:0043230//extracellular organelle,GO:0044464//cell part,GO:0005576//extracellular region,GO:0065010//extracellular membrane-bounded organelle,GO:0031982//vesicle,GO:0070062//extracellular vesicular exosome,GO:0005622//intracellular,GO:0044421//extracellular region part,GO:0043226//organelle,GO:0043227//membrane-bounded organelle	GO:0016740//transferase activity,GO:0017076//purine nucleotide binding,GO:0035639//purine ribonucleoside triphosphate binding,GO:0036094//small molecule binding,GO:1901363//heterocyclic compound binding,GO:0032555//purine ribonucleotide binding,GO:0005488//binding,GO:0000166//nucleotide binding,GO:0001883//purine nucleoside binding,GO:0043168//anion binding,GO:0004674//protein serine/threonine ki…	hsa04371//Apelin signaling pathway,hsa04611//Platelet activation,hsa04810//Regulation of actin cytoskeleton,hsa04971//Gastric acid secretion,hsa04022//cGMP - PKG signaling pathway,hsa04510//Focal adhesion,hsa04921//Oxytocin signaling pathway,hsa04270//Vascular smooth muscle contraction,hsa04020//Calcium signaling pathway	0.0241658	0.00883524	0.0553369	0.158751	0.064331	0.0596525
ENSG00000184307	ZDHHC23	zinc finger DHHC-type containing 23	5.74646	7.62374	5.66991	8.00878	7.36703	7.86877	6.3467	7.74819	1.40149	0.0143956	0.999675	GO:0006497//protein lipidation,GO:0043412//macromolecule modification,GO:0044249//cellular biosynthetic process,GO:0071840//cellular component organization or biogenesis,GO:0070727//cellular macromolecule localization,GO:0009059//macromolecule biosynthetic process,GO:0044267//cellular protein metabolic process,GO:0008152//metabolic process,GO:0043170//macromolecule metabolic process,GO:0072659//p…	GO:0031224//intrinsic to membrane,GO:0044425//membrane part,GO:0016020//membrane,GO:0016021//integral to membrane	GO:0016740//transferase activity,GO:0016746//transferase activity, transferring acyl groups,GO:0016409//palmitoyltransferase activity,GO:0016747//transferase activity, transferring acyl groups other than amino-acyl groups,GO:0019707//protein-cysteine S-acyltransferase activity,GO:0003824//catalytic activity,GO:0019706//protein-cysteine S-palmitoleyltransferase activity,GO:0016417//S-acyltransfera…	---	0.183832	0.702018	0.156809	0.922243	0.570779	0.791158
ENSG00000224809	BEND3P2	BEN domain containing 3 pseudogene 2	4.23843	3.60693	4.75242	6.09331	5.00309	5.69248	4.19926	5.5963	1.39704	0.00254724	0.511355	---	---	---	---	0.196952	0.121955	0.270813	0.767833	0.338378	0.548948
ENSG00000057704	TMCC3	transmembrane and coiled-coil domain family 3	0	0	0	0	0	4.18639	0	1.39546	1.39546	0.0405106	0.999675	---	GO:0031224//intrinsic to membrane,GO:0044425//membrane part,GO:0016020//membrane,GO:0016021//integral to membrane	GO:0005515//protein binding,GO:0005488//binding	---	0	0	0	0	0	0.0631834
ENSG00000107736	CDH23	cadherin related 23	6.27063	5.06762	4.38988	6.78746	6.60168	6.41315	5.24271	6.60076	1.35805	0.00949298	0.909669	GO:0016339//calcium-dependent cell-cell adhesion,GO:0022610//biological adhesion,GO:0044708//single-organism behavior,GO:0044765//single-organism transport,GO:0055082//cellular chemical homeostasis,GO:0030030//cell projection organization,GO:0060113//inner ear receptor cell differentiation,GO:0071840//cellular component organization or biogenesis,GO:0055065//metal ion homeostasis,GO:0065007//biol…	GO:0005623//cell,GO:0005886//plasma membrane,GO:0044464//cell part,GO:0042995//cell projection,GO:0043232//intracellular non-membrane-bounded organelle,GO:0031224//intrinsic to membrane,GO:0043228//non-membrane-bounded organelle,GO:0005622//intracellular,GO:0044422//organelle part,GO:0044425//membrane part,GO:0071944//cell periphery,GO:0043226//organelle,GO:0016020//membrane,GO:0043229//intracell…	GO:0005515//protein binding,GO:0005488//binding,GO:0043167//ion binding,GO:0043169//cation binding,GO:0005509//calcium ion binding,GO:0046872//metal ion binding	---	0.103193	0.0445661	0.0212168	0.151326	0.130446	0.109078
ENSG00000144893	MED12L	mediator complex subunit 12 like	2.92328	2.34112	2.31988	3.984	4.04739	3.56892	2.52809	3.86677	1.33868	0.0348641	0.999675	GO:1901362//organic cyclic compound biosynthetic process,GO:0010628//positive regulation of gene expression,GO:0018130//heterocycle biosynthetic process,GO:0046483//heterocycle metabolic process,GO:0060255//regulation of macromolecule metabolic process,GO:0009891//positive regulation of biosynthetic process,GO:0019219//regulation of nucleobase-containing compound metabolic process,GO:0010467//gen…	GO:0005623//cell,GO:0044464//cell part,GO:0031981//nuclear lumen,GO:0032991//macromolecular complex,GO:0031974//membrane-enclosed lumen,GO:0005654//nucleoplasm,GO:0044451//nucleoplasm part,GO:0043233//organelle lumen,GO:0005622//intracellular,GO:0044428//nuclear part,GO:0044422//organelle part,GO:0043234//protein complex,GO:0043231//intracellular membrane-bounded organelle,GO:0043226//organelle,G…	GO:0001104//RNA polymerase II transcription cofactor activity,GO:0000988//protein binding transcription factor activity,GO:0005515//protein binding,GO:0001076//RNA polymerase II transcription factor binding transcription factor activity,GO:0001105//RNA polymerase II transcription coactivator activity,GO:0005488//binding,GO:0001190//RNA polymerase II transcription factor binding transcription fact…	hsa04919//Thyroid hormone signaling pathway	0.0129585	0.00821275	0.00732727	0.0294794	0.0277736	0.0210248
ENSG00000253305	PCDHGB6	protocadherin gamma subfamily B, 6	1.93449	2.34112	2.58283	2.74446	3.66115	4.44817	2.28614	3.61793	1.33178	0.0367958	0.999675	GO:0022610//biological adhesion,GO:0023052//signaling,GO:0007399//nervous system development,GO:0007155//cell adhesion,GO:0032501//multicellular organismal process,GO:0009987//cellular process,GO:0044763//single-organism cellular process,GO:0032502//developmental process,GO:0007275//multicellular organismal development,GO:0007156//homophilic cell adhesion,GO:0044707//single-multicellular organism…	GO:0005623//cell,GO:0005886//plasma membrane,GO:0005887//integral to plasma membrane,GO:0044464//cell part,GO:0031226//intrinsic to plasma membrane,GO:0031224//intrinsic to membrane,GO:0044459//plasma membrane part,GO:0044425//membrane part,GO:0071944//cell periphery,GO:0016020//membrane,GO:0016021//integral to membrane	GO:0005488//binding,GO:0043167//ion binding,GO:0043169//cation binding,GO:0005509//calcium ion binding,GO:0046872//metal ion binding	---	0.00714437	0.0133118	0.0139828	0.0203226	0.040213	0.0727931
ENSG00000180113	TDRD6	tudor domain containing 6	7.25239	7.52366	7.71169	8.1253	8.69558	9.65317	7.49591	8.82468	1.32877	1.27e-05	0.0151441	GO:0007276//gamete generation,GO:0048609//multicellular organismal reproductive process,GO:0019953//sexual reproduction,GO:0032501//multicellular organismal process,GO:0009987//cellular process,GO:0044763//single-organism cellular process,GO:0032502//developmental process,GO:0022414//reproductive process,GO:0007275//multicellular organismal development,GO:0030154//cell differentiation,GO:0044707/…	GO:0005623//cell,GO:0044464//cell part,GO:0005737//cytoplasm,GO:0035770//ribonucleoprotein granule,GO:0032991//macromolecular complex,GO:0043232//intracellular non-membrane-bounded organelle,GO:0043228//non-membrane-bounded organelle,GO:0005622//intracellular,GO:0030529//ribonucleoprotein complex,GO:0043226//organelle,GO:0044444//cytoplasmic part,GO:0043229//intracellular organelle,GO:0044424//in…	---	---	0.422863	0.519872	0.540436	0.79239	1.15597	2.17707
ENSG00000225217	HSPA7	heat shock protein family A (Hsp70) member 7	7.06236	7.63853	5.88012	8.3786	8.76484	7.38134	6.86034	8.17492	1.31459	0.00276973	0.535297	---	GO:0031988//membrane-bounded vesicle,GO:0005623//cell,GO:0043230//extracellular organelle,GO:0072562//blood microparticle,GO:0005615//extracellular space,GO:0044464//cell part,GO:0032991//macromolecular complex,GO:0005576//extracellular region,GO:0065010//extracellular membrane-bounded organelle,GO:0031982//vesicle,GO:0070062//extracellular vesicular exosome,GO:0005622//intracellular,GO:0044428//…	GO:0017076//purine nucleotide binding,GO:0035639//purine ribonucleoside triphosphate binding,GO:0036094//small molecule binding,GO:1901363//heterocyclic compound binding,GO:0032555//purine ribonucleotide binding,GO:0005488//binding,GO:0000166//nucleotide binding,GO:0001883//purine nucleoside binding,GO:0043168//anion binding,GO:0001882//nucleoside binding,GO:0097159//organic cyclic compound bindi…	---	1.74836	2.654	0.702776	4.46446	5.68463	2.09784
ENSG00000279330	AJ003147.3	---	3.37963	3.02097	2.80516	4.64072	4.71387	3.77384	3.06859	4.37615	1.30756	0.0166983	0.999675	---	---	---	---	0.104928	0.079869	0.061535	0.272266	0.288685	0.131591
ENSG00000267838	AC245884.8	---	4.23843	3.48122	3.31962	5.18382	5.16801	4.50682	3.67976	4.95288	1.27313	0.0110893	0.955162	---	---	---	---	0.495349	0.293972	0.215345	1.03124	0.984166	0.599191
ENSG00000142303	ADAMTS10	ADAM metallopeptidase with thrombospondin type 1 motif 10	6.74566	6.93064	6.01984	8.14867	7.82794	7.42761	6.56538	7.8014	1.23602	5.79e-05	0.0474046	GO:0008152//metabolic process,GO:0043170//macromolecule metabolic process,GO:0006508//proteolysis,GO:0019538//protein metabolic process,GO:0044238//primary metabolic process,GO:0071704//organic substance metabolic process	GO:0044420//extracellular matrix part,GO:0005576//extracellular region,GO:0044421//extracellular region part,GO:0005578//proteinaceous extracellular matrix,GO:0001527//microfibril,GO:0031012//extracellular matrix,GO:0043205//fibril	GO:0008270//zinc ion binding,GO:0005515//protein binding,GO:0005488//binding,GO:0046914//transition metal ion binding,GO:0070011//peptidase activity, acting on L-amino acid peptides,GO:0003824//catalytic activity,GO:0008233//peptidase activity,GO:0004175//endopeptidase activity,GO:0043167//ion binding,GO:0043169//cation binding,GO:0008237//metallopeptidase activity,GO:0004222//metalloendopeptidas…	---	0.459341	0.528362	0.25205	1.27651	0.98439	0.716627
ENSG00000072694	FCGR2B	Fc fragment of IgG receptor IIb	8.4436	8.59753	7.60478	9.50652	9.79821	9.00697	8.2153	9.43723	1.22193	1.45e-05	0.0167292	GO:0032943//mononuclear cell proliferation,GO:0000165//MAPK cascade,GO:0042221//response to chemical stimulus,GO:0002437//inflammatory response to antigenic stimulus,GO:0002253//activation of immune response,GO:0002704//negative regulation of leukocyte mediated immunity,GO:0051050//positive regulation of transport,GO:1901214//regulation of neuron death,GO:0051239//regulation of multicellular orga…	GO:0005623//cell,GO:0005886//plasma membrane,GO:0005887//integral to plasma membrane,GO:0044464//cell part,GO:0042995//cell projection,GO:0043005//neuron projection,GO:0031226//intrinsic to plasma membrane,GO:0031224//intrinsic to membrane,GO:0030425//dendrite,GO:0044459//plasma membrane part,GO:0097458//neuron part,GO:0044425//membrane part,GO:0071944//cell periphery,GO:0016020//membrane,GO:0044…	GO:0019865//immunoglobulin binding,GO:0004871//signal transducer activity,GO:0005515//protein binding,GO:0033218//amide binding,GO:0032403//protein complex binding,GO:0004888//transmembrane signaling receptor activity,GO:0005488//binding,GO:0019772//low affinity IgG receptor activity,GO:0019770//IgG receptor activity,GO:0019763//immunoglobulin receptor activity,GO:0060089//molecular transducer ac…	hsa05150//Staphylococcus aureus infection,hsa05152//Tuberculosis,hsa05162//Measles,hsa04380//Osteoclast differentiation,hsa04666//Fc gamma R-mediated phagocytosis,hsa04145//Phagosome,hsa04662//B cell receptor signaling pathway	1.32325	1.49451	0.678793	2.82729	3.38282	1.88718
ENSG00000279141	LINC01451	long intergenic non-protein coding RNA 1451	3.37963	2.60494	3.31962	4.50241	3.42074	4.94884	3.1014	4.29066	1.18926	0.0323994	0.999675	---	---	---	---	0.0610294	0.0312076	0.0558693	0.155575	0.0598971	0.208683
ENSG00000127951	FGL2	fibrinogen like 2	9.91065	10.9554	9.78697	11.0134	12.0617	11.1349	10.2177	11.4033	1.18566	0.02084	0.999675	GO:0044765//single-organism transport,GO:0006887//exocytosis,GO:0045321//leukocyte activation,GO:0016192//vesicle-mediated transport,GO:0002376//immune system process,GO:0008152//metabolic process,GO:0043170//macromolecule metabolic process,GO:0051649//establishment of localization in cell,GO:0002252//immune effector process,GO:0006508//proteolysis,GO:0002274//myeloid leukocyte activation,GO:0002…	GO:0031988//membrane-bounded vesicle,GO:0043230//extracellular organelle,GO:0005615//extracellular space,GO:0005577//fibrinogen complex,GO:0032991//macromolecular complex,GO:0005576//extracellular region,GO:0065010//extracellular membrane-bounded organelle,GO:0031982//vesicle,GO:0070062//extracellular vesicular exosome,GO:0044421//extracellular region part,GO:0043234//protein complex,GO:0043226//…	GO:0003824//catalytic activity,GO:0008233//peptidase activity,GO:0016787//hydrolase activity	---	5.30358	11.1137	4.50293	11.6255	23.4414	11.943
ENSG00000266865	AC138207.8	---	4.67022	4.41513	3.58261	5.22839	5.38466	5.58771	4.22265	5.40025	1.1776	0.00904259	0.904724	---	---	---	---	0.268766	0.241255	0.113008	0.420058	0.463563	0.517641
ENSG00000119242	CCDC92	coiled-coil domain containing 92	4.37553	3.19123	3.9976	5.70908	4.12971	5.25285	3.85478	5.03055	1.17576	0.0221778	0.999675	---	GO:0005623//cell,GO:0044464//cell part,GO:0005815//microtubule organizing center,GO:0005737//cytoplasm,GO:0031981//nuclear lumen,GO:0044430//cytoskeletal part,GO:0031974//membrane-enclosed lumen,GO:0043232//intracellular non-membrane-bounded organelle,GO:0044450//microtubule organizing center part,GO:0005813//centrosome,GO:0043228//non-membrane-bounded organelle,GO:0005654//nucleoplasm,GO:0043233…	GO:0005515//protein binding,GO:0005488//binding	---	0.0559291	0.0226951	0.0390608	0.161357	0.0452918	0.101064
ENSG00000179698	WDR97	WD repeat domain 97	4.72257	3.19123	4.80488	5.18382	5.48189	5.47473	4.23956	5.38015	1.14059	0.035595	0.999675	---	GO:0005623//cell,GO:0044464//cell part,GO:0005737//cytoplasm,GO:0005622//intracellular,GO:0044424//intracellular part	---	---	0.0657306	0.0207973	0.0666602	0.0992752	0.116544	0.114354
ENSG00000157017	GHRL	ghrelin and obestatin prepropeptide	6.88998	6.95449	5.38981	8.31287	8.1022	6.19866	6.41143	7.53791	1.12648	0.0137082	0.999675	GO:0042036//negative regulation of cytokine biosynthetic process,GO:0007631//feeding behavior,GO:0072358//cardiovascular system development,GO:0071705//nitrogen compound transport,GO:0045860//positive regulation of protein kinase activity,GO:0043412//macromolecule modification,GO:0072359//circulatory system development,GO:0000165//MAPK cascade,GO:0051248//negative regulation of protein metabolic …	GO:0031988//membrane-bounded vesicle,GO:0005623//cell,GO:0044432//endoplasmic reticulum part,GO:0034774//secretory granule lumen,GO:0005615//extracellular space,GO:0044464//cell part,GO:0005737//cytoplasm,GO:0042995//cell projection,GO:0031974//membrane-enclosed lumen,GO:0005576//extracellular region,GO:0005783//endoplasmic reticulum,GO:0043005//neuron projection,GO:0031410//cytoplasmic vesicle,G…	GO:0016740//transferase activity,GO:0005057//receptor signaling protein activity,GO:0019887//protein kinase regulator activity,GO:0004871//signal transducer activity,GO:0008047//enzyme activator activity,GO:0004713//protein tyrosine kinase activity,GO:0005515//protein binding,GO:0005102//receptor binding,GO:0005488//binding,GO:0005179//hormone activity,GO:0001664//G-protein coupled receptor bindi…	hsa04024//cAMP signaling pathway	1.42524	1.50177	0.44936	3.95052	3.31888	0.838466
ENSG00000188747	NOXA1	NADPH oxidase activator 1	5.66854	5.30874	4.90441	6.92919	5.54325	6.72861	5.2939	6.40035	1.10645	0.00430742	0.65063	GO:0050790//regulation of catalytic activity,GO:0010310//regulation of hydrogen peroxide metabolic process,GO:0060263//regulation of respiratory burst,GO:0050794//regulation of cellular process,GO:0065007//biological regulation,GO:0031323//regulation of cellular metabolic process,GO:0008152//metabolic process,GO:0006801//superoxide metabolic process,GO:0019222//regulation of metabolic process,GO:…	GO:0005623//cell,GO:0005886//plasma membrane,GO:0005887//integral to plasma membrane,GO:0044464//cell part,GO:0005737//cytoplasm,GO:0032991//macromolecular complex,GO:0031226//intrinsic to plasma membrane,GO:0031224//intrinsic to membrane,GO:0005622//intracellular,GO:0043020//NADPH oxidase complex,GO:0044459//plasma membrane part,GO:0043234//protein complex,GO:0044425//membrane part,GO:0071944//c…	GO:0016651//oxidoreductase activity, acting on NAD(P)H,GO:0051020//GTPase binding,GO:0008047//enzyme activator activity,GO:0005515//protein binding,GO:0019904//protein domain specific binding,GO:0017124//SH3 domain binding,GO:0048365//Rac GTPase binding,GO:0031267//small GTPase binding,GO:0005488//binding,GO:0016176//superoxide-generating NADPH oxidase activator activity,GO:0030234//enzyme regula…	---	0.759488	0.586671	0.399416	1.87689	0.689663	1.54034
ENSG00000227039	ITGB2-AS1	ITGB2 antisense RNA 1	5.93574	7.34572	5.58245	6.56228	8.17185	7.38134	6.28797	7.37182	1.08385	0.0344313	0.999675	---	---	---	---	0.601033	1.69473	0.422469	0.977344	2.95236	1.64923
ENSG00000196562	SULF2	sulfatase 2	10.1493	11.0019	10.1112	11.1442	11.9457	11.3668	10.4208	11.4856	1.06479	4.9e-05	0.0462258	GO:0033365//protein localization to organelle,GO:0072576//liver morphogenesis,GO:0017038//protein import,GO:0042307//positive regulation of protein import into nucleus,GO:0034504//protein localization to nucleus,GO:0042221//response to chemical stimulus,GO:0046907//intracellular transport,GO:0044744//protein targeting to nucleus,GO:0032835//glomerulus development,GO:0051050//positive regulation o…	GO:0005623//cell,GO:0005886//plasma membrane,GO:0005615//extracellular space,GO:0044464//cell part,GO:0005737//cytoplasm,GO:0005794//Golgi apparatus,GO:0005576//extracellular region,GO:0005783//endoplasmic reticulum,GO:0005795//Golgi stack,GO:0005622//intracellular,GO:0044422//organelle part,GO:0044421//extracellular region part,GO:0043231//intracellular membrane-bounded organelle,GO:0071944//cel…	GO:0005488//binding,GO:0016788//hydrolase activity, acting on ester bonds,GO:0008484//sulfuric ester hydrolase activity,GO:0008449//N-acetylglucosamine-6-sulfatase activity,GO:0004065//arylsulfatase activity,GO:0003824//catalytic activity,GO:0043167//ion binding,GO:0043169//cation binding,GO:0005509//calcium ion binding,GO:0046872//metal ion binding,GO:0016787//hydrolase activity	---	4.33743	7.9556	3.90175	8.82944	15.0267	9.73197
ENSG00000175489	LRRC25	leucine rich repeat containing 25	7.15098	6.25245	6.68396	7.91646	7.3839	7.94497	6.6958	7.74845	1.05265	0.000414688	0.172046	---	GO:0031224//intrinsic to membrane,GO:0044425//membrane part,GO:0016020//membrane,GO:0016021//integral to membrane	GO:0005515//protein binding,GO:0005488//binding	---	1.47573	0.79624	0.974557	2.55505	1.72455	2.46429
ENSG00000111275	ALDH2	aldehyde dehydrogenase 2 family (mitochondrial)	4.8691	4.60792	5.45693	6.35684	6.40083	5.3198	4.97798	6.02582	1.04784	0.0095147	0.909669	GO:0006069//ethanol oxidation,GO:1901575//organic substance catabolic process,GO:0006066//alcohol metabolic process,GO:0008152//metabolic process,GO:1901615//organic hydroxy compound metabolic process,GO:0009056//catabolic process,GO:0006067//ethanol metabolic process,GO:0009987//cellular process,GO:0055114//oxidation-reduction process,GO:0022900//electron transport chain,GO:0034310//primary alco…	GO:0031988//membrane-bounded vesicle,GO:0005739//mitochondrion,GO:0005623//cell,GO:0043230//extracellular organelle,GO:0044464//cell part,GO:0005737//cytoplasm,GO:0031974//membrane-enclosed lumen,GO:0005576//extracellular region,GO:0065010//extracellular membrane-bounded organelle,GO:0031982//vesicle,GO:0043233//organelle lumen,GO:0070062//extracellular vesicular exosome,GO:0005622//intracellular…	GO:0051287//NAD binding,GO:0036094//small molecule binding,GO:1901363//heterocyclic compound binding,GO:0004030//aldehyde dehydrogenase [NAD(P)+] activity,GO:0009055//electron carrier activity,GO:0005488//binding,GO:0000166//nucleotide binding,GO:0050662//coenzyme binding,GO:0004029//aldehyde dehydrogenase (NAD) activity,GO:0097159//organic cyclic compound binding,GO:0003824//catalytic activity,G…	hsa00053//Ascorbate and aldarate metabolism,hsa00410//beta-Alanine metabolism,hsa00071//Fatty acid degradation,hsa00340//Histidine metabolism,hsa00010//Glycolysis / Gluconeogenesis,hsa00310//Lysine degradation,hsa00380//Tryptophan metabolism,hsa00620//Pyruvate metabolism,hsa00280//Valine, leucine and isoleucine degradation,hsa00330//Arginine and proline metabolism,hsa00561//Glycerolipid metabolism	0.0719597	0.0604996	0.102504	0.215026	0.217428	0.0973555
ENSG00000111344	RASAL1	RAS protein activator like 1	7.10242	6.80509	7.26424	7.91646	7.70578	8.68384	7.05725	8.10203	1.04478	0.000159778	0.0974831	GO:0007265//Ras protein signal transduction,GO:0009203//ribonucleoside triphosphate catabolic process,GO:0000165//MAPK cascade,GO:0006152//purine nucleoside catabolic process,GO:0051058//negative regulation of small GTPase mediated signal transduction,GO:0050790//regulation of catalytic activity,GO:0048585//negative regulation of response to stimulus,GO:0046483//heterocycle metabolic process,GO:0…	GO:0005623//cell,GO:0005886//plasma membrane,GO:0044464//cell part,GO:0005737//cytoplasm,GO:0031235//intrinsic to internal side of plasma membrane,GO:0031226//intrinsic to plasma membrane,GO:0031224//intrinsic to membrane,GO:0005622//intracellular,GO:0044459//plasma membrane part,GO:0044425//membrane part,GO:0071944//cell periphery,GO:0009898//internal side of plasma membrane,GO:0044444//cytoplas…	GO:0005543//phospholipid binding,GO:0008289//lipid binding,GO:0008047//enzyme activator activity,GO:0016462//pyrophosphatase activity,GO:0005488//binding,GO:0030695//GTPase regulator activity,GO:0030234//enzyme regulator activity,GO:0003924//GTPase activity,GO:0060589//nucleoside-triphosphatase regulator activity,GO:0003824//catalytic activity,GO:0043167//ion binding,GO:0017111//nucleoside-tripho…	hsa04014//Ras signaling pathway	0.705998	0.584996	0.744471	1.28454	1.08557	2.08941
ENSG00000280852	AC025048.6	---	5.1997	4.19255	5.69793	5.70908	6.49701	5.94663	5.03006	6.05091	1.02085	0.029673	0.999675	---	---	---	---	0.770195	0.349586	1.01727	1.11704	1.92247	1.26407
ENSG00000267419	AC011477.1	---	4.50071	4.77795	5.24543	6.0443	5.98042	5.53233	4.84137	5.85235	1.01098	0.00774358	0.84248	---	---	---	---	0.222906	0.270364	0.352654	0.700032	0.645155	0.458041
ENSG00000139178	C1RL	complement C1r subcomponent like	4.95912	6.34558	5.80484	6.57958	7.01299	6.53086	5.70318	6.70781	1.00464	0.0143313	0.999675	GO:0006956//complement activation,GO:0002253//activation of immune response,GO:0006958//complement activation, classical pathway,GO:0002250//adaptive immune response,GO:0065007//biological regulation,GO:0002376//immune system process,GO:0008152//metabolic process,GO:0043170//macromolecule metabolic process,GO:0006952//defense response,GO:0002252//immune effector process,GO:0006508//proteolysis,GO…	GO:0031988//membrane-bounded vesicle,GO:0043230//extracellular organelle,GO:0005615//extracellular space,GO:0005576//extracellular region,GO:0065010//extracellular membrane-bounded organelle,GO:0031982//vesicle,GO:0070062//extracellular vesicular exosome,GO:0044421//extracellular region part,GO:0043226//organelle,GO:0043227//membrane-bounded organelle	GO:0017171//serine hydrolase activity,GO:0008236//serine-type peptidase activity,GO:0004252//serine-type endopeptidase activity,GO:0070011//peptidase activity, acting on L-amino acid peptides,GO:0003824//catalytic activity,GO:0008233//peptidase activity,GO:0004175//endopeptidase activity,GO:0016787//hydrolase activity	---	0.133008	0.394012	0.253079	0.470077	0.626611	0.432162
ENSG00000184979	USP18	ubiquitin specific peptidase 18	6.32243	6.29042	5.85546	5.22839	5.16801	5.03105	6.15611	5.14248	-1.01362	0.00164909	0.404041	GO:0043412//macromolecule modification,GO:0042221//response to chemical stimulus,GO:0071357//cellular response to type I interferon,GO:0023052//signaling,GO:0060338//regulation of type I interferon-mediated signaling pathway,GO:0001959//regulation of cytokine-mediated signaling pathway,GO:1901575//organic substance catabolic process,GO:0060337//type I interferon-mediated signaling pathway,GO:0050…	GO:0005623//cell,GO:0044464//cell part,GO:0005737//cytoplasm,GO:0005622//intracellular,GO:0043231//intracellular membrane-bounded organelle,GO:0043226//organelle,GO:0044444//cytoplasmic part,GO:0043229//intracellular organelle,GO:0043227//membrane-bounded organelle,GO:0044424//intracellular part,GO:0005829//cytosol,GO:0005634//nucleus	GO:0005515//protein binding,GO:0005488//binding,GO:0008234//cysteine-type peptidase activity,GO:0019785//ISG15-specific protease activity,GO:0004843//ubiquitin-specific protease activity,GO:0070011//peptidase activity, acting on L-amino acid peptides,GO:0003824//catalytic activity,GO:0008233//peptidase activity,GO:0019783//small conjugating protein-specific protease activity,GO:0016787//hydrolase…	---	1.08285	1.06687	0.711706	0.500883	0.471665	0.41419
ENSG00000231234	SKP1P1	S-phase kinase associated protein 1 pseudogene 1	4.37553	3.92925	4.58251	2.97116	3.13211	3.56892	4.29576	3.22406	-1.0717	0.0473539	0.999675	---	---	---	---	0.986409	0.708132	1.08229	0.360739	0.351822	0.501442
ENSG00000106484	MEST	mesoderm specific transcript	4.72257	5.11071	6.01984	3.75948	4.54415	4.32321	5.28437	4.20895	-1.07543	0.0176945	0.999675	GO:0007498//mesoderm development,GO:0008152//metabolic process,GO:0032502//developmental process,GO:0009888//tissue development,GO:0048856//anatomical structure development	GO:0031988//membrane-bounded vesicle,GO:0005623//cell,GO:0044432//endoplasmic reticulum part,GO:0043230//extracellular organelle,GO:0044464//cell part,GO:0005737//cytoplasm,GO:0005576//extracellular region,GO:0005783//endoplasmic reticulum,GO:0031224//intrinsic to membrane,GO:0065010//extracellular membrane-bounded organelle,GO:0012505//endomembrane system,GO:0031090//organelle membrane,GO:003198…	GO:0003824//catalytic activity,GO:0016787//hydrolase activity	---	0.120892	0.169352	0.301352	0.052677	0.106921	0.091075
ENSG00000260643	AC092718.3	---	7.09251	5.4157	7.71855	5.74019	5.35073	5.79016	6.74225	5.62703	-1.11522	0.00363929	0.602914	---	---	---	---	1.07063	0.333318	1.55462	0.422897	0.307343	0.406362
ENSG00000065054	SLC9A3R2	SLC9A3 regulator 2	3.24295	4.66685	4.08505	2.74446	3.28363	2.46677	3.99828	2.83162	-1.16666	0.0492443	0.999675	GO:0071840//cellular component organization or biogenesis,GO:0065003//macromolecular complex assembly,GO:0016043//cellular component organization,GO:0043933//macromolecular complex subunit organization,GO:0006461//protein complex assembly,GO:0044085//cellular component biogenesis,GO:0022607//cellular component assembly,GO:0071822//protein complex subunit organization,GO:0070271//protein complex b…	GO:0031988//membrane-bounded vesicle,GO:0005623//cell,GO:0043230//extracellular organelle,GO:0030054//cell junction,GO:0005886//plasma membrane,GO:0044464//cell part,GO:0005576//extracellular region,GO:0065010//extracellular membrane-bounded organelle,GO:0012505//endomembrane system,GO:0031982//vesicle,GO:0005925//focal adhesion,GO:0070062//extracellular vesicular exosome,GO:0005622//intracellula…	GO:0005515//protein binding,GO:0005198//structural molecule activity,GO:0005102//receptor binding,GO:0005488//binding,GO:0032947//protein complex scaffold,GO:0008022//protein C-terminus binding,GO:0045296//cadherin binding,GO:0050839//cell adhesion molecule binding,GO:0019902//phosphatase binding,GO:0019899//enzyme binding,GO:0008013//beta-catenin binding	hsa04960//Aldosterone-regulated sodium reabsorption	0.056445	0.165171	0.0995151	0.0340679	0.0570164	0.0303285
ENSG00000075213	SEMA3A	semaphorin 3A	5.00211	4.4823	5.31943	4.26637	2.28794	4.32321	4.93461	3.62584	-1.30877	0.0480434	0.999675	GO:0061387//regulation of extent of cell growth,GO:0048486//parasympathetic nervous system development,GO:0048485//sympathetic nervous system development,GO:0045926//negative regulation of growth,GO:0050919//negative chemotaxis,GO:0021979//hypothalamus cell differentiation,GO:0048762//mesenchymal cell differentiation,GO:0021800//cerebral cortex tangential migration,GO:0008584//male gonad developm…	GO:0005623//cell,GO:0005615//extracellular space,GO:0044464//cell part,GO:0042995//cell projection,GO:0005576//extracellular region,GO:0043005//neuron projection,GO:0030425//dendrite,GO:0044421//extracellular region part,GO:0097458//neuron part,GO:0030424//axon	GO:0005515//protein binding,GO:0005102//receptor binding,GO:0005488//binding,GO:0030215//semaphorin receptor binding,GO:0045499//chemorepellent activity	hsa04360//Axon guidance	0.0852281	0.0573623	0.0972815	0.0483328	0.00805254	0.0482154
ENSG00000177238	TRIM72	tripartite motif containing 72	6.55674	5.30874	4.2455	4.08439	4.35176	3.56892	5.37033	4.00169	-1.36863	0.00437345	0.655862	GO:0043569//negative regulation of insulin-like growth factor receptor signaling pathway,GO:0032446//protein modification by small protein conjugation,GO:0043412//macromolecule modification,GO:0042221//response to chemical stimulus,GO:0048747//muscle fiber development,GO:0060537//muscle tissue development,GO:0048742//regulation of skeletal muscle fiber development,GO:1901861//regulation of muscle…	GO:0031988//membrane-bounded vesicle,GO:0005623//cell,GO:0005886//plasma membrane,GO:0044464//cell part,GO:0005737//cytoplasm,GO:0012506//vesicle membrane,GO:0031410//cytoplasmic vesicle,GO:0012505//endomembrane system,GO:0031090//organelle membrane,GO:0031982//vesicle,GO:0005622//intracellular,GO:0030659//cytoplasmic vesicle membrane,GO:0044422//organelle part,GO:0043231//intracellular membrane-…	GO:0005543//phospholipid binding,GO:0008289//lipid binding,GO:0016597//amino acid binding,GO:0008270//zinc ion binding,GO:0005515//protein binding,GO:0031406//carboxylic acid binding,GO:0005488//binding,GO:0031624//ubiquitin conjugating enzyme binding,GO:0043168//anion binding,GO:0046914//transition metal ion binding,GO:0044390//small protein conjugating enzyme binding,GO:0043167//ion binding,GO:…	---	0.279192	0.116954	0.0451823	0.0476871	0.0578903	0.0270137
ENSG00000274419	TBC1D3D	TBC1 domain family member 3D	4.16467	0	0	0	0	0	1.38822	0	-1.38822	0.0435528	0.999675	GO:0009203//ribonucleoside triphosphate catabolic process,GO:0006152//purine nucleoside catabolic process,GO:0046907//intracellular transport,GO:0050790//regulation of catalytic activity,GO:0046483//heterocycle metabolic process,GO:0009894//regulation of catabolic process,GO:0019219//regulation of nucleobase-containing compound metabolic process,GO:0043087//regulation of GTPase activity,GO:001503…	GO:0005623//cell,GO:0005886//plasma membrane,GO:0044464//cell part,GO:0012505//endomembrane system,GO:0005622//intracellular,GO:0071944//cell periphery,GO:0016020//membrane	GO:0051020//GTPase binding,GO:0008047//enzyme activator activity,GO:0005515//protein binding,GO:0016462//pyrophosphatase activity,GO:0031267//small GTPase binding,GO:0005488//binding,GO:0030695//GTPase regulator activity,GO:0030234//enzyme regulator activity,GO:0003924//GTPase activity,GO:0060589//nucleoside-triphosphatase regulator activity,GO:0003824//catalytic activity,GO:0017016//Ras GTPase b…	---	0.203906	0	0	0	0	0
ENSG00000163814	CDCP1	CUB domain containing protein 1	3.8249	4.97737	3.31962	2.14432	2.54954	3.19385	4.04063	2.62923	-1.4114	0.0242641	0.999675	---	GO:0005623//cell,GO:0005886//plasma membrane,GO:0044464//cell part,GO:0005576//extracellular region,GO:0031224//intrinsic to membrane,GO:0044425//membrane part,GO:0071944//cell periphery,GO:0016020//membrane,GO:0016021//integral to membrane	GO:0005515//protein binding,GO:0005488//binding	---	0.0513507	0.118494	0.0291672	0.00920288	0.0152502	0.0276013
ENSG00000273908	WT1-AS_7	WT1 antisense RNA conserved region 7	5.40584	1.60097	1.58325	1.71394	0.978851	1.49119	2.86336	1.39466	-1.4687	0.0108275	0.943847	---	---	---	---	3.54719	0.122773	0.106854	0.148994	0.072144	0.095719
ENSG00000260272	AC093525.2	---	5.04385	5.95429	5.48935	2.97116	3.86716	4.99053	5.49583	3.94295	-1.55288	0.010171	0.928638	---	---	---	---	0.41701	0.808612	0.523118	0.077596	0.165313	0.376818
ENSG00000260316	AL008727.1	---	3.8249	3.72256	3.9045	2.14432	3.13211	1.49119	3.81732	2.25587	-1.56145	0.0369894	0.999675	---	---	---	---	0.069631	0.065584	0.06935	0.016072	0.037808	0.008743
ENSG00000169851	PCDH7	protocadherin 7	4.82189	5.63817	3.4571	3.49345	3.76783	1.89407	4.63905	3.05178	-1.58727	0.0133428	0.999675	GO:0022610//biological adhesion,GO:0044765//single-organism transport,GO:0006887//exocytosis,GO:0016192//vesicle-mediated transport,GO:0007155//cell adhesion,GO:0051649//establishment of localization in cell,GO:0009987//cellular process,GO:0044763//single-organism cellular process,GO:0007156//homophilic cell adhesion,GO:0051234//establishment of localization,GO:0044699//single-organism process,GO…	GO:0031988//membrane-bounded vesicle,GO:0005623//cell,GO:0005886//plasma membrane,GO:0005887//integral to plasma membrane,GO:0044464//cell part,GO:0005737//cytoplasm,GO:0031091//platelet alpha granule,GO:0012506//vesicle membrane,GO:0031410//cytoplasmic vesicle,GO:0031226//intrinsic to plasma membrane,GO:0031224//intrinsic to membrane,GO:0012505//endomembrane system,GO:0031090//organelle membrane…	GO:0005488//binding,GO:0043167//ion binding,GO:0043169//cation binding,GO:0005509//calcium ion binding,GO:0046872//metal ion binding	---	0.0533698	0.097984	0.0154967	0.0194933	0.0243478	0.00366632
ENSG00000228540	AC073326.1	---	0	2.018	3.4571	0	0	0	1.82503	0	-1.82503	0.0402752	0.999675	---	---	---	---	0	0.136829	0.400872	0	0	0
ENSG00000187242	KRT12	keratin 12	3.24295	0	2.31988	0	0	0	1.85428	0	-1.85428	0.0426545	0.999675	GO:0031424//keratinization,GO:0012501//programmed cell death,GO:0060429//epithelium development,GO:0032501//multicellular organismal process,GO:0016265//death,GO:0050953//sensory perception of light stimulus,GO:0009987//cellular process,GO:0044763//single-organism cellular process,GO:0032502//developmental process,GO:0007275//multicellular organismal development,GO:0070268//cornification,GO:00098…	GO:0031988//membrane-bounded vesicle,GO:0005623//cell,GO:0043230//extracellular organelle,GO:0044464//cell part,GO:0005737//cytoplasm,GO:0044430//cytoskeletal part,GO:0032991//macromolecular complex,GO:0005576//extracellular region,GO:0043232//intracellular non-membrane-bounded organelle,GO:0043228//non-membrane-bounded organelle,GO:0065010//extracellular membrane-bounded organelle,GO:0031982//ve…	GO:0005198//structural molecule activity	---	0.0798247	0	0.037175	0	0	0
ENSG00000114786	ABHD14A-ACY1	ABHD14A-ACY1 readthrough	8.19304	5.11071	6.92819	4.34941	5.38466	4.816	6.74398	4.85002	-1.89396	7.84e-05	0.0608258	GO:0008152//metabolic process,GO:0043170//macromolecule metabolic process,GO:0006082//organic acid metabolic process,GO:0006508//proteolysis,GO:0009987//cellular process,GO:0019752//carboxylic acid metabolic process,GO:0006807//nitrogen compound metabolic process,GO:1901564//organonitrogen compound metabolic process,GO:0043436//oxoacid metabolic process,GO:0044237//cellular metabolic process,GO:0…	GO:0005623//cell,GO:0044464//cell part,GO:0005737//cytoplasm,GO:0005622//intracellular,GO:0044424//intracellular part	GO:0016811//hydrolase activity, acting on carbon-nitrogen (but not peptide) bonds, in linear amides,GO:0016810//hydrolase activity, acting on carbon-nitrogen (but not peptide) bonds,GO:0070011//peptidase activity, acting on L-amino acid peptides,GO:0004046//aminoacylase activity,GO:0003824//catalytic activity,GO:0008233//peptidase activity,GO:0008237//metallopeptidase activity,GO:0016787//hydrola…	hsa00220//Arginine biosynthesis	1.51511	0.149131	0.578112	0.08745	0.200123	0.129378
ENSG00000160716	CHRNB2	cholinergic receptor nicotinic beta 2 subunit	3.50448	3.8296	3.31962	2.74446	0	2.20865	3.55124	1.65104	-1.9002	0.0470125	0.999675	GO:0019233//sensory perception of pain,GO:0007631//feeding behavior,GO:0071705//nitrogen compound transport,GO:0032943//mononuclear cell proliferation,GO:0042221//response to chemical stimulus,GO:0044708//single-organism behavior,GO:0007274//neuromuscular synaptic transmission,GO:0050671//positive regulation of lymphocyte proliferation,GO:0007611//learning or memory,GO:0030431//sleep,GO:0021953//…	GO:0005623//cell,GO:0034702//ion channel complex,GO:0030054//cell junction,GO:0005886//plasma membrane,GO:0005887//integral to plasma membrane,GO:0044464//cell part,GO:0032991//macromolecular complex,GO:0031226//intrinsic to plasma membrane,GO:0031224//intrinsic to membrane,GO:0043235//receptor complex,GO:0044459//plasma membrane part,GO:0043234//protein complex,GO:0097060//synaptic membrane,GO:0…	GO:0042166//acetylcholine binding,GO:0004871//signal transducer activity,GO:0015075//ion transmembrane transporter activity,GO:0046982//protein heterodimerization activity,GO:0050997//quaternary ammonium group binding,GO:0005515//protein binding,GO:0046983//protein dimerization activity,GO:0022824//transmitter-gated ion channel activity,GO:0022834//ligand-gated channel activity,GO:0022803//passiv…	hsa05033//Nicotine addiction,hsa04080//Neuroactive ligand-receptor interaction,hsa04725//Cholinergic synapse	0.0410777	0.0541837	0.0320661	0.0201799	0	0.0145867
ENSG00000143107	FNDC7	fibronectin type III domain containing 7	1.93449	2.34112	1.99808	0	0	0	2.09123	0	-2.09123	0.0411507	0.999675	---	GO:0005576//extracellular region	---	---	0.015628	0.027223	0.015345	0	0	0
ENSG00000228948	SLC25A6P5	solute carrier family 25 member 6 pseudogene 5	1.52688	2.018	2.80516	0	0	0	2.11668	0	-2.11668	0.031517	0.999675	---	---	---	---	0.0333205	0.039151	0.10234	0	0	0
ENSG00000270106	TSNAX-DISC1	TSNAX-DISC1 readthrough (NMD candidate)	4.43948	4.83045	3.9976	0	2.96278	3.86633	4.42251	2.27637	-2.14614	0.0397788	0.999675	---	---	---	---	0.116096	0.161439	0.076429	0	0.0353214	0.0731985
ENSG00000277194	SNORD22	small nucleolar RNA, C/D box 22	0.956659	1.01202	7.66987	1.0978	0.978851	0.930251	3.21285	1.0023	-2.21055	0.00455067	0.660815	---	---	---	---	0.064888	0.129681	37.9978	0.077911	0.00418	0.003667
ENSG00000165521	EML5	echinoderm microtubule associated protein like 5	2.51199	3.92925	3.58261	1.71394	0	1.49119	3.34128	1.06838	-2.27291	0.00944165	0.909669	GO:0008152//metabolic process	GO:0031988//membrane-bounded vesicle,GO:0005623//cell,GO:0043230//extracellular organelle,GO:0044464//cell part,GO:0005737//cytoplasm,GO:0044430//cytoskeletal part,GO:0032991//macromolecular complex,GO:0005576//extracellular region,GO:0043232//intracellular non-membrane-bounded organelle,GO:0043228//non-membrane-bounded organelle,GO:0065010//extracellular membrane-bounded organelle,GO:0031982//ve…	GO:0008092//cytoskeletal protein binding,GO:0005515//protein binding,GO:0005488//binding,GO:0008017//microtubule binding,GO:0003824//catalytic activity,GO:0015631//tubulin binding	---	0.00880962	0.0316262	0.0214525	0.0048981	0	0.00404202
ENSG00000224121	ATG12P2	autophagy related 12 pseudogene 2	2.25194	1.60097	2.99776	0	0	0	2.28356	0	-2.28356	0.0168234	0.999675	---	---	---	---	0.183577	0.093068	0.343073	0	0	0
ENSG00000176092	CRYBG2	crystallin beta-gamma domain containing 2	1.93449	2.34112	2.58283	0	0	0	2.28614	0	-2.28614	0.0201657	0.999675	---	---	GO:0005488//binding,GO:0030246//carbohydrate binding	---	0.00702696	0.0139768	0.0137762	0	0	0
ENSG00000280710	AL139035.1	---	1.93449	3.48122	3.58261	0	0	1.89407	2.99944	0.631357	-2.36808	0.0241611	0.999675	---	---	---	---	0.11965	0.451105	0.451966	0	0	0.10759
ENSG00000237357	BX088651.4	---	3.24295	2.018	1.99808	0	0	0	2.41967	0	-2.41967	0.009548	0.909669	---	---	---	---	0.078628	0.020608	0.021709	0	0	0
ENSG00000136918	WDR38	WD repeat domain 38	2.73224	3.19123	2.31988	0	0	0.930251	2.74778	0.310084	-2.4377	0.0121456	0.98674	---	---	---	---	0.0918669	0.1491	0.0541381	0	0	0.0153161
ENSG00000108370	RGS9	regulator of G protein signaling 9	3.37963	2.60494	4.08505	0	0	2.46677	3.35654	0.822256	-2.53429	0.0242618	0.999675	GO:0009203//ribonucleoside triphosphate catabolic process,GO:0006152//purine nucleoside catabolic process,GO:0042221//response to chemical stimulus,GO:0050790//regulation of catalytic activity,GO:0048585//negative regulation of response to stimulus,GO:0046483//heterocycle metabolic process,GO:0023052//signaling,GO:0009894//regulation of catabolic process,GO:0019219//regulation of nucleobase-conta…	GO:0031514//motile cilium,GO:0097381//photoreceptor disc membrane,GO:0005623//cell,GO:0005929//cilium,GO:0005886//plasma membrane,GO:0044464//cell part,GO:0001917//photoreceptor inner segment,GO:0005737//cytoplasm,GO:0042995//cell projection,GO:0032991//macromolecular complex,GO:0044441//cilium part,GO:0019897//extrinsic to plasma membrane,GO:0005622//intracellular,GO:0044422//organelle part,GO:0…	GO:0004871//signal transducer activity,GO:0008047//enzyme activator activity,GO:0005515//protein binding,GO:0032403//protein complex binding,GO:0016462//pyrophosphatase activity,GO:0005488//binding,GO:0060089//molecular transducer activity,GO:0030695//GTPase regulator activity,GO:0030234//enzyme regulator activity,GO:0003924//GTPase activity,GO:0060589//nucleoside-triphosphatase regulator activit…	hsa05030//Cocaine addiction,hsa04744//Phototransduction	0.0309225	0.0150253	0.0472733	0	0	0.0140665
ENSG00000213857	AL080243.1	---	1.93449	3.02097	2.80516	0	0	0	2.58687	0	-2.58687	0.00549677	0.706767	---	---	---	---	0.045709	0.158385	0.120374	0	0	0
ENSG00000136244	IL6	interleukin 6	2.92328	2.018	3.31962	0	0	0	2.75363	0	-2.75363	0.00249464	0.50858	GO:0042036//negative regulation of cytokine biosynthetic process,GO:0045165//cell fate commitment,GO:0045454//cell redox homeostasis,GO:0070301//cellular response to hydrogen peroxide,GO:0032966//negative regulation of collagen biosynthetic process,GO:0035729//cellular response to hepatocyte growth factor stimulus,GO:0033365//protein localization to organelle,GO:0045428//regulation of nitric oxid…	GO:0005623//cell,GO:0044432//endoplasmic reticulum part,GO:0005886//plasma membrane,GO:0005887//integral to plasma membrane,GO:0005615//extracellular space,GO:0044464//cell part,GO:0005737//cytoplasm,GO:0032991//macromolecular complex,GO:0031974//membrane-enclosed lumen,GO:0005576//extracellular region,GO:0005783//endoplasmic reticulum,GO:0031226//intrinsic to plasma membrane,GO:0031224//intrinsi…	GO:0016740//transferase activity,GO:0003700//sequence-specific DNA binding transcription factor activity,GO:0005138//interleukin-6 receptor binding,GO:0005515//protein binding,GO:0005102//receptor binding,GO:0005125//cytokine activity,GO:0005488//binding,GO:0008234//cysteine-type peptidase activity,GO:0016773//phosphotransferase activity, alcohol group as acceptor,GO:0016772//transferase activity…	hsa01523//Antifolate resistance,hsa05168//Herpes simplex infection,hsa05133//Pertussis,hsa05332//Graft-versus-host disease,hsa05200//Pathways in cancer,hsa05166//HTLV-I infection,hsa05202//Transcriptional misregulation in cancers,hsa05161//Hepatitis B,hsa04931//Insulin resistance,hsa05132//Salmonella infection,hsa04218//Cellular senescence,hsa04620//Toll-like receptor signaling pathway,hsa05134//…	0.0700988	0.0256874	0.0802475	0	0	0
ENSG00000167779	IGFBP6	insulin like growth factor binding protein 6	2.73224	3.02097	3.31962	0	0	0	3.02428	0	-3.02428	0.000800643	0.279919	GO:0048585//negative regulation of response to stimulus,GO:0023052//signaling,GO:0043567//regulation of insulin-like growth factor receptor signaling pathway,GO:0090090//negative regulation of canonical Wnt receptor signaling pathway,GO:0071840//cellular component organization or biogenesis,GO:0008283//cell proliferation,GO:0050794//regulation of cellular process,GO:0065007//biological regulation…	GO:0031988//membrane-bounded vesicle,GO:0005623//cell,GO:0043230//extracellular organelle,GO:0005615//extracellular space,GO:0044464//cell part,GO:0005737//cytoplasm,GO:0032991//macromolecular complex,GO:0005794//Golgi apparatus,GO:0005576//extracellular region,GO:0042568//insulin-like growth factor binary complex,GO:0065010//extracellular membrane-bounded organelle,GO:0031982//vesicle,GO:0070062…	GO:0031994//insulin-like growth factor I binding,GO:0005515//protein binding,GO:0005102//receptor binding,GO:0019838//growth factor binding,GO:0031995//insulin-like growth factor II binding,GO:0005488//binding,GO:0005520//insulin-like growth factor binding	---	0.0941646	0.118455	0.141375	0	0	0
ENSG00000284292	AC004922.1	---	7.23447	3.60693	11.7241	1.0978	4.91298	6.62652	7.52183	4.21243	-3.30939	0.0182255	0.999675	---	---	---	---	1.40489	0.106111	29.6004	0.00572451	0.264364	0.884242
ENSG00000263590	AC239800.3	---	7.95124	7.97805	0	0	0	0	5.30976	0	-5.30976	0.0119578	0.979154	---	---	---	---	1.19489	1.23229	0	0	0	0
ENSG00000274810	NPHP3-ACAD11	NPHP3-ACAD11 readthrough (NMD candidate)	5.8442	5.57803	6.38978	1.0978	0	0	5.93734	0.365932	-5.57141	2.75e-09	1.71e-05	GO:0008152//metabolic process	GO:0005623//cell,GO:0044464//cell part,GO:0044430//cytoskeletal part,GO:0032991//macromolecular complex,GO:0005871//kinesin complex,GO:0043232//intracellular non-membrane-bounded organelle,GO:0043228//non-membrane-bounded organelle,GO:0005622//intracellular,GO:0044422//organelle part,GO:0043234//protein complex,GO:0043226//organelle,GO:0005875//microtubule associated complex,GO:0043229//intracell…	GO:0016462//pyrophosphatase activity,GO:0003774//motor activity,GO:0003777//microtubule motor activity,GO:0003824//catalytic activity,GO:0017111//nucleoside-triphosphatase activity,GO:0016817//hydrolase activity, acting on acid anhydrides,GO:0016818//hydrolase activity, acting on acid anhydrides, in phosphorus-containing anhydrides,GO:0016787//hydrolase activity	---	0.184656	0.153743	0.248628	0.000136912	0	0
ENSG00000065054	SLC9A3R2	SLC9A3 regulator 2	3.24295	4.66685	4.08505	2.74446	3.28363	2.46677	3.99828	2.83162	-1.16666	0.0492443	0.999675	GO:0071840//cellular component organization or biogenesis,GO:0065003//macromolecular complex assembly,GO:0016043//cellular component organization,GO:0043933//macromolecular complex subunit organization,GO:0006461//protein complex assembly,GO:0044085//cellular component biogenesis,GO:0022607//cellular component assembly,GO:0071822//protein complex subunit organization,GO:0070271//protein complex b…	GO:0031988//membrane-bounded vesicle,GO:0005623//cell,GO:0043230//extracellular organelle,GO:0030054//cell junction,GO:0005886//plasma membrane,GO:0044464//cell part,GO:0005576//extracellular region,GO:0065010//extracellular membrane-bounded organelle,GO:0012505//endomembrane system,GO:0031982//vesicle,GO:0005925//focal adhesion,GO:0070062//extracellular vesicular exosome,GO:0005622//intracellula…	GO:0005515//protein binding,GO:0005198//structural molecule activity,GO:0005102//receptor binding,GO:0005488//binding,GO:0032947//protein complex scaffold,GO:0008022//protein C-terminus binding,GO:0045296//cadherin binding,GO:0050839//cell adhesion molecule binding,GO:0019902//phosphatase binding,GO:0019899//enzyme binding,GO:0008013//beta-catenin binding	hsa04960//Aldosterone-regulated sodium reabsorption	0.056445	0.165171	0.0995151	0.0340679	0.0570164	0.0303285
